# Supplementary material for: Epidermal and Dermal T Cells Exhibit Distinct Proteomic Signatures
Source: Int J Mol Sci. 2025 Aug 18;26(16):7942. doi: 10.3390/ijms26167942 (PMC12386419; doi:10.3390/ijms26167942)
Supplement: Supplementary file 1 [file ijms-26-07942-s001.zip]

Archive with 2 entries (2 files):
- ijms-3741786 Supplementary Figure.pdf
- ijms-3741786-supplementary.xlsx
