# Supplementary material for: Epidermal and Dermal T Cells Exhibit Distinct Proteomic Signatures
Source: Int J Mol Sci. 2025 Aug 18;26(16):7942. doi: 10.3390/ijms26167942 (PMC12386419; doi:10.3390/ijms26167942)
Supplement: Supplementary file 1 [file ijms-26-07942-s001.zip › ijms-3741786-supplementary.xlsx]

## Sheet: S1
Supplementary Table S1. Number of quantified proteins and protein groups.
Run #	Condition	Subset	Precursors	Peptides	ProteinGroups	Proteins
1	DT	CD3/CD4	48256	39084	5219	5296
2	DT	CD3/CD4	33715	27955	4684	4754
3	DT	CD3/CD4	31344	27008	4855	4919
4	DT	CD3/CD8	49229	39550	5158	5227
5	DT	CD3/CD8	44542	36113	5136	5213
6	DT	CD3/CD8	55765	44725	5471	5553
7	ET	CD3	40418	33193	4971	5032
8	ET	CD3	66022	52333	5653	5718
9	ET	CD3	63163	49782	5632	5697
10	ET	CD3	44381	36510	5227	5306
11	ET	CD3	51914	42644	5463	5542
12	ET	CD3	40132	33039	5009	5066

## Sheet: S2
Supplementary Table S2, MS intensities (log 2) of the 5,985 protein groups quantified in data-independent acquisition (DIA), M61, Non-imputed
Gene Name	Uniprot	Mean ET	Mean DT	ET1	ET2	ET3	ET4	ET5	ET6	DT1	DT2	DT3	DT4	DT5	DT6
A1BG	P04217	12.8798	14.2876	NaN	13.1662	NaN	12.5935	NaN	NaN	14.8588	14.4594	14.1125	13.2147	15.1132	13.967
A2M	P01023	17.9876	16.3904	19.5745	15.9788	16.1138	18.8102	18.0868	19.3618	16.6377	17.0053	16.2826	16.0138	16.3557	16.0476
A2ML1	A8K2U0	13.7064	9.16549	13.7019	13.0641	12.234	15.1629	13.5776	14.4982	3.19784	NaN	11.8679	NaN	12.4308	NaN
AAAS	Q9NRG9	13.2155	13.575	12.7733	13.0782	13.4313	13.317	13.3518	13.3412	13.321	13.801	13.9411	13.3993	13.7328	13.2547
AACS	Q86V21	10.9359	NaN	NaN	10.0804	12.0189	11.3537	10.2905	NaN	NaN	NaN	NaN	NaN	NaN	NaN
AAK1	Q2M2I8	13.7858	14.2213	14.0247	13.816	14.0148	13.2903	14.1588	13.4102	14.0775	14.2778	14.567	13.7678	14.213	14.4245
AAMDC	Q9H7C9	12.779	12.4572	12.959	12.7197	13.472	11.8696	12.4355	13.2179	12.9154	12.3807	12.2296	12.0609	12.4132	12.7435
AAMP	Q13685	11.5755	11.6876	11.503	11.7366	11.704	11.6143	11.4332	11.4617	11.4816	12.4029	NaN	11.9208	NaN	10.9449
AAR2	Q9Y312	13.4928	12.4605	13.2908	14.8366	12.4211	14.0051	13.9547	12.4485	12.9679	NaN	12.0454	12.2619	12.4035	12.6239
AARS1	P49588	12.7799	12.9169	12.539	12.9386	13.0275	12.8076	12.9429	12.4235	12.7717	13.0333	13.3507	12.9284	12.5289	12.8883
AARS2	Q5JTZ9	12.6725	12.5762	12.5662	12.4728	12.336	12.8684	12.7856	13.006	12.9723	11.7719	13.193	12.1699	12.6451	12.705
AARSD1	Q9BTE6	13.4129	13.3111	14.2039	12.8524	13.174	14.2107	12.8508	13.1855	13.1312	13.5321	13.931	13.2071	13.1958	12.8693
AASDHPPT	Q9NRN7	11.5295	12.1153	11.5378	12.0515	11.3257	11.0807	11.9381	11.2429	11.8504	12.0719	10.5846	13.0672	12.6421	12.4754
AASS	Q9UDR5	7.71215	NaN	NaN	7.71215	NaN	NaN	NaN	NaN	NaN	NaN	NaN	NaN	NaN	NaN
AATF	Q9NY61	11.8633	11.3651	11.9591	11.9237	11.8749	11.8724	11.5176	12.0324	10.8521	NaN	11.9793	11.6712	11.2415	11.0812
ABAT	P80404	12.65	12.7264	12.4067	12.2182	12.4963	13.0913	13.0592	12.6285	12.9572	13.2926	12.8675	12.2857	13.0067	11.9489
ABCB1	ABCB4	9.56322	NaN	NaN	9.18146	NaN	8.87332	10.6349	NaN	NaN	NaN	NaN	NaN	NaN	NaN
ABCB7	O75027	12.7953	12.8121	12.7964	12.4964	12.6358	12.9497	12.7147	13.1786	13.166	12.8183	13.1556	12.4839	12.7142	12.5344
ABCB8	Q9NUT2	11.3591	11.3059	10.731	10.9294	11.3756	11.6117	11.8806	11.6262	11.443	NaN	9.92973	12.1228	11.909	11.1248
ABCC1	P33527	12.2509	11.8137	12.6721	11.9593	11.9448	12.3276	12.3233	12.2783	10.9761	NaN	13.1089	12.1632	11.1054	11.7147
ABCC12	Q96J65	11.4134	NaN	11.2744	11.0755	NaN	11.8498	NaN	11.454	NaN	NaN	NaN	NaN	NaN	NaN
ABCC4	O15439	9.43643	9.52747	NaN	9.46914	9.40373	NaN	NaN	NaN	NaN	NaN	NaN	NaN	NaN	9.52747
ABCD1	P33897	12.0108	10.7079	12.6746	11.7124	11.2582	11.9909	12.4181	NaN	10.1958	NaN	9.17258	12.4234	NaN	11.0396
ABCD3	P28288	12.8425	12.3813	13.0513	12.3662	12.8046	13.2458	12.4797	13.1073	12.3515	12.0538	12.6831	12.4354	12.4776	12.2864
ABCE1	P61221	14.3138	14.2954	14.2748	14.3834	14.3767	14.2735	14.1504	14.4239	14.0938	14.4958	14.2674	14.2559	14.4207	14.239
ABCF1	Q8NE71	13.587	13.4421	13.5699	13.7544	13.7041	13.3992	13.63	13.4644	13.0675	13.1911	13.7747	13.4218	13.5002	13.6974
ABCF2	Q9UG63	12.5464	12.696	12.0729	12.5469	12.603	13.2479	12.5342	12.2732	12.4311	12.9832	12.9497	12.4846	12.7358	12.5916
ABCF3	Q9NUQ8	12.3605	12.0415	12.3934	12.3605	12.3283	12.4535	12.256	12.3712	11.7709	12.2671	12.3179	11.8164	11.8557	12.2207
ABHD10	Q9NUJ1	14.5277	14.536	14.8545	14.2533	14.1791	14.669	14.1978	15.0124	14.9921	14.249	14.9375	13.9257	14.4386	14.6731
ABHD11	Q8NFV4	11.6488	12.3229	12.8236	11.2963	11.3059	11.8573	11.3986	11.211	12.0969	12.8054	12.563	12.3172	11.9849	12.1702
ABHD12	Q8N2K0	10.2894	10.677	9.04865	10.5166	10.443	10.9035	10.4092	10.4156	10.7746	9.84094	11.7904	10.7214	10.6126	10.3224
ABHD14B	Q96IU4	14.0897	15.1887	13.8223	14.4806	14.4199	13.7306	14.281	13.8039	15.0146	15.3676	15.4189	15.1412	15.1621	15.028
ABHD16A	O95870	11.2873	11.5694	11.4741	10.902	11.051	11.3572	11.5343	11.4054	10.7128	12.2923	11.8987	11.4746	11.9959	11.0421
ABHD17A	Q96GS6	11.4755	12.1885	NaN	11.4755	NaN	NaN	NaN	NaN	12.3016	NaN	12.0566	11.931	12.4821	12.1712
ABHD6	Q9BV23	9.86799	8.41977	10.4841	8.93123	10.8046	10.2779	10.4582	8.25191	7.92759	8.1701	8.80712	8.72536	7.8249	9.06354
ABI1	Q8IZP0	13.7558	13.871	13.8404	13.8702	13.8195	13.7281	13.6015	13.6751	13.8732	14.0508	14.2716	13.6044	13.945	13.4809
ABI3	Q9P2A4	12.4088	12.4313	10.478	12.3559	12.9126	12.772	13.2515	12.6827	12.039	12.4312	12.3984	13.0065	12.2777	12.4353
ABL1	P00519	8.78294	NaN	NaN	8.78294	NaN	NaN	NaN	NaN	NaN	NaN	NaN	NaN	NaN	NaN
ABLIM1	O14639	11.7379	9.93336	11.604	11.7941	12.1756	12.1336	10.9482	11.7716	10.3016	8.8462	11.0268	8.42095	10.416	10.5886
ABR	Q12979	12.6527	12.8155	12.1311	12.7263	13.0218	12.6452	12.5132	12.8783	12.9183	12.8361	12.9675	12.8681	12.4972	12.8057
ABRACL	Q9P1F3	14.8691	13.2341	14.235	15.2265	15.2123	14.9695	14.9564	14.6151	14.3227	13.0511	12.6571	13.5368	12.8469	12.99
ABRAXAS1	Q6UWZ7	10.4335	11.1996	NaN	10.7042	NaN	NaN	10.1628	NaN	11.164	11.3311	10.625	11.4706	11.3461	11.2604
ABRAXAS2	Q15018	13.7976	14.4233	13.5137	13.8437	14.0142	13.5586	14.0886	13.7669	14.3694	14.1298	14.7476	14.2784	14.363	14.6515
ABT1	Q9ULW3	11.8603	11.2884	11.8366	11.7188	11.5109	11.9161	11.8311	12.3487	10.6023	NaN	11.9177	11.0418	11.4538	11.4262
ACAA1	P09110	13.2945	12.7216	13.4015	13.0763	12.6832	14.0053	13.1095	13.4912	13.5166	12.8113	13.0997	12.2967	12.3814	12.2238
ACAA2	P42765	15.1311	15.2122	14.8849	14.5279	15.067	15.2424	15.5429	15.5214	15.2584	15.7035	15.4472	15.305	14.8299	14.7295
ACAD8	Q9UKU7	14.1151	14.7392	14.2829	14.0255	13.8102	14.2545	13.8226	14.4951	14.3994	14.6924	15.0988	14.6566	14.7472	14.8406
ACAD9	Q9H845	13.5508	12.7502	13.7178	12.975	13.5398	13.8608	13.3654	13.8458	12.9648	12.8327	13.2544	12.2125	12.3996	12.8374
ACADM	P11310	16.2674	15.8754	16.0842	16.2448	15.8187	16.2961	16.2743	16.8864	16.3594	15.7324	15.6461	15.7943	16.244	15.476
ACADS	P16219	13.6348	14.2857	13.9141	13.3413	13.0607	13.6229	13.4911	14.3785	14.1313	14.4619	14.6802	14.1846	14.1258	14.1304
ACADSB	P45954	15.0271	14.9763	15.0828	14.7057	15.0255	15.2719	14.609	15.4675	15.3073	15.2417	14.9019	14.614	14.8287	14.9641
ACADVL	P49748	16.2388	16.2747	16.4169	15.9324	16.1187	16.3979	16.143	16.4238	16.1573	16.1261	16.5732	16.2814	16.4626	16.0474
ACAP1	Q15027	15.65	15.5071	15.3994	16.0823	15.7156	15.5057	15.8336	15.3635	15.4047	15.5436	15.6696	15.5407	15.3498	15.5345
ACAP2	Q15057	12.3275	12.4676	11.9523	12.7598	12.1387	12.3572	12.5746	12.1823	12.4726	12.232	12.779	12.3209	12.4842	12.5171
ACAT1	P24752	16.5168	16.2591	16.607	16.0414	16.4176	16.8018	16.334	16.8993	16.3821	16.446	16.3434	16.246	16.0744	16.0626
ACAT2	Q9BWD1	13.4176	14.0345	13.673	13.4476	13.0422	12.9355	13.4494	13.9579	13.9335	13.9969	14.5775	13.717	14.1244	13.8579
ACBD3	Q9H3P7	13.5511	13.6104	13.3584	13.8129	13.628	13.4043	13.5819	13.5213	13.8155	13.391	14.0512	13.4233	13.4719	13.5096
ACBD5	Q5T8D3	12.4124	11.5652	13.7497	12.2485	12.3363	11.6854	12.0422	NaN	11.8515	NaN	11.922	12.0124	11.2297	10.8104
ACBD6	Q9BR61	11.6944	10.705	NaN	11.8458	11.8163	NaN	11.4212	NaN	10.1992	NaN	NaN	11.4772	10.1498	10.9938
ACD	Q96AP0	11.1473	11.8826	10.4672	11.606	11.7312	NaN	10.6449	11.2874	11.8992	NaN	12.171	11.7973	12.0563	11.4895
ACHE	P22303	12.9902	NaN	13.7581	NaN	NaN	12.341	12.6964	13.1653	NaN	NaN	NaN	NaN	NaN	NaN
ACIN1	Q9UKV3	15.445	15.2564	15.7187	15.3875	15.4074	15.2635	15.3842	15.5088	15.3053	15.0956	15.6867	15.0117	15.2391	15.1999
ACLY	P53396	14.0688	14.6092	14.0019	13.9683	14.0669	13.8908	14.6614	13.8237	14.4345	15.0751	14.8393	14.6491	14.1941	14.4632
ACO1	P21399	12.7628	12.3483	12.5295	12.8852	12.6021	12.7221	12.7451	13.0926	12.3283	12.0085	11.9544	12.626	12.7422	12.4303
ACO2	Q99798	18.3127	17.484	18.3661	18.0083	18.1251	18.5375	18.1527	18.6864	17.4416	17.3748	17.5208	17.4391	17.575	17.5525
ACOT1	Q86TX2	15.0731	14.8851	15.2584	15.172	15.0413	14.9001	15.2078	14.8587	14.8476	14.6563	15.4664	14.7169	14.6337	14.9894
ACOT13	Q9NPJ3	14.6804	15.5647	14.7808	14.2502	14.2403	14.9561	14.6891	15.1661	15.4785	15.3549	15.8041	15.6595	15.7601	15.3312
ACOT7	O00154	14.2481	14.6345	14.2895	14.6707	14.2398	13.8814	14.1424	14.2649	14.0414	14.8852	15.2865	14.9875	14.3903	14.216
ACOT9	Q9Y305	13.9364	13.9299	13.9289	13.4793	13.6645	14.2488	13.9307	14.3663	13.8221	13.8041	14.5394	14.0723	13.6445	13.6972
ACOX1	Q15067	12.7081	12.3994	13.0912	12.5405	12.3131	13.5772	12.161	12.5655	11.6247	12.0641	13.3526	11.8593	13.4714	12.0243
ACOX3	O15254	12.7485	13.3366	13.046	12.4647	12.599	13.1105	12.2269	13.0441	13.5527	13.6469	13.411	12.7082	13.5191	13.1813
ACP1	P24666	16.0966	15.53	16.0243	16.3466	16.1377	15.95	16.0225	16.0985	15.4356	15.1988	16.1854	15.3377	15.7569	15.2659
ACP2	P11117	12.6766	12.7596	12.6497	12.6492	12.4518	12.8143	12.681	12.8136	12.4289	13.4863	12.648	12.9146	12.8615	12.2184
ACP3	P15309	12.3788	NaN	12.2849	11.8237	12.5161	13.2649	11.7679	12.6154	NaN	NaN	NaN	NaN	NaN	NaN
ACP6	Q9NPH0	NaN	12.9441	NaN	NaN	NaN	NaN	NaN	NaN	12.2003	12.3918	12.732	14.2152	NaN	13.1811
ACSF2	Q96CM8	13.237	13.4974	12.9779	13.0986	13.0126	13.5885	13.0748	13.6698	13.4867	13.6123	13.7715	13.302	13.3411	13.4706
ACSF3	Q4G176	13.1602	13.6057	13.2427	12.9307	12.6202	13.3262	13.169	13.6722	13.4885	13.6575	14.1993	13.3237	13.5163	13.4489
ACSL1	P33121	12.168	11.0643	11.9301	11.9897	12.1582	12.7133	11.9559	12.2606	11.2659	11.5218	11.3596	10.8648	10.9808	10.3931
ACSL3	O95573	13.017	12.333	13.2254	12.8336	12.8772	13.2624	12.6451	13.2581	12.7683	11.8684	12.8722	12.1428	12.5563	11.7901
ACSL4	O60488	12.2795	12.3121	12.2534	11.9669	11.8717	12.7063	12.3539	12.525	12.8285	12.9494	13.0586	11.9383	11.6096	11.4879
ACSL5	Q9ULC5	13.0923	13.05	13.1082	12.5619	12.9524	13.3614	13.1416	13.4285	13.3417	12.9506	13.4279	12.8401	13.1608	12.5787
ACSL6	Q9UKU0	NaN	11.4337	NaN	NaN	NaN	NaN	NaN	NaN	11.6995	9.58364	12.1335	10.192	12.2727	12.7208
ACSS1	Q9NUB1	12.0764	11.7526	11.6377	11.743	11.9903	12.2459	12.3125	12.5292	11.8266	11.3157	11.9749	11.6661	11.9306	11.8014
ACTA1	P68133	18.4811	14.1685	18.1564	18.1116	18.2872	18.6746	18.8952	18.7613	14.5918	13.8692	11.19	15.3449	14.719	15.2962
ACTA2	P62736	17.7196	17.2475	18.1459	17.3886	17.9541	17.7885	17.1515	17.8893	18.0532	17.9723	15.8866	16.9434	17.7158	16.9139
ACTB	P60709	19.2584	23.0709	19.4829	19.467	19.534	18.9617	18.5383	19.5664	23.1366	24.341	22.622	22.9061	23.1416	22.2783
ACTBL2	Q562R1	16.3812	17.3462	16.9232	15.8698	16.4931	15.6274	16.4264	16.9473	17.9152	18.4094	16.4315	17.8234	17.6679	15.83
ACTG1	P63261	23.9628	24.0958	24.3021	23.8284	23.9657	23.8946	23.9536	23.8323	25.0722	24.5591	22.1867	24.3613	24.2248	24.1708
ACTL6A	O96019	14.1837	14.6956	13.9586	14.2103	13.9654	14.4246	14.2782	14.2652	14.4956	14.9111	15.4988	14.3683	14.4479	14.4521
ACTN1	P12814	17.94	17.7603	18.1613	18.027	17.9177	17.7674	18.2678	17.4985	17.5915	17.5897	17.9254	17.7007	17.9968	17.7579
ACTN4	O43707	17.7744	17.223	17.7454	18.1005	18.0396	17.6501	17.824	17.2868	17.0674	17.2572	16.9205	17.3411	17.2553	17.4965
ACTR10	Q9NZ32	12.8732	12.6057	12.5705	12.7083	12.3174	13.0498	13.0254	13.5675	12.7609	13.052	12.4541	12.4402	12.581	12.3462
ACTR1A	P61163	14.8901	14.0911	14.887	14.7669	15.034	14.9096	14.7191	15.0239	14.1185	13.9217	14.7158	13.8513	13.9153	14.0238
ACTR1B	P42025	14.3237	13.2618	14.1868	14.4686	13.7041	14.6178	14.7575	14.2071	13.4198	13.0121	13.5087	13.3955	12.352	13.8826
ACTR2	P61160	17.1529	17.6136	17.1646	17.3367	17.4717	16.6983	17.3363	16.9096	17.7063	17.7088	17.5689	17.679	17.5385	17.4799
ACTR3	P61158	17.4654	17.0355	16.9731	17.6967	17.6658	17.3351	17.781	17.341	17.2671	16.9353	16.4416	17.2424	17.1608	17.1661
ACTR5	Q9H9F9	10.4397	12.3752	NaN	10.5273	10.8696	10.5842	10.2111	10.0063	12.7077	12.9061	12.2957	11.852	13.1001	11.3898
ACTR8	Q9H981	10.4426	10.7402	NaN	9.93529	10.6916	NaN	10.7009	NaN	NaN	NaN	11.397	10.0835	NaN	NaN
ACVRL1	P37023	14.2724	NaN	13.7739	13.2398	14.1127	14.6065	15.0199	14.8815	NaN	NaN	NaN	NaN	NaN	NaN
ACYP1	P07311	11.4203	10.3532	11.7501	11.2651	11.3608	NaN	11.3054	NaN	9.2732	10.0624	10.9458	10.8344	9.51454	11.4888
ACYP2	P14621	11.2007	11.195	11.5693	10.5746	11.2567	11.1941	11.141	11.4686	11.4292	11.2259	11.4969	10.8582	10.4441	11.7158
ADA	P00813	12.4322	10.613	11.6204	11.4015	12.537	12.6909	13.7908	12.5527	10.6986	8.09323	11.5044	11.0158	11.1031	11.2626
ADA2	Q9NZK5	12.422	12.7774	12.5608	12.4168	11.4661	12.7171	12.1519	13.2194	12.5896	12.4603	12.4897	12.9209	13.3953	12.8089
ADAM10	O14672	13.5538	13.4971	13.5424	13.3004	13.2646	13.8746	13.6767	13.664	13.8831	14.0257	13.5976	13.3588	13.423	12.6946
ADAM17	P78536	8.75001	NaN	NaN	8.75001	NaN	NaN	NaN	NaN	NaN	NaN	NaN	NaN	NaN	NaN
ADAMTS13	Q76LX8	13.6376	11.1117	14.4318	11.5227	NaN	13.7532	13.5792	14.901	11.9591	NaN	10.0066	NaN	11.3798	11.1015
ADAMTSL4	Q6UY14	13.3652	11.7198	14.7056	11.0126	12.0011	13.9428	13.7986	14.7305	12.5026	12.0159	11.0935	10.7316	12.4641	11.5113
ADAP1	O75689	9.41661	NaN	NaN	9.41661	NaN	NaN	NaN	NaN	NaN	NaN	NaN	NaN	NaN	NaN
ADAR	P55265	14.6424	14.8893	14.7472	14.4237	14.4895	14.6904	14.7328	14.7709	14.8238	14.9821	15.2318	14.6497	14.8756	14.7726
ADARB1	P78563	12.2795	12.6533	12.0804	11.3002	11.5012	12.5532	12.957	13.2847	12.5503	12.683	13.3753	12.2949	12.4854	12.5309
ADD1	P35611	12.8496	13.7612	12.696	13.0091	12.8332	12.8503	13.0648	12.6445	13.4949	13.8233	14.3124	13.5099	13.6259	13.8006
ADD3	Q9UEY8	12.9168	13.5606	13.0567	13.1441	12.8306	12.8231	12.7302	12.9162	13.911	13.4534	14.188	12.8696	13.4131	13.5282
ADGRE5	P48960	13.226	12.7789	13.2336	12.9783	13.1691	13.5071	13.3307	13.1374	11.973	13.0344	13.3786	12.9021	12.8222	12.5631
ADH1B	P00325	12.872	13.8394	NaN	12.4822	12.7289	NaN	13.1571	13.1198	13.8389	15.6603	14.1366	13.6748	12.9089	12.817
ADH5	P11766	15.4095	15.4939	15.3808	15.8528	15.5227	14.9074	15.4075	15.3857	15.6059	15.8217	15.2823	15.4115	15.5214	15.3209
ADI1	Q9BV57	10.9501	12.1416	10.3733	11.0333	11.2588	NaN	11.3229	10.7619	12.3819	11.8228	NaN	NaN	12.4859	11.8759
ADIRF	Q15847	10.2825	12.0643	NaN	10.2825	NaN	NaN	NaN	NaN	12.4049	13.3394	12.6967	10.7401	11.3401	11.8646
ADK	P55263	12.6084	12.911	12.3219	12.7436	12.7541	12.533	12.428	12.87	13.0083	12.8108	13.1242	12.7551	12.9618	12.8057
ADNP	Q9H2P0	11.0034	10.7632	11.1479	10.7219	10.6551	10.9607	11.0437	11.4913	10.5297	9.59848	11.5453	11.0828	11.0018	10.8213
ADO	Q96SZ5	13.0198	13.2064	13.1481	13.4817	13.2285	12.7255	12.697	12.8378	13.151	13.0329	13.2562	13.0953	13.3611	13.3422
ADPGK	Q9BRR6	13.2241	13.1972	13.3359	12.5961	13.015	13.3831	13.4605	13.5536	12.7809	13.6134	13.8875	13.0331	13.1313	12.7369
ADPRS	Q9NX46	13.7513	14.3439	13.2466	14.2776	14.1002	13.7153	13.7344	13.4337	14.3317	14.1577	14.1328	14.4059	14.4708	14.5649
ADRM1	Q16186	12.5795	14.0353	11.6404	13.3937	12.9755	12.1377	12.9305	12.3994	13.8633	13.9945	14.2647	13.8708	14.1034	14.115
ADSL	P30566	12.673	13.3598	12.3493	13.3025	12.6191	12.4161	13.0511	12.3001	13.0699	12.8359	13.6941	13.386	13.6041	13.5685
ADSS2	P30520	14.2537	14.2926	14.183	14.6429	14.5245	13.9335	14.362	13.876	14.0351	14.3668	14.4442	14.5856	14.1284	14.1954
AFDN	P55196	11.9498	11.9443	NaN	11.7299	12.1777	12.4832	11.8418	11.5162	11.4814	11.4354	12.0264	NaN	12.6683	12.1102
AFF4	Q9UHB7	8.72717	7.46881	8.83802	9.07241	8.61392	NaN	8.38434	NaN	NaN	NaN	NaN	NaN	NaN	7.46881
AFG3L2	Q9Y4W6	13.8852	13.9642	13.9193	13.5579	13.637	14.2175	13.7174	14.2621	13.8453	13.7743	14.2805	14.0522	14.2024	13.6307
AFM	P43652	13.7356	12.7274	15.1185	11.0553	12.0843	14.8168	14.1493	15.1893	12.7416	13.6987	12.1468	12.7399	13.2478	11.7896
AFP	P02771	17.6615	15.9069	19.2178	15.3588	16.1135	18.2892	17.9159	19.0737	16.6402	16.6196	14.9762	15.5577	15.9062	15.7416
AFTPH	Q6ULP2	9.47387	10.0047	NaN	9.09343	9.85431	NaN	NaN	NaN	8.75534	NaN	10.0368	10.0884	10.8091	10.334
AGA	P20933	13.0286	13.3896	12.774	12.9192	12.7283	13.2505	12.5592	13.9402	12.7702	13.2576	13.3567	13.7828	13.5248	13.6455
AGAP2	Q99490	13.4034	13.6162	12.9083	13.7029	13.4369	13.1712	13.6838	13.5173	13.5128	13.7937	13.521	13.6853	13.6743	13.5103
AGAP3	Q96P47	9.36388	NaN	9.44476	9.28301	NaN	NaN	NaN	NaN	NaN	NaN	NaN	NaN	NaN	NaN
AGBL2	Q5U5Z8	13.0418	NaN	NaN	13.0542	13.3077	14.1505	11.847	12.8493	NaN	NaN	NaN	NaN	NaN	NaN
AGFG1	P52594	13.3962	13.6664	12.6578	13.8158	13.3165	13.6228	13.6529	13.3113	13.434	13.2814	14.1498	13.6601	13.6957	13.7773
AGFG2	O95081	13.0891	13.346	12.9603	13.195	13.0109	13.167	13.0015	13.2	13.0238	13.3117	13.7766	13.2345	13.2524	13.4772
AGK	Q53H12	15.0841	15.2363	15.2206	14.8781	14.9799	14.9021	15.2454	15.2784	15.3962	15.3963	15.8527	15.2333	14.9288	14.6104
AGL	P35573	13.1598	13.6265	12.8056	13.5957	13.3981	12.9491	13.0701	13.1401	13.5334	13.6961	13.754	13.5002	13.7898	13.4853
AGO1	Q9UL18	13.1073	13.37	13.1747	13.1038	13.0095	12.5589	13.4295	13.3672	13.1891	13.4678	13.5807	13.1805	13.6372	13.1644
AGO2	Q9UKV8	13.5714	13.5954	13.7158	13.395	13.1269	13.8373	13.873	13.4807	13.26	13.4155	13.8948	13.738	13.6098	13.6543
AGPAT1	Q99943	12.2446	10.1018	NaN	11.9184	12.2851	NaN	12.5303	NaN	NaN	NaN	11.3518	9.29394	9.99452	9.76684
AGPAT2	O15120	13.0707	NaN	13.3011	NaN	12.2123	13.0219	12.2033	14.6149	NaN	NaN	NaN	NaN	NaN	NaN
AGPAT3	Q9NRZ7	13.0232	12.0618	13.6353	12.5093	12.8819	13.4888	12.8491	12.7747	12.758	11.876	11.8749	11.9111	12.3818	11.5692
AGPAT4	Q9NRZ5	9.96793	NaN	9.65727	10.0499	10.1387	10.2013	10.1768	9.58361	NaN	NaN	NaN	NaN	NaN	NaN
AGPAT5	Q9NUQ2	11.1256	11.3053	NaN	13.4173	8.83389	NaN	NaN	NaN	10.5521	13.1835	9.73961	10.6147	11.6491	12.0926
AGPS	O00116	14.0648	12.7033	14.1598	13.5915	13.755	14.4136	14.0383	14.4306	13.0043	12.4542	13.0793	12.9411	12.551	12.1901
AGTPBP1	Q9UPW5	8.86578	8.60143	NaN	8.52777	9.20379	NaN	NaN	NaN	NaN	NaN	NaN	NaN	8.21901	8.98385
AGTRAP	Q6RW13	15.0499	12.6257	14.9636	14.9024	13.9534	15.9222	NaN	15.5077	NaN	NaN	NaN	13.0061	10.5638	14.3074
AHCTF1	Q8WYP5	12.4642	11.9753	12.7361	12.0963	12.2397	12.642	12.4653	12.6055	11.8882	12.3082	12.4072	11.7515	11.7783	11.7186
AHCY	P23526	15.6646	15.7406	15.7592	15.3698	15.0786	15.7927	15.8351	16.1519	15.4283	15.5857	16.184	15.6456	15.9008	15.6992
AHCYL1	O43865	13.2657	12.5043	12.1664	13.395	13.4328	13.2072	13.5691	13.8236	11.948	12.6079	12.9272	12.5207	12.6559	12.3663
AHCYL2	Q96HN2	12.6177	12.9103	12.6355	12.4867	12.7653	12.614	13.0248	12.1801	12.979	12.9167	12.9294	12.9297	12.9585	12.7486
AHDC1	Q5TGY3	9.29126	NaN	NaN	9.26297	9.06532	NaN	9.54549	NaN	NaN	NaN	NaN	NaN	NaN	NaN
AHNAK	Q09666	19.5141	19.6757	19.6496	19.8935	19.903	19.4519	18.8849	19.3015	19.4191	20.0227	19.5371	19.9869	19.7215	19.367
AHNAK2	Q8IVF2	14.5238	12.7488	14.3184	14.2914	14.9812	15.4635	13.721	14.3673	NaN	18.9337	13.8867	12.2236	3.07076	15.6292
AHR	P35869	12.1713	10.5458	13.2293	10.4793	12.0556	12.9209	NaN	NaN	NaN	NaN	10.9177	11.4335	NaN	9.28605
AHSA1	O95433	12.8384	13.0531	13.0591	13.1049	12.4606	12.5659	12.9439	12.8959	12.6971	13.2789	14.0622	12.7353	12.6626	12.8825
AHSG	P02765	24.4325	23.1277	25.5762	22.3953	22.9302	25.2835	24.5883	25.8213	23.7099	23.8407	22.5349	22.6268	23.0642	22.9895
AIDA	Q96BJ3	10.6506	11.7136	10.2532	11.101	10.9228	9.97564	10.786	10.8652	10.2789	12.4076	11.3194	12.6288	11.5817	12.0652
AIF1	P55008	12.6558	10.5202	NaN	11.5775	12.0873	12.8542	NaN	14.1043	13.9422	11.6282	7.52421	10.7587	NaN	8.74758
AIFM1	O95831	16.6326	16.4512	16.7937	16.1351	16.4949	16.9042	16.6718	16.7957	16.4357	16.6411	16.8268	16.4245	16.2506	16.1286
AIMP1	Q12904	13.8241	13.786	13.6031	13.8806	14.0212	13.7904	13.7867	13.8625	13.4905	14.077	13.8034	13.6562	13.6219	14.0667
AIMP2	Q13155	12.9271	13.3134	12.9222	13.2467	13.0411	12.7192	12.9984	12.6348	13.155	13.1308	13.7219	13.1431	13.1991	13.5302
AIP	O00170	15.4476	15.5009	15.4314	15.8642	15.7378	15.1023	15.5474	15.0028	15.114	15.5223	15.4371	15.7678	15.4949	15.6691
AK2	P54819	15.824	16.0606	15.7943	15.66	15.7429	15.9715	15.8456	15.9299	15.9757	16.3196	16.3669	16.0928	15.837	15.7717
AK3	Q9UIJ7	15.4866	15.6034	15.3811	15.0933	15.5753	16.012	14.974	15.8841	15.5084	15.7809	15.8844	15.5549	15.4111	15.4804
AK4	P27144	14.1189	12.5455	14.0132	13.6649	14.2629	14.6845	13.1475	14.9402	11.5203	NaN	12.9469	NaN	12.4859	13.2288
AKAP11	Q9UKA4	10.8357	8.65414	12.748	8.75787	9.09819	14.5787	8.99592	NaN	6.34843	14.746	7.6489	NaN	6.45328	8.07411
AKAP13	Q12802	13.6142	13.6846	13.6482	13.8262	13.406	13.5225	13.7023	13.5801	13.4571	13.7879	13.7683	13.7681	13.5873	13.739
AKAP17A	Q02040	11.857	11.4853	12.0658	11.6117	11.5963	12.0028	11.8356	12.0297	11.3706	NaN	11.8076	11.5608	11.2108	11.4768
AKAP5	P24588	10.092	9.70775	NaN	11.4074	10.1952	9.71793	9.04737	NaN	9.57577	NaN	NaN	NaN	9.83973	NaN
AKAP8	O43823	12.5276	11.5802	12.65	12.4399	12.7861	12.6865	12.2519	12.3511	11.4608	11.5059	11.9066	11.591	11.3013	11.7158
AKAP8L	Q9ULX6	11.2347	10.7882	11.4081	10.9777	11.1031	11.3902	11.1203	11.4091	10.909	9.74286	11.5096	11.2327	10.5422	10.7926
AKAP9	Q99996	11.3381	11.4665	11.4821	11.1708	11.4471	11.3235	10.9716	11.6337	11.1192	12.8008	11.3823	11.0088	11.1134	11.3747
AKIP1	Q9NQ31	NaN	10.8846	NaN	NaN	NaN	NaN	NaN	NaN	NaN	11.679	NaN	10.0513	10.9236	NaN
AKNA	Q7Z591	13.083	13.0344	13.6578	12.8269	12.77	12.9179	13.2396	13.0854	12.873	13.4947	13.4473	13.0579	12.6668	12.6667
AKR1A1	P14550	15.4589	15.4875	15.5764	15.6017	15.5867	15.2926	15.2356	15.4604	15.3284	15.4364	15.9752	15.2373	15.5022	15.4452
AKR1B1	P15121	14.004	15.1342	13.7709	14.6231	13.8785	13.6075	14.1626	13.9816	15.0132	14.9158	15.1028	15.1999	15.3236	15.2498
AKR1C3	P42330	12.6796	13.5354	12.9288	10.9042	NaN	12.8999	12.9687	13.6962	NaN	13.5354	NaN	NaN	NaN	NaN
AKR1E2	Q96JD6	13.8877	14.8637	13.6744	14.0661	14.1016	13.6144	14.0834	13.7865	14.3908	15.5297	14.4146	14.975	15.256	14.6162
AKR7A2	O43488	13.0918	13.4874	12.7466	13.3932	13.486	13.0918	12.9702	12.8628	13.3072	13.5347	14.115	13.1106	13.4131	13.444
AKT1	P31749	11.7972	10.8426	11.4031	11.3083	11.6046	11.7745	11.9654	12.7275	9.6016	NaN	11.6152	11.0728	11.3219	10.6016
AKT2	P31751	9.5373	10.6743	NaN	9.79549	9.46313	9.32957	9.75974	9.33858	10.4429	NaN	NaN	11.5533	10.823	9.87806
ALAD	P13716	12.598	12.6254	11.9061	13.3178	13.0772	12.4334	12.3798	12.4736	11.4058	12.4978	13.6777	12.6212	12.848	12.7019
ALB	P02768	22.3049	23.1351	22.2137	21.5344	21.7792	23.257	23.0397	22.0056	23.542	23.2342	23.236	22.2288	23.5801	22.9898
ALDH16A1	Q8IZ83	14.262	14.6764	13.6303	14.4644	14.2227	14.5126	14.5361	14.2058	14.5214	14.8932	14.765	14.9307	14.5335	14.4148
ALDH18A1	P54886	13.3331	13.3135	13.5405	12.737	13.0293	13.8119	12.9435	13.9364	13.4829	13.2021	13.534	13.12	13.4663	13.0759
ALDH1A1	P00352	10.5497	NaN	11.3701	9.72925	NaN	NaN	NaN	NaN	NaN	NaN	NaN	NaN	NaN	NaN
ALDH1B1	P30837	12.8284	12.8234	12.7021	13.192	13.005	12.1157	12.8711	13.0848	12.6181	12.1165	13.0995	12.5274	13.4363	13.1427
ALDH2	P05091	14.2435	11.2924	14.3762	13.9111	14.4439	14.959	13.5449	14.2259	12.5754	12.8369	11.4088	10.976	9.74255	10.2147
ALDH3A1	P30838	11.5266	NaN	12.5202	11.4552	11.9912	12.5497	8.35836	12.2847	NaN	NaN	NaN	NaN	NaN	NaN
ALDH3A2	P51648	14.5232	13.1482	14.7013	14.1298	14.6634	15.2168	13.8199	14.6077	13.7131	13.3173	13.2541	12.9903	13.1027	12.5118
ALDH4A1	P30038	13.5161	11.0372	13.2426	12.9698	13.2086	14.2805	13.3881	14.0068	12.4543	NaN	9.87818	NaN	NaN	10.7792
ALDH5A1	P51649	13.559	13.8309	13.7176	13.7498	13.1773	13.9168	13.2118	13.5806	13.8693	13.3343	14.264	13.5617	14.0718	13.8845
ALDH6A1	Q02252	14.6099	15.2741	14.7046	14.5609	14.5195	14.6781	14.2745	14.922	15.4572	15.2446	15.655	14.837	15.3026	15.1485
ALDH7A1	P49419	13.5797	12.522	13.6991	13.1699	13.312	14.1578	13.4043	13.7354	12.6583	NaN	14.0756	NaN	12.5155	10.8384
ALDH9A1	P49189	16.5194	17.4115	16.5579	16.2812	16.4053	16.6084	16.4472	16.8166	17.5257	17.2942	17.8373	16.8289	17.5204	17.4623
ALDOA	P04075	17.7641	17.5972	17.6048	18.1351	18.2073	17.4451	17.8147	17.3776	17.2991	17.7935	17.7955	17.7506	17.2994	17.6449
ALDOB	P05062	11.1542	NaN	11.1847	NaN	NaN	10.9923	10.4085	12.0313	NaN	NaN	NaN	NaN	NaN	NaN
ALDOC	P09972	16.2211	16.1129	16.1092	16.416	16.3294	16.0198	16.4705	15.9815	15.9366	16.0031	16.5543	15.9703	16.0107	16.2026
ALG1	Q9BT22	12.5249	12.2356	12.2477	12.1686	12.4109	13.0353	12.3655	12.9214	12.2592	12.9102	11.9661	12.5416	12.3362	11.4004
ALG2	Q9H553	11.5221	9.5101	11.9199	11.4059	11.2672	11.3127	11.2787	11.9482	NaN	NaN	NaN	9.35927	8.7153	10.4557
ALG3	Q92685	11.9889	10.9527	12.0573	11.4305	11.9904	12.3263	12.1174	12.0112	10.3582	11.419	11.2815	10.7881	11.0151	10.8541
ALG5	Q9Y673	13.758	12.8141	14.0311	13.3759	13.744	13.2531	14.1033	14.0406	13.059	12.8221	NaN	12.7855	12.8888	12.5151
ALG6	Q9Y672	11.6259	11.4968	12.0362	11.1655	11.1855	11.8836	11.8586	NaN	11.3181	11.4603	12.8264	11.2254	10.8413	11.3096
ALG8	Q9BVK2	12.2023	12.7641	12.2369	11.6244	12.0513	12.493	12.3513	12.4568	12.98	NaN	12.9308	12.7846	12.647	12.4781
ALG9	Q9H6U8	10.6638	11.0855	10.8098	10.0437	10.2413	NaN	NaN	11.5605	10.6941	11.408	11.785	11.0296	11.0104	10.5859
ALKBH5	Q6P6C2	11.817	11.7886	12.3141	11.6729	11.5086	12.535	11.9264	10.9449	11.9743	11.6035	12.347	11.4847	11.4938	11.8284
ALOX12B	O75342	12.6078	11.9529	12.5213	11.0443	11.7025	14.679	12.8679	12.8316	NaN	11.3329	13.7022	NaN	12.0743	10.7023
ALOX15	P16050	13.2151	14.0421	14.6587	NaN	NaN	NaN	14.3338	10.6528	16.0775	14.9521	13.6331	13.9237	13.1988	12.4674
ALOX5	P09917	11.6086	13.1589	NaN	NaN	11.6086	NaN	NaN	NaN	13.1589	NaN	NaN	NaN	NaN	NaN
ALOX5AP	P20292	17.7551	17.4323	17.7208	17.5112	17.4988	17.8074	17.6479	18.3447	17.3861	17.2423	18.135	17.6132	17.1064	17.111
ALOXE3	Q9BYJ1	9.60621	NaN	NaN	NaN	7.09358	12.1766	9.28372	9.87092	NaN	NaN	NaN	NaN	NaN	NaN
ALYREF	Q86V81	15.8096	14.7904	16.3002	15.5664	15.5178	15.7601	15.8714	15.8414	14.4751	14.7555	14.3778	15.0585	14.9784	15.0972
AMBP	P02760	18.158	16.9476	19.9741	16.1511	16.114	18.8601	18.3452	19.5033	16.5772	18.3551	16.4384	16.4719	16.91	16.9329
AMDHD2	Q9Y303	12.0633	13.1494	11.9894	12.4037	12.3582	11.9228	NaN	11.6422	12.7283	13.4669	13.2231	13.2683	13.5198	12.6898
AMPD2	Q01433	13.9381	13.9778	13.8699	13.918	14.3026	13.7118	14.1372	13.6888	13.9546	14.1639	14.4893	13.9814	13.5422	13.7355
AMPD3	Q01432	12.9307	12.9818	13.0479	13.8321	13.1939	12.0981	12.4813	NaN	12.976	12.8219	13.0814	12.9292	12.7073	13.3747
AMY2A	AMY1B	13.3344	11.645	14.0077	11.5544	11.4284	14.3458	13.7339	14.9364	12.0222	11.2706	10.6108	11.8123	12.1062	12.0476
ANAPC1	Q9H1A4	10.1645	9.78259	9.93615	8.64451	10.5224	NaN	11.5551	NaN	NaN	NaN	NaN	10.197	9.56034	9.59047
ANAPC2	Q9UJX6	8.05349	10.1533	NaN	NaN	8.05349	NaN	NaN	NaN	10.0564	NaN	NaN	11.0889	NaN	9.31465
ANAPC4	Q9UJX5	8.68632	NaN	NaN	NaN	8.68632	NaN	NaN	NaN	NaN	NaN	NaN	NaN	NaN	NaN
ANAPC5	Q9UJX4	10.0747	11.4667	NaN	10.0034	9.93475	10.8866	9.47419	NaN	10.2631	NaN	11.6238	12.5131	NaN	NaN
ANAPC7	Q9UJX3	11.92	11.8789	12.206	11.1713	11.269	12.2538	12.091	12.5292	11.3883	NaN	12.0928	11.4508	12.5812	11.8813
ANGEL2	Q5VTE6	10.3679	10.7928	NaN	10.1428	9.90348	10.8376	10.5876	NaN	10.0734	NaN	11.1676	10.6294	NaN	11.3007
ANGPTL3	Q9Y5C1	10.5605	NaN	11.439	9.8798	9.25804	NaN	11.6651	NaN	NaN	NaN	NaN	NaN	NaN	NaN
ANK3	Q12955	10.3674	NaN	NaN	NaN	10.3674	NaN	NaN	NaN	NaN	NaN	NaN	NaN	NaN	NaN
ANKFY1	Q9P2R3	10.852	11.8406	10.0877	11.3921	11.0056	10.6597	11.1081	10.8587	11.7188	11.5648	12.3076	11.7047	11.8569	11.8905
ANKHD1	Q8IWZ3	11.4626	11.7223	11.5902	11.1299	11.4363	11.6462	11.3555	11.6177	11.6847	12.1119	11.7882	11.4445	11.4162	11.8881
ANKLE2	Q86XL3	10.5354	10.7747	11.0701	10.4026	10.3105	10.7073	10.1864	NaN	10.6575	10.5475	11.5212	10.8092	10.471	10.642
ANKMY2	Q8IV38	11.4357	11.5588	NaN	11.7721	11.4554	11.8265	11.4014	10.7232	11.2136	NaN	12.2631	11.1647	11.4064	11.746
ANKRD13A	Q8IZ07	13.0154	13.1262	13.2074	13.1505	13.1924	12.8929	12.8497	12.7997	12.8416	12.882	13.2633	13.4137	12.9834	13.373
ANKRD13D	Q6ZTN6	9.43062	9.73832	NaN	9.78671	NaN	NaN	9.07454	NaN	NaN	NaN	NaN	NaN	NaN	9.73832
ANKRD22	Q5VYY1	10.7574	NaN	10.5855	10.8683	10.5016	12.1118	9.71997	NaN	NaN	NaN	NaN	NaN	NaN	NaN
ANKRD27	Q96NW4	9.15043	7.73198	NaN	8.83981	8.84877	NaN	9.7627	NaN	NaN	NaN	7.73198	NaN	NaN	NaN
ANKRD35	Q8N283	12.0422	NaN	11.8176	11.7317	12.4866	12.9239	11.2228	12.0707	NaN	NaN	NaN	NaN	NaN	NaN
ANKRD44	Q8N8A2	13.7874	13.8292	13.6467	13.9029	13.5514	13.7895	14.0455	13.7884	13.5626	13.8034	14.1064	13.7909	13.7171	13.995
ANKZF1	Q9H8Y5	12.1799	12.6967	NaN	12.1459	12.3094	11.7542	12.2175	12.4726	12.8201	11.6334	11.9361	14.1438	NaN	12.9499
ANO10	Q9NW15	12.2143	12.0456	12.1211	12.4718	11.5059	12.7972	11.7224	12.6672	11.9978	NaN	12.2444	12.59	12.3243	11.0717
ANO6	Q4KMQ2	10.8225	10.9374	11.0917	10.3021	10.8212	10.9499	10.8989	10.8713	11.4439	10.9134	11.1624	10.7238	10.7471	10.634
ANP32A	P39687	16.5671	16.9714	16.673	17.0281	16.8316	16.0179	17.0021	15.8498	16.4869	17.2376	17.1311	16.9005	17.082	16.9901
ANP32B	Q92688	15.2723	16.2953	15.259	15.7539	15.5862	14.6488	15.7324	14.6535	16.1598	16.3306	16.613	16.3324	16.0907	16.2452
ANP32E	Q9BTT0	14.4211	14.5915	14.5557	14.8694	14.5237	14.0801	14.4594	14.0383	14.3599	14.7323	15.3651	13.9538	14.6265	14.5111
ANPEP	P15144	NaN	10.4642	NaN	NaN	NaN	NaN	NaN	NaN	11.196	10.8798	NaN	9.31672	NaN	NaN
ANTXR2	P58335	13.7081	12.1768	13.9401	12.8435	13.227	13.1991	14.025	15.0141	12.6587	12.3186	12.0315	12.2592	12.036	11.7569
ANXA1	P04083	19.6948	20.3243	19.4594	20.2681	20.0998	19.4685	19.3065	19.5666	19.832	20.0956	20.0441	20.8472	20.7311	20.396
ANXA11	P50995	16.3661	16.8668	16.5037	16.8271	16.3501	16.1705	16.4078	15.9376	16.68	17.0982	17.0589	16.7481	16.7433	16.8723
ANXA2	P07355	19.7406	19.2735	19.9762	19.4867	19.852	19.7705	19.406	19.9519	19.3932	19.5029	18.9246	19.4574	18.9653	19.3973
ANXA3	P12429	13.5353	14.0425	13.6201	NaN	12.4119	13.0154	16.1545	12.4746	12.1626	15.2618	NaN	15.0264	15.2085	12.5533
ANXA4	P09525	14.4172	14.8059	14.5299	14.413	14.5321	14.4781	13.9799	14.5704	14.7659	14.8789	15.1413	14.6182	14.695	14.7364
ANXA5	P08758	18.3325	18.2551	17.9229	18.7847	18.7047	18.0915	18.8788	17.6125	18.4909	18.2885	18.2628	18.1033	18.2859	18.0993
ANXA6	P08133	18.7726	19.1711	18.8303	19.3695	19.0392	18.3385	18.7216	18.3365	18.8608	19.1648	19.0681	19.5039	19.3589	19.0699
ANXA7	P20073	15.3722	16.1821	15.4077	15.6986	15.494	15.3017	15.1531	15.178	16.0315	16.041	16.4879	16.0349	16.1802	16.3167
ANXA8L1	Q5VT79	13.9241	12.4952	14.2253	13.1008	14.3122	14.3426	12.861	14.7028	NaN	11.9048	13.0855	NaN	NaN	NaN
AP1B1	Q10567	14.4695	14.468	14.3034	14.1685	14.2938	14.6662	14.5003	14.8849	14.3802	15.0618	14.5168	14.2698	14.433	14.1463
AP1G1	O43747	12.6744	12.9321	12.2441	12.9481	12.9254	12.6272	12.8901	12.4113	12.7562	13.2578	12.9642	12.8655	13.0835	12.6652
AP1G2	O75843	12.2023	12.6331	11.7417	12.5834	12.2008	12.2952	12.5789	11.8135	12.4653	12.9296	12.8539	12.8883	12.5915	12.0699
AP1M1	Q9BXS5	13.8978	13.8253	13.8316	14.1928	13.9639	13.7878	14.0847	13.5261	13.8751	14.0813	14.3056	13.6399	13.5943	13.4559
AP1S1	P61966	12.3326	12.3761	12.6276	12.5699	12.381	12.1585	11.8794	12.3792	11.9623	NaN	12.3245	12.5118	12.2155	12.8662
AP1S2	P56377	13.2218	13.4074	13.2165	13.5814	13.4399	12.8748	13.5532	12.6653	13.5122	13.5001	13.7499	13.1639	13.1454	13.3727
AP2A1	O95782	14.1552	14.5068	13.9763	14.3114	14.0629	14.169	14.3268	14.0847	14.2995	14.686	14.7946	14.4335	14.4828	14.3446
AP2A2	O94973	12.5589	13.2318	12.6663	12.2235	12.6487	11.9939	12.4573	13.3639	13.0109	12.7267	13.783	13.2052	13.4263	13.2386
AP2B1	P63010	15.1844	15.6404	15.0343	15.5322	15.2053	15.0378	15.3964	14.9005	15.6372	15.5476	15.9129	15.5851	15.6074	15.5524
AP2M1	Q96CW1	13.7022	14.024	13.6616	13.7034	13.8403	13.7293	13.8194	13.4595	13.9048	14.1148	14.3756	13.8804	13.9489	13.9192
AP2S1	P53680	12.6682	12.3128	12.5111	12.958	12.9271	12.3275	13.0149	12.2704	8.7964	12.4112	12.9805	11.8171	14.4882	13.3835
AP3B1	O00203	13.0922	13.1254	13.0728	13.3346	13.0981	13.0412	13.0711	12.9354	13.2358	13.0642	13.3177	13.1637	13.033	12.9378
AP3D1	O14617	12.4773	12.6224	12.1921	12.816	12.6324	12.42	12.5284	12.2748	12.5299	12.502	12.9516	12.6109	12.6753	12.4644
AP3M1	Q9Y2T2	12.322	12.5267	12.5597	12.3455	12.0183	12.6038	12.1068	12.2978	12.3011	12.907	12.8057	12.3828	12.4011	12.3625
AP3S1	Q92572	13.1241	13.3503	12.6792	13.2247	13.1554	13.4077	13.0634	13.2144	12.9635	13.2306	13.7302	13.5587	13.2707	13.348
AP4E1	Q9UPM8	9.80483	3.34089	NaN	10.004	9.60568	NaN	NaN	NaN	0.714939	NaN	NaN	NaN	NaN	5.96685
AP4S1	Q9Y587	8.89198	11.0014	7.29848	9.63632	8.5336	9.23225	8.96841	9.68283	NaN	NaN	10.9373	NaN	12.0074	10.0595
APAF1	O14727	11.4532	11.4233	11.1639	11.0781	11.3933	NaN	12.1776	NaN	10.9959	NaN	NaN	11.6295	11.5246	11.5433
APBA1	Q02410	12.5145	14.1325	12.5043	12.2983	12.7869	12.5363	NaN	12.4465	12.5547	15.0888	13.589	15.5779	15.2117	12.7728
APBB1IP	Q7Z5R6	13.4495	13.3383	13.2584	13.5515	13.5483	13.238	13.6301	13.4708	13.3602	13.4315	13.687	13.3204	13.2234	13.0075
APEH	P13798	15.0286	15.4482	14.7812	15.435	15.1011	15.1275	14.9782	14.7488	15.378	15.5572	15.6517	15.3169	15.4108	15.3747
APEX1	P27695	16.2131	15.9614	16.4462	16.62	16.362	15.6172	16.2899	15.9434	16.0847	15.7708	16.538	15.4271	15.8723	16.0755
APH1A	Q96BI3	10.9762	NaN	NaN	10.8845	10.6171	NaN	11.4269	NaN	NaN	NaN	NaN	NaN	NaN	NaN
API5	Q9BZZ5	14.3314	15.096	14.3611	14.3973	14.4849	14.3067	14.4244	14.014	15.3655	15.0769	15.6062	14.6604	14.9288	14.9379
APIP	Q96GX9	12.1059	11.9202	12.6731	12.0021	12.387	12.2372	11.7812	11.555	11.6524	11.5247	NaN	11.9328	11.9386	12.5525
APMAP	Q9HDC9	16.4787	16.5561	16.5249	16.0788	16.3093	16.7124	16.4534	16.7935	16.6848	16.3361	16.8826	16.5188	16.5701	16.3443
APOA1	P02647	13.1415	13.9236	14.4229	11.5446	12.4391	13.5876	13.4628	13.3921	14.3655	13.4199	13.844	12.8834	14.9868	14.0416
APOA2	P02652	13.4621	NaN	NaN	NaN	NaN	13.4971	13.2754	13.6137	NaN	NaN	NaN	NaN	NaN	NaN
APOA4	P06727	12.2958	11.9287	13.5465	10.7071	10.2531	12.9789	12.3664	13.9227	12.7517	11.3889	11.693	12.6915	11.481	11.5661
APOB	P04114	15.7553	14.2212	16.055	13.6805	13.9445	16.2498	17.0367	17.5654	15.1031	14.6659	13.5583	14.496	15.0714	12.4322
APOBEC3C	Q9NRW3	13.3647	9.38754	14.6498	13.2018	13.3533	13.48	11.7758	13.7274	14.6224	3.16658	NaN	12.6865	3.02451	13.4377
APOBEC3F	Q8IUX4	10.5568	9.04992	10.4376	10.9184	10.8993	10.2617	10.7415	10.0825	NaN	NaN	NaN	8.54376	9.34753	9.25846
APOBEC3G	Q9HC16	12.5152	12.0876	12.7292	12.7133	12.8758	12.4678	12.1846	12.1207	10.7627	12.9623	13.2869	12.1494	11.573	11.791
APOBR	Q0VD83	14.2453	13.6979	13.9549	14.903	14.4273	14.16	13.971	14.0557	13.8414	13.4394	12.9821	14.2247	14.2974	13.4024
APOC2	P02655	18.058	13.4735	20.2162	15.3829	16.2666	18.4902	18.6204	19.3719	13.8892	14.0415	NaN	12.8573	13.5302	13.0493
APOC3	P02656	21.0264	18.2315	23.183	18.3974	19.4497	21.6349	21.4764	22.0168	19.1054	18.4034	18.1411	17.244	17.9811	18.5139
APOD	P05090	13.0633	13.659	13.9518	11.9723	12.165	14.2486	12.9069	13.1353	14.307	13.7988	13.5202	13.1244	13.8354	13.3681
APOE	P02649	15.9972	14.2903	16.956	14.535	15.059	16.5891	15.9977	16.8464	14.9569	14.2894	14.1704	14.1132	14.1548	14.0571
APOH	P02749	18.403	16.1682	19.6315	15.9942	16.85	18.8454	19.0248	20.072	17.1457	16.8596	15.0607	15.8227	16.5904	15.5299
APOL2	Q9BQE5	11.0425	11.4592	11.4216	10.8371	10.6064	10.6372	11.5033	11.2495	11.7009	11.442	11.728	11.4607	11.044	11.3795
APOLD1	Q96LR9	10.651	14.0391	NaN	9.84361	9.67898	11.23	11.8516	NaN	13.7815	14.7272	13.6209	13.4789	15.264	13.3623
APOM	O95445	14.784	13.5343	16.0307	12.6362	12.961	15.3608	15.3591	16.3562	13.8932	14.0698	13.2398	13.4038	13.7209	12.8785
APOO	Q9BUR5	14.8039	13.8639	15.0558	15.1065	14.3438	14.8178	14.6779	14.8215	14.0413	13.6468	14.2439	13.6343	13.6954	13.9219
APOOL	Q6UXV4	14.1615	13.8124	14.3334	13.7423	13.9147	14.4617	14.0298	14.4871	13.6848	13.9247	14.1768	13.8317	13.8605	13.3962
APPL1	Q9UKG1	12.1681	11.8922	11.7204	12.6511	12.4631	12.1856	11.9485	12.0402	12.0995	11.9652	11.9376	11.7886	11.7513	11.8108
APRT	P07741	16.2319	16.2844	16.1006	16.6105	16.4609	16.0185	16.4816	15.7191	16.0523	16.0926	16.7935	16.0881	16.2719	16.4082
APTX	Q7Z2E3	9.35274	10.4956	9.25668	9.72551	9.01515	NaN	9.41361	NaN	10.4248	7.55034	11.3538	11.4803	10.6704	11.4939
AQR	O60306	12.5439	12.5879	12.7856	12.3188	12.3361	12.4215	12.6616	12.7401	12.4868	12.2142	12.9426	12.6987	12.6398	12.5454
ARAF	P10398	10.9877	NaN	NaN	10.5868	10.5649	NaN	11.8115	NaN	NaN	NaN	NaN	NaN	NaN	NaN
ARAP1	Q96P48	10.3777	11.565	8.77905	10.9929	11.1531	NaN	10.8393	10.124	11.9115	10.8917	12.054	11.3007	11.9406	11.2912
ARAP2	Q8WZ64	12.2689	12.0921	11.9042	11.9644	12.9381	NaN	NaN	NaN	NaN	11.9337	13.4593	11.3527	NaN	11.6226
ARCN1	P48444	15.0867	15.0675	14.9876	15.2801	14.9912	14.9552	15.3657	14.9407	14.8716	14.9959	15.3251	15.0438	15.238	14.9309
ARF1	P84077	16.5372	17.5226	16.3449	16.9848	16.4803	16.3325	16.5905	16.4905	18.2104	17.5759	17.4413	17.1096	17.3286	17.4698
ARF4	P18085	14.1012	14.5389	14.2456	14.1499	14.0705	14.2419	13.9601	13.9392	14.5104	14.7899	14.6008	14.2971	14.5884	14.447
ARF5	P84085	14.2084	15.0482	14.5105	14.0176	13.7272	14.2324	14.5347	14.228	15.083	15.2146	15.1783	15.0364	14.922	14.8549
ARF6	P62330	14.8103	15.3885	15.2126	14.9094	14.8089	14.8229	14.5846	14.5233	15.4085	15.6163	15.5822	15.6474	15.3747	14.7021
ARFGAP1	Q8N6T3	12.288	12.0608	12.175	12.2325	12.1717	12.3165	12.4492	12.3828	11.9884	11.8791	12.4313	12.1838	11.6628	12.2195
ARFGAP2	Q8N6H7	13.8669	14.1716	13.8418	13.8464	13.9088	13.8168	13.9326	13.8547	13.9826	14.3204	14.869	14.2254	13.9027	13.7291
ARFGAP3	Q9NP61	12.7554	12.6939	12.7079	12.8897	12.6908	12.6067	12.8938	12.7435	12.6104	12.8761	12.5046	12.5797	12.9213	12.6715
ARFGEF1	Q9Y6D6	11.5408	11.6717	11.5045	11.5087	11.7637	11.5062	11.5364	11.4251	11.4963	11.5934	11.7203	11.8551	11.7528	11.6124
ARFGEF2	Q9Y6D5	11.0402	11.6965	11.9238	10.9779	12.0157	10.5972	11.1765	9.55007	11.642	12.2244	11.4083	11.9465	11.5107	11.4472
ARFIP1	P53367	12.5753	12.5069	11.6575	12.7424	13.1131	12.6048	12.7676	12.5662	12.3056	12.9832	12.9381	12.489	11.9475	12.3778
ARFIP2	P53365	10.022	10.7477	NaN	10.488	NaN	9.71898	9.85905	NaN	NaN	NaN	NaN	NaN	NaN	10.7477
ARFRP1	Q13795	10.2882	10.6152	NaN	8.75503	NaN	NaN	11.8214	NaN	10.4463	10.6941	10.719	10.5677	10.4337	10.8302
ARG1	P05089	14.0854	13.5425	13.7586	13.6397	13.2301	15.1746	14.2795	14.4302	12.5234	14.3098	15.7095	11.7619	13.8247	13.1256
ARG2	P78540	NaN	12.0503	NaN	NaN	NaN	NaN	NaN	NaN	12.6255	NaN	11.475	NaN	NaN	NaN
ARGLU1	Q9NWB6	13.5214	13.3151	13.7433	13.3584	13.3998	13.4207	13.6253	13.5811	13.3193	13.0211	13.8438	13.1795	13.1196	13.4074
ARHGAP1	Q07960	14.278	14.3301	14.2894	14.5731	14.4313	14.0871	14.3566	13.9308	14.1614	14.6349	13.8846	14.8247	14.5454	13.9293
ARHGAP12	Q8IWW6	10.6799	11.7523	NaN	10.6799	NaN	NaN	NaN	NaN	NaN	NaN	NaN	11.502	NaN	12.0025
ARHGAP15	Q53QZ3	12.8946	11.9054	12.8648	12.5971	12.3657	13.2562	12.8473	13.4362	12.1828	12.0543	12.6032	11.0361	11.7181	11.8377
ARHGAP17	Q68EM7	13.2429	14.3645	12.729	13.5531	13.6558	13.366	13.1844	12.9689	14.4727	14.7324	14.5794	14.2517	14.1388	14.0122
ARHGAP18	Q8N392	12.6534	12.8931	12.1833	13.1077	12.8992	12.4954	12.6829	12.552	12.7001	12.3404	12.548	13.4776	13.0584	13.2339
ARHGAP25	P42331	15.2217	15.5942	15.4033	15.2994	15.267	15.0394	15.2524	15.0689	15.3037	15.8432	15.7857	15.7777	15.4396	15.4151
ARHGAP27	Q6ZUM4	10.3099	10.3348	10.8316	11.195	9.78475	9.67954	10.7259	9.64259	10.2804	NaN	10.4651	11.2293	9.10702	10.592
ARHGAP30	Q7Z6I6	13.9264	14.1128	13.709	14.1759	14.1711	13.9369	14.0787	13.4867	14.1327	14.2021	14.2372	14.1585	13.9739	13.9724
ARHGAP31	Q2M1Z3	9.97464	8.97763	NaN	10.4385	9.97566	10.0984	9.38595	NaN	NaN	NaN	NaN	NaN	NaN	8.97763
ARHGAP35	Q9NRY4	9.63592	10.5096	NaN	8.82464	9.09911	NaN	10.984	NaN	9.90406	NaN	10.7574	10.7998	10.5584	10.5283
ARHGAP4	P98171	12.6891	13.3386	12.8619	12.6899	12.7627	12.6502	13.2207	11.9488	13.4861	13.3062	13.5106	13.0627	13.3774	13.2885
ARHGAP45	Q92619	14.646	15.0915	14.3099	15.0201	14.6275	14.4259	14.8457	14.6467	15.1147	14.9909	15.3953	14.9897	14.867	15.1916
ARHGAP9	Q9BRR9	13.7453	14.0847	13.6288	13.8134	13.7698	13.8871	13.9598	13.4129	14.0753	14.1292	14.0876	13.9687	14.2719	13.9754
ARHGDIA	P52565	16.8114	16.0124	16.997	17.3175	16.9664	16.3866	16.6505	16.5504	15.8759	15.6547	15.1671	16.5635	16.1787	16.6342
ARHGDIB	P52566	18.8361	18.3873	18.5521	19.2111	19.2971	18.365	18.9096	18.6815	18.1124	18.7979	17.7661	18.6946	18.6589	18.2936
ARHGEF1	Q92888	15.9318	16.2462	15.7394	16.264	16.0458	15.6356	16.1599	15.7464	15.9279	16.4787	16.4899	16.1927	16.267	16.1209
ARHGEF12	Q9NZN5	10.3898	8.18608	10.526	9.68003	10.4685	10.9171	10.174	10.5733	NaN	6.58006	NaN	9.79211	NaN	NaN
ARHGEF18	Q6ZSZ5	10.9115	12.1785	NaN	10.8758	10.9472	NaN	NaN	NaN	12.0812	12.2021	12.3559	11.9734	12.4974	11.9612
ARHGEF2	Q92974	12.6035	12.9238	12.5063	12.5402	12.7858	12.6435	12.4975	12.6475	12.8831	13.1907	13.1243	12.616	12.9366	12.7918
ARHGEF5	ARHGEF5	11.5862	NaN	11.4401	11.3378	11.7135	11.5213	12.1849	11.3196	NaN	NaN	NaN	NaN	NaN	NaN
ARHGEF6	Q15052	14.8648	15.2769	14.6557	15.0622	15.029	14.8204	15.0571	14.5648	15.3449	15.4035	15.5871	15.1155	14.9183	15.2922
ARHGEF7	Q14155	12.2626	12.6126	11.67	12.7909	12.5431	12.1243	12.3231	12.1245	12.3401	12.7675	12.7011	12.7615	12.3195	12.7858
ARID1A	O14497	12.6084	12.6726	12.7468	12.6924	12.41	12.5737	12.8336	12.3942	12.7495	12.4223	13.2012	12.4047	12.6065	12.6511
ARID1B	Q8NFD5	12.4822	12.1493	12.6936	12.4416	12.2442	12.7679	12.3851	12.361	11.7805	12.0911	12.8674	11.9821	12.2069	11.9678
ARID2	Q68CP9	10.6999	11.1224	11.0455	10.6411	10.6233	10.885	10.5419	10.4623	11.1122	11.6864	11.0978	10.5855	11.1463	11.1064
ARID4A	P29374	11.9207	12.1429	11.8003	11.647	11.8654	12.045	12.0416	12.1249	12.4322	12.5375	11.8429	12.1142	12.3567	11.5739
ARID4B	Q4LE39	11.2405	11.4383	11.1656	11.0372	10.8199	10.6264	11.0403	12.7535	12.2527	NaN	NaN	10.4706	11.4913	11.5387
ARIH1	Q9Y4X5	12.6906	13.1879	12.969	13.5113	12.8712	12.1189	12.691	11.9823	13.046	13.3605	13.4689	12.8709	13.0538	13.3276
ARIH2	O95376	10.6237	9.69965	9.66998	10.2227	10.8976	11.0846	11.2436	NaN	8.80871	10.9513	NaN	NaN	NaN	9.33899
ARL1	P40616	14.0934	15.194	14.2159	14.0202	14.2649	14.337	13.5521	14.1702	14.9612	14.9654	15.1805	15.7783	15.4424	14.836
ARL2	P36404	12.8608	13.5466	NaN	12.3873	13.095	12.7891	13.0844	12.9481	13.7017	12.414	13.6234	13.6792	13.7207	14.1408
ARL2BP	Q9Y2Y0	13.791	14.5248	13.0385	14.4593	14.4137	13.6247	13.451	13.7586	14.5146	14.5464	14.2314	14.4409	14.7003	14.7149
ARL3	P36405	12.9862	12.7049	13.0238	13.6615	13.3379	12.8677	12.893	12.1336	11.9491	13.8472	13.0653	12.5621	12.3223	12.4831
ARL6IP1	Q15041	14.3396	12.8376	14.569	14.175	14.3304	14.1534	14.3433	14.4666	9.46487	13.7795	NaN	13.8031	14.1268	13.0139
ARL6IP4	Q66PJ3	13.0528	12.8483	13.4069	12.9477	13.0629	12.5902	13.1818	13.1273	12.8937	12.022	13.529	12.6822	12.8281	13.1351
ARL6IP5	O75915	16.2439	16.3171	16.7248	16.0055	16.4979	16.2534	15.7395	16.2421	16.3694	16.3013	16.975	16.078	16.2055	15.9735
ARL6IP6	Q8N6S5	13.608	13.5656	13.6285	13.6031	14.0257	13.5938	13.256	13.5405	12.9138	13.4212	13.7989	13.7523	14.3385	13.1689
ARL8A	Q96BM9	13.2363	13.898	13.3319	13.1555	13.0159	13.3782	13.148	13.3885	14.1033	13.8107	14.4	13.7911	13.4989	13.784
ARL8B	Q9NVJ2	15.2883	14.2994	16.3271	14.5697	14.8807	15.18	15.1938	15.5787	14.5915	14.6765	14.6883	13.7058	14.1003	14.034
ARMC1	Q9NVT9	11.6726	12.7052	12.2697	10.9289	11.7354	11.3342	11.7811	11.9861	12.5934	12.6353	12.927	12.8345	12.6579	12.583
ARMC10	Q8N2F6	12.639	13.5019	12.7971	12.0344	11.7362	13.2104	13.0524	13.0034	13.7934	12.8807	13.7038	13.581	13.8465	13.2058
ARMC6	Q6NXE6	11.8732	11.5185	NaN	11.6463	12.0543	12.3876	11.6178	11.6599	NaN	11.0458	10.767	12.6746	11.427	11.6779
ARMC8	Q8IUR7	11.3806	12.2177	11.0153	11.3668	11.0758	11.5868	11.959	11.2797	12.2473	12.2017	12.5458	12.0849	12.018	12.2083
ARMCX3	Q9UH62	9.44045	10.4586	9.14816	10.0891	8.8585	NaN	9.66605	NaN	11.1243	NaN	9.33768	10.7937	10.6907	10.3465
ARMT1	Q9H993	13.0608	11.5883	13.27	13.1207	13.1538	13.0351	13.1953	12.5899	11.0752	11.904	11.9494	11.7761	11.2187	11.6066
ARNT	P27540	10.548	10.0608	NaN	10.8063	10.4315	10.9053	9.99112	10.6059	9.83922	NaN	10.5588	9.91121	9.62548	10.3693
ARPC1A	Q92747	13.0416	11.9259	12.6956	12.7874	13.3016	13.5914	12.531	13.3428	11.82	11.8075	12.1926	12.2706	11.4662	11.9987
ARPC1B	O15143	17.5097	17.3806	17.1683	17.9143	17.6733	17.1248	18.0578	17.1194	16.9602	17.7759	17.2737	17.6907	17.6103	16.973
ARPC2	O15144	16.4829	16.2689	16.1527	16.7917	16.5363	16.2725	16.7772	16.367	16.2343	16.7584	15.5785	16.6183	16.2161	16.2076
ARPC3	O15145	16.5423	17.6026	16.4962	16.5687	16.4935	16.5639	16.6723	16.4591	17.1117	17.463	17.6908	17.9266	17.6638	17.7598
ARPC4	P59998	17.8217	18.4977	17.5151	18.1314	17.9568	17.5287	18.2637	17.5346	18.3219	18.6773	18.4616	18.7092	18.3558	18.4603
ARPC5	O15511	16.0559	15.7785	15.7742	16.5612	16.1506	15.8528	16.4048	15.5915	15.344	15.9446	15.8475	15.8402	16.1495	15.545
ARPC5L	Q9BPX5	15.6456	15.8467	15.2834	15.9719	15.8409	15.4148	16.1862	15.1767	15.5424	15.777	15.6175	16.2289	16.1583	15.7562
ARPP19	P56211	13.9665	12.3999	14.2846	14.1322	14.2144	13.5914	13.9933	13.5832	11.9591	13.1228	12.9445	12.2365	12.0383	12.098
ARRB1	P49407	12.4798	12.6515	12.229	13.2518	12.5809	12.3432	12.259	12.2151	12.8187	12.5962	13.07	12.241	12.6813	12.5016
ARRB2	P32121	11.6284	11.254	11.9268	11.5674	11.2504	11.7345	11.7476	11.5437	12.058	10.5625	11.2932	11.389	11.8312	10.3901
ARRDC1	Q8N5I2	10.4683	9.01141	NaN	10.4453	10.4913	NaN	NaN	NaN	NaN	NaN	NaN	NaN	NaN	9.01141
ARSA	P15289	14.979	13.0074	16.7383	13.7026	14.5685	15.8693	13.5757	15.4196	14.0583	13.481	10.8027	13.701	13.1624	12.8387
ASAH1	Q13510	15.2267	14.4244	15.2034	15.1767	14.9104	15.4232	14.936	15.7108	14.389	13.9851	13.7782	14.7952	14.6991	14.8997
ASAP1	Q9ULH1	11.6243	11.6907	12.106	11.6242	11.278	11.8817	11.2316	NaN	11.2317	11.2445	11.9657	11.9185	11.8586	11.9253
ASCC1	Q8N9N2	10.7856	10.6162	12.4311	9.71774	10.5299	11.0107	10.9868	10.0371	10.7325	NaN	NaN	10.459	10.633	10.6402
ASCC2	Q9H1I8	11.7226	12.6195	11.4312	12.1626	12.1631	11.6645	11.6333	11.2809	12.2738	12.5153	13.5119	12.5176	12.6935	12.2049
ASCC3	Q8N3C0	12.9782	12.7262	13.0992	12.5515	12.6481	12.9747	13.7083	12.8876	12.4962	13.4034	13.1395	12.7491	12.4454	12.1235
ASDURF	L0R819	10.8649	9.83521	10.8014	11.1168	11.291	10.7094	11.0587	10.2121	NaN	NaN	NaN	NaN	NaN	9.83521
ASF1A	Q9Y294	13.253	13.4331	13.0969	12.7886	13.1976	13.5123	13.1228	13.8001	13.2453	14.1824	13.5173	13.8491	12.618	13.1867
ASH2L	Q9UBL3	12.4066	12.9965	12.6741	12.3301	12.4551	12.3559	12.8327	11.7916	13.1714	12.8262	13.5627	12.6484	13.1331	12.6374
ASL	P04424	12.2564	11.0138	11.8439	12.2952	13.2093	11.3993	12.2902	12.5002	12.4743	6.19773	12.246	12.4353	10.8888	11.8406
ASMTL	O95671	12.9699	12.922	12.9431	13.013	12.7572	12.7702	13.1849	13.1511	12.8858	12.8434	13.1741	12.9499	13.1094	12.5696
ASNS	P08243	11.4374	11.2304	12.5933	11.7392	9.79148	11.363	12.4603	10.6772	NaN	NaN	NaN	NaN	11.4511	11.0096
ASPH	Q12797	11.2708	11.6569	11.5387	11.3255	10.83	NaN	11.2907	11.3688	11.5087	11.6002	11.911	11.6503	11.7715	11.4998
ASPRV1	Q53RT3	11.1847	NaN	9.38955	12.116	10.0048	13.2285	NaN	NaN	NaN	NaN	NaN	NaN	NaN	NaN
ASPSCR1	Q9BZE9	11.5453	12.0622	11.6509	12.1591	11.8075	11.1842	11.549	10.9212	11.8599	12.0799	12.0177	12.0836	12.2664	12.0656
ASS1	P00966	13.2625	11.008	13.3129	11.8295	12.5003	13.6723	13.4335	14.8262	11.3656	NaN	NaN	NaN	NaN	10.6504
ASXL2	Q76L83	11.2218	NaN	NaN	9.46513	12.9784	NaN	NaN	NaN	NaN	NaN	NaN	NaN	NaN	NaN
ATAD1	Q8NBU5	12.4083	12.3978	12.6593	11.6647	12.0914	12.752	12.3965	12.8861	12.1178	11.8921	13.2131	12.4856	12.8134	11.8646
ATAD2	Q6PL18	11.5364	10.9859	11.7288	11.1368	11.6216	11.5678	11.5387	11.6245	10.5826	NaN	11.3504	10.9432	11.4221	10.6313
ATAD3A	Q9NVI7	14.6506	14.0327	14.6527	14.5014	14.4449	14.9657	14.7486	14.5901	13.9528	13.5122	14.5752	14.2302	14.0612	13.8643
ATAD3B	Q5T9A4	13.5991	10.735	13.3279	13.5877	13.7459	13.6279	13.9933	13.3121	10.895	NaN	NaN	NaN	NaN	10.5751
ATE1	O95260	11.898	11.5072	12.0782	12.2595	12.341	11.1789	11.8252	11.7051	11.4926	11.9595	11.4621	11.8243	10.3718	11.933
ATF1	P18846	13.673	13.564	13.8763	13.0876	13.4956	13.7965	13.9622	13.8199	13.9639	14.066	14.3953	13.6997	12.0423	13.2166
ATF2	P15336	10.4475	NaN	NaN	10.2667	10.1993	NaN	10.8767	NaN	NaN	NaN	NaN	NaN	NaN	NaN
ATF7IP	Q6VMQ6	13.6849	13.4917	NaN	13.895	13.496	NaN	13.6636	NaN	13.6414	13.7326	13.5443	13.3859	13.0163	13.6295
ATG12	O94817	11.605	9.83328	12.2349	12.0939	12.0823	11.3092	10.305	NaN	9.6093	9.20093	NaN	10.4886	10.3114	9.55612
ATG13	O75143	9.49325	7.83706	NaN	9.34804	9.63847	NaN	NaN	NaN	NaN	NaN	NaN	NaN	NaN	7.83706
ATG16L1	Q676U5	11.3987	11.5231	10.6593	11.947	11.4765	11.2029	11.9223	11.1842	11.586	11.178	11.5562	11.6312	11.3329	11.8541
ATG3	Q9NT62	13.4561	13.2004	13.8029	13.7248	13.6134	12.9675	13.3972	13.231	13.1754	13.0661	13.4408	13.4258	12.9362	13.1583
ATG4B	Q9Y4P1	11.7392	11.4806	11.7032	11.3917	12.0861	11.9829	11.5321	NaN	10.9195	NaN	11.7729	12.1224	10.6069	11.9812
ATG5	Q9H1Y0	12.3783	12.0623	12.5227	11.9598	12.1225	12.5617	12.5659	12.5371	11.9979	11.9331	12.5441	11.6434	12.3168	11.9385
ATG7	O95352	11.9017	11.9645	NaN	11.8731	12.16	11.4803	11.9517	12.0431	11.9779	11.7756	12.6898	12.5941	10.6131	12.1365
ATG9A	Q7Z3C6	8.97078	NaN	8.70893	9.06617	9.06646	NaN	8.80935	9.20297	NaN	NaN	NaN	NaN	NaN	NaN
ATIC	P31939	14.5819	15.1742	14.14	14.7924	14.7749	14.2777	14.8135	14.6932	14.995	15.2753	15.5992	14.9554	15.1065	15.114
ATL2	Q8NHH9	11.7097	11.9649	12.0628	11.4397	11.804	11.8689	11.3354	11.7476	11.7089	NaN	11.7191	11.9536	12.5165	11.9266
ATL3	Q6DD88	13.5078	13.0267	13.7498	13.255	13.3395	13.4144	13.4264	13.8614	12.591	13.0794	13.4028	12.9272	13.1787	12.9814
ATM	Q13315	13.522	13.9183	13.7022	13.1744	13.2128	13.3448	13.7798	13.9179	13.6167	13.6906	14.0523	14.1544	14.0247	13.971
ATOX1	O00244	15.8192	13.5743	15.965	14.7066	15.6835	16.3306	15.8434	16.386	13.6534	13.3505	13.789	13.718	13.438	13.4972
ATP11B	Q9Y2G3	12.1248	12.9446	11.8016	11.742	12.0062	12.469	12.2179	12.5122	12.4397	15.1824	11.7587	11.7466	13.6758	12.8644
ATP13A1	Q9HD20	13.5704	13.716	13.879	13.1073	13.4337	13.7987	13.6803	13.5231	13.8154	13.8514	14.0877	13.5328	13.7418	13.2667
ATP1A1	P05023	16.8969	16.8317	16.8272	16.6109	16.9698	16.9817	16.923	17.0689	16.7489	16.6553	17.1368	16.8899	16.9043	16.6549
ATP1B1	P05026	14.0647	13.818	14.4835	14.1129	13.7427	13.6458	13.7691	14.634	13.6066	13.9079	14.8381	13.6362	13.2227	13.6966
ATP1B3	P54709	14.019	13.6593	13.7519	14.0204	13.9934	14.0732	14.1396	14.1355	13.7962	13.7733	13.1152	13.8151	13.7433	13.7128
ATP2A2	P16615	14.5705	13.7919	14.8663	13.8619	14.3546	15.0141	14.5593	14.7669	13.9905	14.2582	14.2086	13.4849	13.7321	13.0774
ATP2A3	Q93084	16.0431	16.0855	16.213	15.5326	15.8513	16.2886	16.0537	16.3196	16.2107	16.1648	16.5211	15.8789	16.1387	15.5988
ATP2B1	P20020	13.0768	12.9343	13.017	12.9377	13.3296	13.5248	12.5651	13.0865	12.9796	13.0646	12.6544	13.8367	12.9326	12.1382
ATP2B4	P23634	15.0723	14.7982	15.0799	14.8844	14.8838	15.1802	15.1419	15.2634	14.7579	14.9872	15.098	14.9546	14.5292	14.4622
ATP2C1	P98194	11.161	10.4362	NaN	11.0239	11.2238	NaN	11.2354	NaN	10.7928	NaN	10.6099	11.1691	10.0648	9.54457
ATP5F1A	P25705	19.0782	19.2243	19.0538	18.7967	18.8883	19.2951	18.9354	19.5001	19.1515	19.2319	19.5753	19.2371	19.1904	18.9598
ATP5F1B	P06576	18.4294	18.1716	18.6116	18.151	18.3964	18.4517	17.9998	18.9658	18.5917	18.2674	17.4024	18.2812	18.2564	18.2303
ATP5F1C	P36542	15.5755	16.1629	15.7487	15.1777	15.2864	15.7695	15.4691	16.0018	16.1025	15.9767	17.0658	16.0579	16.0295	15.745
ATP5F1D	P30049	16.5921	16.3384	16.7535	16.3082	16.5511	16.894	15.9478	17.0978	16.4381	16.5714	16.3549	16.1563	16.3309	16.179
ATP5F1E	ATP5F1EP2	14.2008	14.0802	14.0551	14.1329	13.4277	14.4527	14.321	14.8156	14.2191	13.8226	15.2909	13.5754	13.9317	13.6417
ATP5IF1	Q9UII2	16.7832	16.5979	17.075	16.823	16.8246	16.6988	16.3654	16.9123	16.6571	16.9964	16.306	16.6449	16.378	16.605
ATP5MC1	ATP5MC3	16.9088	17.2857	16.9951	16.487	16.6787	17.1492	16.6934	17.4492	17.0301	17.2088	17.4487	17.5381	17.7503	16.7382
ATP5ME	P56385	15.8757	16.0453	16.0362	15.5126	15.5095	16.1478	15.7847	16.2635	16.4116	16.4279	16.0868	15.7243	15.9161	15.705
ATP5MF	P56134	15.6789	15.101	15.8081	15.1115	15.4853	15.9013	15.6308	16.1364	14.3927	15.0513	15.9525	15.1798	14.8836	15.1462
ATP5MG	O75964	17.6436	17.5905	17.7578	17.5001	17.5736	17.7784	17.5724	17.6791	17.4543	17.5054	18.2542	17.4372	17.6948	17.1969
ATP5MJ	P56378	14.1134	13.5032	14.4842	13.8632	13.2671	15.1755	13.5456	14.3449	14.2785	13.7983	11.6706	13.7526	14.0385	13.4808
ATP5MK	Q96IX5	15.9426	15.0451	15.6398	15.7991	15.839	16.1045	16.122	16.151	15.231	14.3886	NaN	14.8849	15.5133	15.2079
ATP5PB	P24539	15.6461	15.0921	15.6473	15.4383	15.3344	15.9301	15.5626	15.9641	15.2382	14.9861	14.5101	15.2084	15.3425	15.2675
ATP5PD	O75947	16.4962	15.582	16.4673	16.4804	16.4806	16.6287	16.3453	16.575	15.4006	16.0136	16.2371	15.503	15.0976	15.2399
ATP5PF	P18859	16.2868	15.5515	16.503	15.8742	16.1668	16.2335	16.1827	16.7607	15.7708	15.7587	15.6367	15.4038	15.2621	15.4768
ATP5PO	P48047	16.3352	16.6436	16.4244	16.1619	16.0602	16.5867	16.0875	16.6907	16.6933	16.497	16.9903	16.4413	16.797	16.443
ATP6AP1	Q15904	12.2996	11.8016	12.9414	9.68854	11.2138	14.1052	13.7633	12.0854	NaN	NaN	12.3481	11.9465	12.2239	10.6878
ATP6AP2	O75787	13.0101	11.5498	13.3421	12.9845	11.6974	13.7407	12.7583	13.5375	12.0668	NaN	NaN	NaN	11.8028	10.7799
ATP6V0A1	Q93050	11.5153	NaN	10.9885	NaN	11.2879	12.0929	NaN	11.6921	NaN	NaN	NaN	NaN	NaN	NaN
ATP6V0D1	P61421	13.4999	11.9933	13.8619	12.9454	13.6374	13.5559	13.2548	13.7439	12.4544	10.2228	12.932	11.9131	12.2691	12.1685
ATP6V1A	P38606	13.3509	13.494	13.036	13.3838	13.3496	13.736	13.2958	13.3041	13.5594	13.7883	13.9462	13.1323	13.3642	13.1739
ATP6V1B2	P21281	14.8582	14.9379	14.9044	14.9432	14.8773	14.9561	14.7198	14.7482	14.9682	15.1338	15.4725	14.7361	14.6355	14.6812
ATP6V1C1	P21283	11.6023	12.0783	12.494	11.659	11.7901	10.9771	11.399	11.2946	11.4769	11.9733	12.5109	12.1274	12.3815	12
ATP6V1D	Q9Y5K8	11.3315	12.1545	11.3228	11.7438	11.1814	11.0779	NaN	NaN	11.6469	12.2469	13.0079	12.3225	11.6963	12.0062
ATP6V1E1	P36543	12.5707	12.2726	13.1774	12.3071	12.5833	13.1357	11.9639	12.2567	12.5309	12.3228	12.6229	12.1719	11.789	12.1983
ATP6V1F	Q16864	12.4349	11.8028	12.4908	12.2929	12.4507	12.5367	12.6197	12.2186	12.0004	11.5471	12.5051	11.2957	11.499	11.9692
ATP6V1G1	O75348	14.0278	13.6715	14.1284	13.8873	13.9929	13.9116	14.0176	14.229	13.788	13.9431	13.766	13.6265	13.1885	13.7169
ATP6V1H	Q9UI12	11.5612	11.3255	11.5165	11.1275	11.6958	12.3045	11.6225	11.1001	11.2811	11.5789	11.6601	11.241	10.7166	11.4752
ATPAF2	Q8N5M1	11.0303	11.1398	9.68472	11.2981	10.9693	11.9124	10.6246	11.6924	11.1767	NaN	11.835	9.97009	11.0042	11.7129
ATRX	P46100	11.8288	11.6364	11.9648	11.3247	11.6535	12.1747	11.7361	12.119	11.8581	10.907	12.1366	11.5881	11.6846	11.6438
ATXN1	P54253	12.2745	10.768	NaN	14.2698	NaN	11.1692	11.3845	NaN	10.7644	NaN	NaN	11.0931	10.2414	10.9731
ATXN10	Q9UBB4	12.2112	12.3376	12.5488	12.5863	12.3517	12.0686	12.4819	11.2296	12.3335	12.052	12.6931	12.4628	12.1394	12.3446
ATXN2	Q99700	10.3132	11.7333	10.3034	10.4439	10.2314	10.8608	10.1267	9.91315	11.7407	NaN	11.7564	11.8419	11.738	11.5897
ATXN2L	Q8WWM7	12.3374	12.6569	12.5229	12.4188	12.5527	12.2315	12.3941	11.9042	12.7561	12.6589	13.4116	12.2659	12.3041	12.5447
ATXN3	P54252	11.7265	11.8524	12.0154	11.9559	11.5309	11.6873	11.4246	11.7451	11.7587	11.4726	12.1266	11.7549	11.8241	12.1776
ATXN7L3B	Q96GX2	12.3749	12.0064	12.9183	NaN	11.8316	NaN	NaN	NaN	12.3632	NaN	NaN	11.7242	11.8754	12.0629
AUH	Q13825	12.158	12.522	12.1332	11.7096	11.8826	12.0867	12.0519	13.0839	12.3736	12.2669	12.5874	12.402	12.8062	12.6957
AUP1	Q9Y679	12.2781	11.4978	12.5628	12.0681	12.239	12.551	11.7701	12.4775	11.6557	NaN	11.8857	11.375	11.3001	11.2723
AZGP1	P25311	14.8388	14.1164	15.8246	13.6265	13.6889	16.214	14.7169	14.9621	14.2169	14.5736	15.0992	12.6194	14.4561	13.7335
AZI2	Q9H6S1	9.22417	NaN	NaN	9.05519	8.85619	NaN	NaN	9.76114	NaN	NaN	NaN	NaN	NaN	NaN
B2M	P61769	16.8632	16.1893	16.772	16.4506	16.4253	17.4473	16.8445	17.2392	16.6006	17.0178	13.0324	17.0005	16.9975	16.4872
B3GALT6	Q96L58	10.6509	11.5668	NaN	11.0819	10.248	NaN	NaN	10.6228	NaN	NaN	9.73731	NaN	13.3963	NaN
B3GALT9	A8MXE2	13.2753	9.92309	NaN	NaN	NaN	NaN	12.7142	13.8365	NaN	NaN	NaN	NaN	NaN	9.92309
B3GAT3	O94766	12.3667	11.3813	12.6738	11.9736	12.1887	12.5347	12.1811	12.6481	11.3163	11.4839	11.5783	11.0548	11.4912	11.3636
B3GLCT	Q6Y288	10.8429	9.81798	NaN	10.5379	10.7406	11.3682	11.2098	10.358	NaN	NaN	NaN	NaN	NaN	9.81798
B3GNT2	Q9NY97	9.36623	NaN	10.9352	8.15251	8.32663	9.42792	9.66123	9.69388	NaN	NaN	NaN	NaN	NaN	NaN
B4GALT7	Q9UBV7	9.71447	10.3826	10.3526	10.0245	8.83516	NaN	8.93864	10.4214	NaN	NaN	NaN	10.3826	NaN	NaN
B4GAT1	O43505	12.897	11.1836	14.0219	10.9901	11.8115	13.2046	13.2305	14.1231	11.8097	11.8642	NaN	10.9492	11.0719	10.2228
BABAM1	Q9NWV8	11.7787	12.5402	11.9725	11.8176	12.1525	11.411	11.8149	11.5038	12.122	12.6494	12.6279	12.3908	12.4685	12.9826
BABAM2	Q9NXR7	13.1262	13.8334	13.1112	13.3025	13.2975	12.6952	13.3178	13.0332	13.8466	13.8614	13.9579	13.6169	13.8102	13.9072
BAD	Q92934	11.6372	12.7764	11.6667	11.7959	12.1774	10.5767	11.7816	11.8247	12.5569	13.0512	12.5943	13.0932	12.6938	12.6692
BAG1	Q99933	11.6793	11.1925	12.214	11.3482	11.6743	11.9001	11.4934	11.4456	10.5761	11.0067	11.3409	11.4697	11.4425	11.3193
BAG2	O95816	11.0753	11.0625	10.3395	10.6202	11.2201	11.1525	11.348	11.7712	10.8189	9.70731	11.089	11.2519	11.7638	11.7439
BAG3	O95817	13.6114	13.6384	13.8774	13.4895	13.7973	13.9063	13.3092	13.289	13.3	13.8587	13.6157	13.5812	13.7076	13.7673
BAG5	Q9UL15	13.8602	13.606	13.8473	13.8732	13.9821	13.8635	14.0545	13.5406	13.5787	12.4934	14.2697	13.726	13.4848	14.0832
BAG6	P46379	13.3231	13.3137	13.4773	13.155	13.3833	13.3366	13.4157	13.1703	13.513	12.7767	13.5514	13.2686	13.2817	13.4906
BAIAP2	Q9UQB8	10.9933	10.2643	10.3238	10.8484	11.4061	11.7427	10.0797	11.5589	NaN	NaN	8.84902	10.9441	NaN	10.9997
BAIAP2L1	Q9UHR4	9.88179	NaN	NaN	10.0393	9.13439	10.4717	NaN	NaN	NaN	NaN	NaN	NaN	NaN	NaN
BAK1	Q16611	12.5076	12.9397	12.6597	11.979	12.4122	12.1515	13.1598	12.6837	13.1831	12.927	12.937	13.1219	12.8515	12.6175
BANF1	O75531	18.0052	16.8869	18.4142	18.1849	18.1434	17.6559	17.3522	18.2809	16.7976	16.4905	16.343	17.4317	17.0654	17.1929
BANP	Q8N9N5	12.5301	12.651	13.2339	12.1091	12.2669	12.5526	12.2384	12.7794	12.6288	12.8671	12.5195	12.5568	13.0993	12.2343
BAP18	Q8IXM2	14.0525	14.9304	14.0227	13.5146	14.2303	13.9909	14.641	13.9152	15.109	14.9954	14.9853	14.6926	15.0575	14.7424
BASP1	P80723	12.4445	12.1054	13.3564	11.4838	11.7829	12.4539	12.1258	13.4644	12.7376	12.729	13.0682	11.91	10.8418	11.3455
BAX	Q07812	13.041	14.1414	13.1528	12.3091	12.806	13.2198	13.0131	13.7454	14.0743	14.2646	14.829	13.8019	13.4823	14.3961
BAZ1A	Q9NRL2	12.2593	11.4497	12.4283	11.188	11.4262	13.9461	12.8038	11.7636	11.7766	NaN	NaN	NaN	NaN	11.1228
BAZ1B	Q9UIG0	14.6737	14.2902	14.9533	14.1035	14.4509	14.7594	14.768	15.007	14.2571	14.4182	15.0513	13.9228	14.1812	13.9107
BAZ2A	Q9UIF9	8.83584	10.089	NaN	10.0116	NaN	10.3292	4.88025	10.1223	9.64558	NaN	10.2925	9.94066	NaN	10.4774
BBX	Q8WY36	11.1927	11.5501	NaN	11.1006	11.0257	NaN	11.3145	11.3302	11.934	11.1592	NaN	11.8783	11.5886	11.1903
BCAP29	Q9UHQ4	13.0551	11.7825	13.283	12.807	13.1039	13.3587	12.6089	13.1692	11.9919	12.1295	NaN	11.227	11.8921	11.6717
BCAP31	P51572	15.1504	15.3113	15.2437	14.9197	15.1111	15.4353	14.9137	15.279	15.5806	15.0962	15.672	15.0741	15.5372	14.9077
BCAS1	O75363	9.05976	NaN	NaN	NaN	9.7236	8.81729	8.63839	NaN	NaN	NaN	NaN	NaN	NaN	NaN
BCAS2	O75934	13.4499	13.0528	13.4222	13.081	13.3288	13.8496	13.224	13.7936	12.4463	12.8309	14.0723	12.8192	13.1294	13.0188
BCAT2	O15382	14.0784	12.9633	14.0374	14.121	14.023	14.1932	13.7418	14.354	12.8496	12.4671	12.9236	13.2527	13.2826	13.0042
BCCIP	Q9P287	11.1866	11.3378	11.3986	11.7104	11.4914	10.1906	11.1419	NaN	11.581	12.1532	10.8667	11.8311	10.9241	10.6706
BCKDHA	P12694	14.043	13.6853	14.1596	14.0082	13.9876	13.9946	13.7656	14.3421	14.0074	13.6743	13.6014	13.2583	13.7897	13.7806
BCKDHB	P21953	14.7694	13.8233	14.7329	14.5532	14.7452	14.9744	14.4341	15.1765	13.7829	14.253	13.9722	13.4165	13.7334	13.7821
BCKDK	O14874	10.6711	9.47112	11.1455	9.38075	10.6526	11.6471	10.7792	10.4212	NaN	NaN	NaN	9.16249	10.5707	8.68015
BCL10	O95999	12.5548	12.5182	12.2006	12.797	12.6485	12.1735	12.2676	13.2414	12.4692	12.6486	12.8998	12.3508	12.3466	12.3941
BCL11B	Q9C0K0	12.8821	12.8298	12.7636	12.6194	13.0246	13.0233	12.7834	13.078	13.1392	12.3052	13.5452	12.3729	12.8063	12.8099
BCL2	P10415	13.5713	13.0659	13.6369	13.4741	13.5821	13.6352	13.274	13.8252	13.532	12.8917	12.9647	12.7085	13.4132	12.8851
BCL2L1	Q07817	12.8736	11.6842	13.5188	12.7564	12.7341	12.5477	12.86	12.8244	11.8219	11.4323	12.0383	11.8749	10.9789	11.9588
BCL2L11	O43521	12.2371	NaN	11.8704	13.0286	12.3427	12.0094	12.3845	11.7868	NaN	NaN	NaN	NaN	NaN	NaN
BCL2L13	Q9BXK5	14.118	13.7078	14.189	14.2833	13.9116	14.2531	14.2252	13.846	14.3071	13.7126	13.402	13.291	13.7955	13.7387
BCL7C	Q8WUZ0	13.7037	12.9926	13.8645	14.4953	13.6389	13.853	13.3878	12.9829	12.993	12.7286	13.5233	13.0838	12.897	12.7301
BCL9L	Q86UU0	10.2909	11.7214	NaN	10.5102	10.4411	10.2306	9.98183	NaN	11.6595	11.686	12.1268	11.4183	11.6188	11.8193
BCLAF1	Q9NYF8	14.6679	14.3555	14.9513	14.2406	14.3507	14.8115	14.8502	14.8028	14.284	14.3876	14.8781	14.0052	14.5243	14.054
BCR	P11274	11.1644	12.0555	NaN	11.5082	11.5471	10.6028	11.5779	10.586	11.6183	12.0477	12.1772	12.4439	12.3225	11.7236
BCS1L	Q9Y276	11.634	11.7631	13.6017	9.95339	11.9491	11.6304	11.4748	11.1949	11.595	11.8606	12.399	12.4511	10.8722	11.4007
BDH1	Q02338	13.3519	13.1147	13.5966	12.8709	12.7009	12.9213	13.1752	14.8468	13.4232	12.934	13.1536	12.7022	13.5132	12.9617
BDH2	Q9BUT1	13.9154	14.2536	13.2786	14.3584	14.1701	14.1173	14.0302	13.5375	13.562	14.5382	14.4065	14.7679	13.7514	14.4956
BECN1	Q14457	11.1079	10.104	11.2124	11.3705	11.1172	11.2472	10.5691	11.1309	10.2709	9.62482	NaN	9.06769	11.1473	10.4093
BET1	O15155	12.6229	NaN	NaN	12.0932	12.5026	NaN	13.2728	NaN	NaN	NaN	NaN	NaN	NaN	NaN
BET1L	Q9NYM9	11.4849	11.1783	12.1042	11.6427	11.8287	11.557	10.2922	NaN	11.6551	10.6093	11.9868	9.85744	11.4426	11.5187
BGN	P21810	11.7843	NaN	11.5152	NaN	NaN	11.4854	NaN	12.3523	NaN	NaN	NaN	NaN	NaN	NaN
BHMT	BHMT2	12.0706	9.4701	13.4426	NaN	9.39796	12.2906	12.3419	12.88	10.7271	NaN	NaN	NaN	8.30696	9.37619
BICD2	Q8TD16	11.3874	11.0418	10.775	11.3339	11.3177	11.4654	11.5837	11.8484	10.8807	11.5059	10.918	10.9451	10.8493	11.1521
BICRA	Q9NZM4	10.5083	10.1468	NaN	10.875	10.1445	10.5389	10.4748	NaN	NaN	NaN	10.7103	9.5005	10.1461	10.2305
BID	P55957	12.0557	12.5194	9.65511	12.0384	13.4717	12.0757	12.686	12.4073	12.39	12.3218	12.4681	12.9706	12.3652	12.601
BIN1	O00499	14.5636	14.6237	14.4047	15.188	14.8532	13.9061	14.6488	14.381	14.3755	14.8081	14.9579	14.6825	14.3881	14.53
BIN2	Q9UBW5	12.5397	13.3646	12.3805	12.9177	12.7649	12.0226	12.7451	12.4077	13.2043	13.79	13.1526	13.5279	13.4005	13.1122
BIRC3	BIRC2	10.8346	10.0733	NaN	NaN	9.91118	11.4058	NaN	11.1867	NaN	NaN	NaN	10.4538	NaN	9.69285
BIRC6	Q9NR09	12.175	10.5878	12.3086	11.2084	12.4968	12.0457	12.8155	NaN	NaN	NaN	11.0985	11.0202	9.50254	10.7299
BLMH	Q13867	13.6917	12.5142	13.4775	13.3877	13.1011	15.0065	13.9145	13.263	11.4067	13.35	NaN	12.1358	13.0815	12.5971
BLOC1S1	P78537	11.5547	12.7025	11.1377	12.1331	11.5412	11.2811	12.0579	11.1771	12.5185	12.7677	13.0106	12.6497	12.3495	12.9194
BLOC1S2	Q6QNY1	13.5374	13.8447	12.9635	13.5576	13.7463	13.6444	13.4471	13.8657	14.1444	13.6138	13.9183	13.6628	14.1402	13.5888
BLOC1S3	Q6QNY0	12.1691	13.0426	12.3898	12.477	11.7929	11.7275	12.458	NaN	13.11	13.018	12.8282	12.9959	13.1795	13.1243
BLOC1S4	Q9NUP1	13.161	12.2372	NaN	13.2211	13.2546	NaN	13.0074	NaN	12.107	12.2274	12.7536	12.117	11.937	12.2809
BLOC1S5	Q8TDH9	11.9886	12.9722	11.9851	12.4459	12.0647	11.8741	12.2865	11.2753	13.1013	12.8232	13.2245	12.8081	13.0251	12.851
BLOC1S6	Q9UL45	11.8146	10.1863	11.7779	12.4481	11.9406	11.9204	12.7161	10.0843	10.1259	11.3125	NaN	9.86483	9.4067	10.2214
BLVRA	P53004	14.1451	14.2003	14.2453	14.4937	14.31	13.8537	14.1345	13.8332	13.8447	14.6824	14.4626	14.3813	13.7802	14.0507
BLVRB	P30043	13.3407	13.5581	13.5367	13.199	13.3725	13.2863	13.2371	13.4127	13.4477	13.731	13.4459	13.6307	13.7064	13.3872
BLZF1	Q9H2G9	NaN	13.4852	NaN	NaN	NaN	NaN	NaN	NaN	11.9565	14.6682	14.9342	13.5854	13.1288	12.6383
BMI1	P35226	11.0417	12.0458	11.3766	10.7665	11.1518	10.649	11.0736	11.2324	11.9866	11.5244	NaN	11.7726	12.851	12.0942
BMS1	Q14692	12.2353	11.5881	12.4027	11.85	12.1495	12.4663	12.3384	12.2049	11.5565	11.3396	12.1528	11.1915	11.7868	11.5014
BNIP1	Q12981	12.0539	11.7559	12.5919	11.6866	11.8092	11.9694	11.9492	12.3174	11.6843	12.1232	11.431	11.6187	11.7505	11.9273
BNIP2	Q12982	10.1896	9.12833	NaN	10.5924	9.78679	NaN	NaN	NaN	9.50185	NaN	8.17095	NaN	NaN	9.71219
BNIP3L	O60238	9.48543	7.65421	NaN	9.46198	9.66141	9.8108	9.3401	9.15285	8.76464	NaN	NaN	NaN	NaN	6.54378
BOD1L1	Q8NFC6	11.8345	11.8673	11.9946	11.9108	11.8806	11.4878	11.983	11.7502	11.8251	11.8782	12.063	11.6811	11.8867	11.87
BOLA1	Q9Y3E2	10.7498	11.8119	10.8715	NaN	NaN	NaN	NaN	10.628	NaN	NaN	NaN	NaN	NaN	11.8119
BOLA2B	Q9H3K6	14.3908	14.2684	14.9397	14.8806	14.6024	13.7973	14.1659	13.9588	13.9309	14.7698	13.7166	14.6703	14.2321	14.2906
BOP1	Q14137	12.9196	12.7506	12.7514	12.8349	12.8571	13.0185	13.0902	12.9656	12.6848	12.5718	13.3776	12.5954	12.5064	12.7677
BORCS5	Q969J3	11.2869	12.2257	10.8729	11.5419	11.7137	10.5099	11.7963	NaN	12.0038	12.7117	11.8617	12.4002	12.2658	12.111
BORCS6	Q96GS4	11.4708	9.81288	11.098	11.2461	12.1522	11.2455	11.4159	11.6674	9.41181	8.06861	10.0602	10.2834	10.3678	10.6855
BORCS7	Q96B45	11.9587	12.8158	12.1327	11.6691	12.4554	NaN	12.5349	11.0013	12.8405	12.9625	13.077	12.7899	12.638	12.587
BORCS8	Q96FH0	12.3233	11.6811	12.3603	12.4389	12.288	NaN	12.54	11.989	NaN	NaN	NaN	11.2693	12.0685	11.7053
BPGM	P07738	12.8166	13.3123	13.4071	12.4997	12.1431	12.6334	12.6769	13.5394	13.8092	13.312	NaN	12.7424	13.4083	13.2896
BPHL	Q86WA6	12.5155	12.9986	12.8712	11.5501	12.4734	12.9977	12.3184	12.8821	12.9694	NaN	13.1357	13.2829	12.7606	12.8443
BPNT1	O95861	12.1097	12.622	11.7368	12.5395	12.2549	11.7775	11.9341	12.4154	12.4656	13.0677	12.9065	12.4354	12.3574	12.4993
BPNT2	Q9NX62	12.0173	8.42705	12.0845	11.9216	11.5355	12.3715	11.6965	12.4944	NaN	NaN	NaN	NaN	NaN	8.42705
BPTF	Q12830	12.6366	11.886	12.6062	12.3076	12.3243	12.818	12.7359	13.0279	11.6586	11.757	12.6118	11.6379	11.9891	11.6616
BRAP	Q7Z569	9.24442	9.02413	NaN	9.37593	9.75582	NaN	8.60152	NaN	NaN	8.69343	10.2117	7.85493	NaN	9.33646
BRAT1	Q6PJG6	10.8115	7.14695	10.9584	10.7091	10.8756	11.0631	10.7671	10.496	NaN	NaN	NaN	9.59436	1.72215	10.1243
BRCC3	P46736	12.3534	12.7808	11.6237	12.5566	12.4241	12.3218	12.3815	12.8125	13.0894	12.7292	13.281	11.8358	12.8931	12.8562
BRD1	O95696	11.2856	11.2832	11.5284	10.9903	11.1496	11.3797	11.4016	11.2642	11.1122	11.736	11.7759	10.8797	11.2005	10.9952
BRD2	P25440	12.3518	12.8137	12.2757	12.6318	12.3778	12.0785	12.5782	12.1686	12.7488	12.4235	13.2329	12.8031	12.7706	12.9032
BRD3	Q15059	12.6324	13.0332	12.6513	13.175	12.2081	12.5201	12.585	12.6548	12.4878	12.798	13.4591	13.4005	12.9335	13.1206
BRD4	O60885	13.3693	13.6894	13.4058	13.4178	13.4171	13.4379	13.3733	13.1638	13.6559	13.5515	14.0139	13.5833	13.7134	13.6187
BRD7	Q9NPI1	12.0622	10.8251	12.3959	11.229	11.4528	12.0469	12.5304	12.718	11.1236	9.79656	11.3962	10.8755	10.5039	11.2545
BRD8	Q9H0E9	11.8197	10.7441	11.5975	11.4946	11.5839	12.1314	11.8313	12.2795	11.3248	12.5655	13.0151	10.9519	5.59667	11.0108
BRD9	Q9H8M2	14.2123	NaN	16.0268	12.9262	13.2349	14.3085	13.741	15.0364	NaN	NaN	NaN	NaN	NaN	NaN
BRF1	Q92994	9.93591	8.35616	NaN	8.96017	10.9116	NaN	NaN	NaN	8.95511	NaN	6.81664	8.44242	NaN	9.21046
BRI3BP	Q8WY22	13.9075	13.5053	14.2673	13.16	13.7013	14.1211	14.0154	14.1801	13.8984	13.7821	14.0348	12.8096	13.4704	13.0364
BRINP2	Q9C0B6	13.3741	12.1189	13.0624	13.5184	13.2422	13.3699	13.8791	13.1728	13.5466	NaN	NaN	11.251	11.559	NaN
BRIX1	Q8TDN6	12.3733	11.9893	12.6169	12.0801	12.1879	12.4939	12.454	12.4067	11.4315	11.7741	12.6097	12.1148	12.1758	11.8297
BRK1	Q8WUW1	12.5926	12.7952	12.1717	12.8799	13.1553	12.3685	12.8927	12.0875	13.0697	11.8497	13.0006	13.0566	12.9157	12.8788
BRMS1	Q9HCU9	11.6655	11.1964	12.0508	11.7588	11.7662	10.9503	12.1743	11.2925	11.6587	NaN	NaN	10.246	11.169	11.7118
BRMS1L	Q5PSV4	9.12025	11.5347	NaN	NaN	9.12025	NaN	NaN	NaN	12.1857	10.6914	12.6914	11.0736	11.2344	11.3316
BROX	Q5VW32	13.2432	13.9941	12.9312	13.2358	13.4107	13.2269	13.4993	13.1553	13.9935	14.0588	14.6032	13.8582	13.3797	14.0709
BRPF1	P55201	10.8076	11.7439	NaN	10.7844	11.395	NaN	11.4317	9.61932	11.9883	11.4183	12.3485	11.5086	11.432	11.7678
BSG	P35613	13.4047	13.8456	13.7929	12.895	13.5682	13.7122	13.26	13.1997	13.6263	14.5151	13.8157	14.4367	13.4451	13.2344
BST2	Q10589	12.2078	12.1152	12.0332	12.24	12.0816	12.4215	12.2624	NaN	12.5588	12.1937	12.1695	12.1419	12.1351	11.4924
BTAF1	O14981	11.0047	11.4073	NaN	11.1352	11.4772	11.0403	10.3663	NaN	11.7527	11.1603	11.3639	11.3795	10.9938	11.7934
BTD	P43251	11.8227	10.8514	13.1098	11.2758	11.5286	12.1401	11.6023	11.2793	12.0495	11.2153	NaN	9.79026	10.6329	10.569
BTF3	P20290	12.167	12.4665	12.4585	12.1904	12.6089	11.9186	12.115	11.7104	12.0878	12.5731	12.5896	12.5445	12.0916	12.9122
BTF3L4	Q96K17	13.963	13.3243	14.1767	14.1783	14.0688	14.0459	13.9712	13.3373	12.4539	13.851	14.193	13.2293	12.9723	13.2464
BTLA	Q7Z6A9	11.427	11.0743	11.81	11.1013	11.2892	11.6396	11.079	11.6432	11.7124	9.74187	9.31574	12.0113	11.873	11.7913
BTN3A2	P78410	10.4179	11.4197	NaN	10.4739	NaN	NaN	9.28466	11.4951	11.4978	NaN	11.1367	11.814	11.4569	11.1933
BTN3A3	O00478	13.1502	12.973	14.1384	11.99	13.3472	13.2872	11.9558	14.1823	12.2646	13.3754	13.3344	12.697	13.3224	12.8443
BUB3	O43684	15.4109	15.9232	15.5671	15.2721	15.4212	15.2854	15.4405	15.4793	16.1418	15.7245	16.3516	15.529	15.9229	15.8694
BUD13	Q9BRD0	11.4699	11.3196	NaN	11.4904	11.2387	11.3704	11.3074	11.9427	11.78	11.2978	10.6572	11.2506	11.5054	11.4269
BUD23	O43709	12.8512	12.4317	13.0937	12.2182	12.2791	NaN	NaN	13.8137	12.4445	12.57	12.9636	11.9369	12.2988	12.3765
BUD31	P41223	12.4735	12.6164	12.4643	12.5733	12.5755	12.1499	12.8612	12.2164	12.7423	13.1526	12.2859	12.3673	12.5789	12.5715
BYSL	Q13895	11.2855	11.2509	11.1322	11.1923	11.3659	11.2168	11.5964	11.2096	11.5012	10.8378	11.4496	11.0404	11.4846	11.1919
BZW1	Q7L1Q6	14.8263	15.1708	14.9558	14.9599	14.8744	14.6171	15.0803	14.4702	14.7822	15.261	15.4034	15.3777	15.2212	14.9791
BZW2	Q9Y6E2	11.2656	11.5739	11.9198	9.32212	11.5314	11.7405	11.72	11.3597	11.3498	NaN	12.0243	11.7104	11.3131	11.4718
C11orf54	Q9H0W9	13.0454	13.0137	12.5112	13.3673	13.2249	13.3844	12.788	12.9965	12.6361	13.2559	13.0683	12.9544	13.151	13.0163
C11orf68	Q9H3H3	12.7327	12.9308	13.0262	12.9443	13.2976	11.8547	12.8405	12.4331	13.3618	12.9655	12.4528	13.3007	12.8447	12.6591
C11orf98	E9PRG8	14.0695	14.6841	14.3622	13.4038	13.879	14.1952	14.342	14.2347	14.6761	14.6334	15.6835	14.1746	14.5647	14.3723
C12orf50	Q8NA57	10.8634	0.125478	NaN	NaN	NaN	NaN	10.8634	NaN	0.125478	NaN	NaN	NaN	NaN	NaN
C12orf57	Q99622	12.9025	10.9562	12.4497	13.1572	13.1677	12.6766	12.9838	12.9798	10.8399	11.6777	11.0608	10.4279	10.9494	10.7814
C15orf40	Q8WUR7	10.8973	12.2021	NaN	NaN	10.8973	NaN	NaN	NaN	11.9024	12.3024	12.2444	11.9849	12.3709	12.4078
C16orf54	Q6UWD8	12.992	13.6415	12.8561	13.4964	12.9513	NaN	12.6641	NaN	13.1309	NaN	NaN	14.0994	13.9701	13.3654
C17orf75	Q9HAS0	11.2552	10.2721	10.5476	11.2958	11.5301	NaN	11.6473	NaN	10.1239	9.7723	10.5438	10.5779	10.2895	10.3253
C18orf25	Q96B23	10.3296	NaN	10.0983	11.0392	10.4271	9.80916	10.2741	NaN	NaN	NaN	NaN	NaN	NaN	NaN
C18orf32	Q8TCD1	11.9883	11.8041	12.2175	11.798	11.7938	11.5659	11.8806	12.674	12.7667	12.1837	11.8885	11.6617	11.0716	11.2523
C19orf12	Q9NSK7	10.949	11.6001	10.495	11.8338	10.8954	11.1218	10.7798	10.568	11.1519	12.207	11.6696	12.0258	11.1598	11.3862
C19orf25	Q9UFG5	9.35751	10.2972	NaN	10.0937	8.65223	NaN	9.01765	9.66649	10.5699	NaN	NaN	9.68674	10.6445	10.2876
C19orf47	Q8N9M1	10.0304	11.0256	NaN	NaN	9.9734	NaN	10.0874	NaN	NaN	NaN	NaN	11.0256	NaN	NaN
C19orf53	Q9UNZ5	14.318	14.4014	14.2996	13.742	14.2379	14.5288	14.2952	14.8045	14.222	14.5013	14.6663	14.1351	14.7356	14.1481
C1orf174	Q8IYL3	11.8123	12.2326	12.3941	11.8545	11.4936	10.8286	12.1579	12.1452	12.3024	12.2105	12.6906	11.8586	11.8448	12.4886
C1QBP	Q07021	15.4889	14.2324	16.4248	15.1608	15.3516	15.6135	14.6629	15.7198	14.8582	14.3682	14.9825	13.2805	13.7574	14.1477
C1QTNF3	Q9BXJ4	12.7894	10.9069	13.9162	10.5041	11.3086	14.3024	13.1627	13.5424	10.7452	11.6583	NaN	11.0255	9.95037	11.1554
C2	P06681	10.4677	NaN	9.92455	NaN	8.92199	10.986	11.2571	11.2489	NaN	NaN	NaN	NaN	NaN	NaN
C20orf27	Q9GZN8	11.9312	12.5781	NaN	12.3579	12.0424	NaN	11.9088	11.4155	12.2929	11.7538	NaN	12.6184	13.1725	13.0528
C2CD2L	O14523	10.1898	11.4221	NaN	9.90222	10.1769	NaN	10.4904	NaN	11.3527	NaN	NaN	11.2878	12.2782	10.7696
C2CD5	Q86YS7	12.862	12.9664	12.6061	13.1666	12.858	13.0274	12.7929	12.7208	12.7596	13.7588	12.9702	12.7243	12.8734	12.7118
C2orf49	Q9BVC5	11.3482	11.8652	NaN	11.4541	11.4363	NaN	11.154	NaN	11.8652	NaN	12.2564	11.6561	11.7822	11.7662
C3	P01024	15.0215	13.4813	15.9209	13.1004	13.6131	15.72	15.0212	16.7534	13.8957	13.7285	13.7698	13.0023	13.5498	12.942
C4A	P0C0L4	16.4386	14.7149	17.8894	14.0008	14.4446	17.2849	17.0405	17.9717	14.9749	14.7182	14.6432	14.3189	14.7919	14.8422
C4BPA	P04003	17.3639	13.9227	18.8238	16.0437	16.9799	17.3025	18.0484	16.9849	14.6918	16.5204	NaN	15.0858	10.3424	12.9731
C4orf3	Q8WVX3	NaN	12.269	NaN	NaN	NaN	NaN	NaN	NaN	12.4584	11.309	NaN	12.3184	12.9017	12.3576
C5	P01031	14.6743	13.5809	16.0273	12.289	12.7524	15.3626	15.2932	16.3212	14.0757	13.4074	13.5869	13.1344	13.8876	13.3936
C5orf22	Q49AR2	10.0281	10.1408	NaN	10.7851	10.3947	9.04046	9.89215	NaN	10.2651	9.93405	11.2518	8.74146	NaN	10.5117
C5orf24	Q7Z6I8	11.4076	10.1289	NaN	11.242	11.4998	11.5707	11.6732	11.0522	10.1547	NaN	NaN	NaN	9.70203	10.53
C6orf132	Q5T0Z8	10.8582	NaN	11.7215	10.7634	11.2369	10.4047	NaN	10.1646	NaN	NaN	NaN	NaN	NaN	NaN
C7	P10643	14.923	13.9497	16.147	12.8474	13.1067	15.6985	15.2733	16.4652	14.9423	13.5591	13.6157	13.9119	14.1675	13.5018
C7orf50	Q9BRJ6	13.6132	13.3963	14.1739	13.3677	13.7695	13.7596	13.423	13.1853	13.4795	13.1826	14.0453	13.3054	13.1527	13.2124
C8B	P07358	14.0588	11.9348	15.2323	11.2802	12.0763	15.0813	14.8533	15.8295	12.5989	11.9253	12.0372	11.762	11.7388	11.5468
C8orf33	Q9H7E9	11.191	10.893	NaN	10.6478	10.9887	11.079	12.0486	NaN	10.2186	NaN	NaN	10.8468	11.1302	11.3764
C8orf82	Q6P1X6	12.801	12.8461	12.986	12.5941	12.3032	12.2024	13.0777	13.6425	12.3272	12.5898	13.0506	13.0982	13.1609	12.8499
C9	P02748	15.8715	14.0669	17.582	13.6675	14.4598	16.1749	16.3001	17.0447	14.0827	14.1123	14.132	13.6163	14.4256	14.0325
C9orf131	Q5VYM1	9.18787	7.76669	8.54206	9.69589	9.04954	NaN	9.33877	9.3131	NaN	NaN	NaN	NaN	NaN	7.76669
C9orf64	Q5T6V5	13.4287	14.0266	13.0506	13.8313	13.8423	13.2929	13.688	12.8674	13.6341	14.4568	14.1212	14.1048	13.7482	14.0947
C9orf78	Q9NZ63	12.0574	12.3269	12.7831	12.4157	12.0812	11.7197	11.4884	11.8563	12.2611	12.8157	12.9622	11.8205	11.9844	12.1173
CA1	P00915	10.0877	13.664	NaN	9.17053	NaN	10.561	9.36466	11.2545	14.6636	13.9263	13.3645	13.0003	14.0426	12.9863
CA2	P00918	13.6509	12.0917	11.9631	13.2237	14.1955	15.4004	13.1909	13.9316	13.066	12.347	12.2753	11.0886	12.5782	11.1949
CA3	P07451	11.41	NaN	12.8741	NaN	8.49716	NaN	11.9399	12.3287	NaN	NaN	NaN	NaN	NaN	NaN
CA5B	Q9Y2D0	14.6684	14.2037	14.509	14.6588	14.6328	15.1135	14.1728	14.9235	13.9651	14.6848	14.146	14.6102	14.4547	13.3612
CAAP1	Q9H8G2	10.9156	15.0238	NaN	11.0515	10.8664	11.0128	10.932	10.7155	9.67685	NaN	12.9244	20.3071	19.2148	12.9957
CAB39	Q9Y376	13.1126	13.63	13.2466	13.5193	12.9177	13.1089	13.2917	12.5917	13.0386	13.5574	14.0367	13.6348	13.696	13.8165
CACNA2D1	P54289	13.2702	11.8366	14.7386	11.5435	11.1421	14.13	13.4957	14.571	12.1662	13.0151	11.848	11.5872	11.4653	10.9378
CACTIN	Q8WUQ7	12.8389	12.227	12.9223	13.1473	12.205	NaN	13.0108	12.9088	12.4743	12.0489	12.5433	12.0926	12.0849	12.1178
CACYBP	Q9HB71	15.0092	15.1936	15.2477	14.7088	14.6846	14.7175	15.5709	15.1256	14.9545	15.3206	15.5616	15.0517	15.2208	15.0525
CAD	P27708	13.9	13.9281	13.7525	13.9701	13.9096	14.0349	14.0972	13.6356	13.5892	13.9207	14.2358	13.9604	13.8553	14.0073
CALCOCO1	Q9P1Z2	10.8587	NaN	NaN	10.9678	NaN	11.2061	10.4022	NaN	NaN	NaN	NaN	NaN	NaN	NaN
CALD1	Q05682	13.8517	11.8445	15.2931	11.4138	12.4295	14.3628	14.4695	15.1417	12.3946	12.3639	11.5984	11.474	11.795	11.441
CALHM2	Q9HA72	11.8353	11.1757	11.8783	11.9267	11.7071	12.0038	11.4382	12.0575	11.6844	11.7114	10.272	11.0786	NaN	11.1321
CALM1	CALM2	17.5857	17.2793	18.0651	17.2943	17.2055	17.5849	17.6859	17.6787	17.1967	17.7816	17.6128	17.0783	17.2547	16.7519
CALML3	P27482	15.3167	14.3305	13.9886	16.0359	15.1989	17.3691	13.5617	15.7463	13.9236	14.2371	15.7123	NaN	13.8852	13.8942
CALML5	Q9NZT1	17.0699	13.4279	16.7089	17.8025	16.8093	18.8466	16.1795	16.0728	13.62	13.6294	16.0765	12.2597	13.2666	11.7154
CALR	P27797	18.169	16.7006	18.5309	17.7521	18.0969	18.4654	17.9696	18.199	17.1521	17.1002	16.453	16.3944	16.593	16.5111
CALU	O43852	14.6675	13.5299	15.0522	14.1068	14.544	14.6715	14.3388	15.2916	13.4614	14.1273	13.837	13.2969	13.3984	13.0585
CAMK1	Q14012	11.5178	11.4323	11.9017	11.9525	11.4859	11.488	11.9143	10.3644	10.4378	12.6683	11.9927	11.5591	10.8691	11.0668
CAMK1D	Q8IU85	13.1014	13.0141	NaN	13.5399	12.2243	13.2288	13.1273	13.3867	13.5528	12.3065	13.2282	12.2095	13.8089	12.9787
CAMK2D	Q13557	13.0276	13.5254	13.1647	12.4667	13.4595	13.29	12.6582	13.1265	13.8573	13.3235	14.0893	13.2273	13.1981	13.4571
CAMK2G	Q13555	12.9792	12.8703	13.0703	13.0579	12.8369	13.0272	12.7656	13.1174	12.1288	12.9963	13.4648	12.7922	12.8873	12.9526
CAMK4	Q16566	12.6464	13.1063	12.4789	13.0645	12.6524	12.5139	12.6699	12.4989	12.8469	12.8931	13.299	13.0229	13.2124	13.3635
CAMSAP1	Q5T5Y3	10.9474	NaN	10.7674	10.5836	11.5236	NaN	10.9151	NaN	NaN	NaN	NaN	NaN	NaN	NaN
CAND1	Q86VP6	16.0198	16.5259	15.8743	16.3623	16.1665	15.8142	16.0923	15.8095	16.2217	16.6303	16.7066	16.563	16.5579	16.4762
CAND2	O75155	11.8064	11.8748	NaN	NaN	11.8064	NaN	NaN	NaN	NaN	NaN	NaN	NaN	NaN	11.8748
CANX	P27824	16.7537	15.6498	16.9314	16.3354	16.6076	16.9122	16.7303	17.0051	16.0204	15.6168	15.2848	15.5733	16.1123	15.2913
CAP1	Q01518	18.6354	19.2197	18.4445	19.0539	18.8609	18.3469	18.7495	18.3566	19.0464	19.3529	19.2343	19.3751	19.1607	19.1488
CAPG	P40121	17.314	17.1448	16.8647	17.652	17.6228	17.2875	17.2323	17.2246	17.3219	16.9354	16.8313	17.4351	17.6244	16.7206
CAPN1	P07384	14.676	14.2503	14.6121	15.0386	14.615	14.5765	14.6335	14.5804	14.1778	14.1847	14.7304	14.2536	14.1034	14.0515
CAPN2	P17655	15.6536	15.5729	15.8391	16.0163	15.8125	15.322	15.4552	15.4764	15.6384	15.7847	15.9098	15.5385	15.2795	15.2863
CAPN7	Q9Y6W3	13.0403	13.1863	12.904	13.2202	13.1041	13.1885	13.008	12.8169	12.4308	14.4532	13.357	13.0249	13.1289	12.7227
CAPNS1	P04632	16.4632	17.0362	16.3121	16.7588	16.5195	16.1702	16.5715	16.4471	17.1435	17.2919	17.648	17.0074	16.5352	16.5909
CAPNS2	Q96L46	15.4051	14.0552	15.4876	15.1582	15.487	15.9006	15.2161	15.1811	13.0538	13.6133	14.313	14.6931	14.3667	14.2913
CAPRIN1	Q14444	13.0661	12.7685	13.2111	12.7142	13.1009	13.198	13.2091	12.9634	12.9578	12.871	12.9914	12.6393	12.2314	12.9202
CAPZA1	P52907	18.4761	18.0334	18.5337	18.5522	18.4819	18.2506	18.7765	18.2619	17.9079	18.0304	18.3695	18.0059	17.8867	18.0001
CAPZA2	P47755	15.181	15.3762	15.1409	15.3936	15.0322	15.0561	15.4555	15.0076	15.5679	15.4564	15.9157	14.9317	15.3504	15.0352
CAPZB	P47756	17.0316	16.6187	16.9731	17.1747	17.2318	16.8432	17.1798	16.787	16.3277	16.6718	16.9222	16.6678	16.4675	16.6551
CARD11	Q9BXL7	12.5979	12.6972	12.2968	13.0463	12.6233	12.5372	12.5857	12.4981	12.6737	12.0241	12.7154	12.8131	12.8574	13.0995
CARD16	Q5EG05	12.5806	13.7142	13.1182	12.0525	13.0655	12.4881	12.2954	12.4639	13.7427	14.3327	14.5625	13.6186	13.1154	12.9131
CARD19	Q96LW7	12.1554	12.0163	12.2994	12.1428	11.9398	12.2341	12.2003	12.1162	12.152	11.5174	12.2847	12.0165	12.1051	12.022
CARD8	Q9Y2G2	10.0252	9.79627	10.14	10.0679	10.3042	10.1414	9.47236	NaN	9.73419	NaN	NaN	NaN	NaN	9.85835
CARHSP1	Q9Y2V2	13.797	13.2277	14.3436	13.6111	13.4646	13.2969	14.0764	13.9892	10.9339	NaN	15.2676	13.7822	NaN	12.927
CARM1	Q86X55	12.5196	11.7281	12.833	12.0938	11.7908	12.8063	12.4024	13.1913	11.5244	12.0389	12.1457	11.1899	11.7487	11.7208
CARMIL2	Q6F5E8	13.3216	13.6216	13.4156	13.4977	13.2827	13.3634	13.2282	13.1417	13.8182	13.7424	13.7089	13.3236	13.5786	13.5582
CARNS1	A5YM72	12.3305	12.588	NaN	13.0663	11.7822	NaN	12.143	NaN	NaN	NaN	NaN	12.9003	12.2758	NaN
CARS1	P49589	14.0511	14.2296	13.9752	14.207	14.1544	13.9172	14.3496	13.7034	14.1013	14.6381	14.5287	14.0438	13.9051	14.1609
CARS2	Q9HA77	12.3578	12.1758	12.5485	11.4734	12.2677	12.7201	12.4548	12.6825	12.4268	11.2706	12.56	12.0304	12.2455	12.5214
CASP1	P29466	14.1019	14.6024	14.2559	13.7171	14.3111	14.1299	14.1081	14.0893	14.8154	14.9688	14.66	14.7832	14.2751	14.1117
CASP14	P31944	14.948	12.8839	15.0161	14.5445	14.5947	15.7781	14.4001	15.3546	12.0669	13.9934	14.1041	11.9088	13.2371	11.9928
CASP3	P42574	13.0914	12.9131	12.6121	13.1593	12.966	NaN	13.6283	NaN	12.4789	13.187	13.7462	13.1418	12.5818	12.3427
CASP4	P49662	11.9473	11.3424	NaN	12.0736	11.9702	NaN	11.7981	NaN	10.9987	11.8975	11.3168	11.644	11.1707	11.0267
CASP6	P55212	10.3474	10.963	NaN	10.39	9.69419	10.6609	10.5489	10.4432	10.4211	10.282	11.0908	11.416	11.2107	11.3573
CASP7	P55210	11.2168	11.7729	NaN	11.0466	11.0282	11.5758	NaN	NaN	NaN	11.9005	11.4209	11.9352	12.0314	11.5767
CASP8	Q14790	12.2748	11.8892	12.4648	12.0721	12.2477	12.4342	12.1081	12.3222	11.446	11.7661	12.4456	12.2611	11.4972	11.919
CASS4	Q9NQ75	11.0226	10.7457	11.2251	11.1764	10.8006	10.7354	11.1757	NaN	NaN	NaN	NaN	11.3679	10.2666	10.6026
CAST	P20810	14.4804	14.9536	14.5978	15.0869	14.5929	14.4073	13.8136	14.384	14.6043	15.2792	15.2338	14.9796	14.6141	15.0105
CASTOR1	Q8WTX7	11.5314	11.7527	NaN	11.8172	11.1241	NaN	11.6529	NaN	11.3938	NaN	11.9729	12.4946	12.0448	10.8576
CAT	P04040	16.6913	16.0731	16.8308	16.4634	16.6642	16.9521	16.5696	16.6675	16.2123	16.5633	16.6814	15.9569	15.6461	15.3784
CAV1	Q03135	10.678	12.7228	10.4358	10.2667	11.1237	10.7838	NaN	10.7803	12.6292	14.1625	12.1175	12.6782	12.7443	12.005
CAV2	P51636	9.58868	9.4688	NaN	NaN	10.2679	9.73077	8.76736	NaN	NaN	NaN	9.4688	NaN	NaN	NaN
CAVIN1	Q6NZI2	12.2993	12.2453	NaN	11.2907	14.1638	11.7254	NaN	12.0173	12.7392	13.1628	12.9182	11.6763	11.237	11.7383
CAVIN2	O95810	11.3633	9.63074	11.5079	NaN	NaN	NaN	11.138	11.444	10.0125	11.7296	10.9899	8.07502	8.67973	8.2977
CBFB	Q13951	14.4164	14.112	14.5991	14.5357	14.527	14.321	14.2255	14.2899	14.2677	14.058	14.8055	13.8433	13.6202	14.0772
CBL	P22681	11.4415	12.3471	10.7404	12.1023	11.2981	11.1286	11.9933	11.3865	12.1688	12.4719	11.7547	12.7037	12.5083	12.4752
CBLB	Q13191	12.5442	12.2957	NaN	12.1072	12.1078	12.7059	12.2004	13.5996	NaN	NaN	NaN	12.3696	12.6096	11.9078
CBR1	P16152	15.1882	15.0446	14.856	15.3327	15.279	14.9284	15.2208	15.5121	14.6751	15.6799	14.8384	15.3763	15.0136	14.6844
CBR3	O75828	14.1102	13.546	14.0292	14.1534	14.2753	13.9449	14.1802	14.0784	13.2377	13.6485	13.471	13.5615	13.9546	13.4027
CBR4	Q8N4T8	12.5651	12.7626	12.1458	11.9259	12.0678	13.3399	12.3356	13.5757	12.0879	12.7564	12.8188	12.9408	12.9453	13.0263
CBX1	P83916	14.9721	14.3908	14.9434	14.8219	15.2293	14.7915	15.2879	14.7585	13.978	15.5574	15.3525	13.6798	14.567	13.2101
CBX2	Q14781	14.5198	NaN	14.7819	14.1315	14.8135	14.6706	14.2541	14.4673	NaN	NaN	NaN	NaN	NaN	NaN
CBX3	Q13185	15.0422	14.7361	15.2891	14.9487	14.8067	14.7532	15.5426	14.913	14.8949	14.8607	15.3419	14.5438	14.2932	14.482
CBX4	O00257	11.0306	10.4205	NaN	10.2691	10.494	11.7093	11.6502	NaN	9.99398	10.6596	11.5836	NaN	9.30987	10.5557
CBX5	P45973	13.5969	13.7214	13.6912	13.2485	13.3086	13.5347	13.8025	13.996	14.1074	13.7192	13.9861	12.9754	13.9929	13.5475
CBX7	O95931	12.0505	11.9659	NaN	12.3596	12.8361	11.5098	11.4964	NaN	12.3164	10.8077	13.8099	10.8123	12.1541	11.8948
CBX8	Q9HC52	10.131	NaN	10.5798	9.62939	10.1742	10.3125	10.1113	9.97883	NaN	NaN	NaN	NaN	NaN	NaN
CC2D1A	Q6P1N0	11.9892	11.7279	12.4309	11.8188	12.2846	12.0965	11.5774	11.727	11.8145	11.5457	11.8845	11.822	11.5601	11.7403
CC2D1B	Q5T0F9	12.5066	12.4325	12.4188	12.3951	11.984	12.5254	12.5049	13.2115	12.676	11.8239	12.6888	12.3855	12.4439	12.5769
CCAR1	Q8IX12	14.653	15.0664	14.7904	14.7846	14.7293	14.4274	14.7891	14.397	14.8615	15.206	15.4736	14.9198	15.0169	14.9204
CCAR2	Q8N163	15.1684	15.1753	15.2351	15.026	15.1903	15.2024	15.1941	15.1628	14.95	15.2412	15.5022	15.0549	15.1579	15.1457
CCDC102A	Q96A19	9.77403	9.59188	9.25772	NaN	10.2903	NaN	NaN	NaN	8.93578	NaN	NaN	11.1604	8.18955	10.0818
CCDC12	Q8WUD4	12.7555	11.3998	12.6722	13.3561	13.4105	12.28	12.9443	11.8699	11.8928	11.8467	10.2189	11.027	11.4277	11.9858
CCDC124	Q96CT7	12.5875	12.9455	13.0967	12.7836	12.7909	12.3273	12.6816	11.8449	12.7947	12.8916	13.4282	12.8955	12.7462	12.9165
CCDC126	Q96EE4	10.1083	NaN	9.00119	NaN	10.1757	NaN	10.6955	10.5609	NaN	NaN	NaN	NaN	NaN	NaN
CCDC127	Q96BQ5	11.385	11.6616	11.6767	11.4606	11.3763	11.7431	11.1511	10.9019	11.4574	NaN	11.7641	11.8053	NaN	11.6194
CCDC137	Q6PK04	12.5884	10.9402	12.642	12.305	12.3976	12.5958	13.1951	12.395	11.7666	NaN	12.1678	NaN	10.6937	9.13261
CCDC167	Q9P0B6	12.1444	11.9565	13.2645	11.1499	12.7732	11.874	11.6602	NaN	11.597	NaN	12.615	11.7693	NaN	11.8446
CCDC177	Q9NQR7	11.2408	NaN	9.73895	NaN	12.22	NaN	11.7633	NaN	NaN	NaN	NaN	NaN	NaN	NaN
CCDC18	Q5T9S5	17.0844	10.3569	18.5481	NaN	15.1805	17.5247	NaN	NaN	10.3569	NaN	NaN	NaN	NaN	NaN
CCDC186	Q7Z3E2	9.10618	8.86574	8.78466	8.75213	9.78174	NaN	NaN	NaN	NaN	NaN	NaN	NaN	8.38419	9.3473
CCDC22	O60826	12.6326	12.776	12.5381	12.9445	12.6391	12.5274	12.6404	12.5062	12.7218	13.3628	12.9184	12.7159	12.325	12.6118
CCDC25	Q86WR0	11.4752	13.1268	11.1503	NaN	11.8698	NaN	11.5853	11.2955	13.0206	13.2683	13.2061	12.8597	13.297	13.1089
CCDC43	Q96MW1	12.6887	11.9089	12.3714	13.0724	12.5055	11.9198	12.5293	13.7339	11.2971	11.6874	12.2314	12.3868	11.6499	12.201
CCDC47	Q96A33	12.6151	12.9047	13.2232	12.4544	12.1827	13.5873	12.1553	12.0874	12.671	12.3979	13.454	13.1212	13.2784	12.5056
CCDC59	Q9P031	10.1566	10.292	NaN	10.3054	10.751	NaN	8.93511	10.6349	10.8996	9.20187	NaN	NaN	10.3853	10.6814
CCDC6	Q16204	12.7777	12.7336	13.1808	12.2093	12.9439	12.6656	12.9596	12.7071	12.7059	13.2631	13.2705	12.5489	11.9794	12.6336
CCDC69	A6NI79	10.0059	8.26004	NaN	8.77956	11.9145	NaN	NaN	9.32372	6.23938	NaN	7.0359	9.67793	NaN	10.087
CCDC71L	Q8N9Z2	10.7287	10.2229	NaN	10.0167	NaN	NaN	11.4408	NaN	NaN	NaN	11.0252	NaN	NaN	9.42072
CCDC82	Q8N4S0	9.72597	8.49617	NaN	9.90712	9.58723	NaN	9.68356	NaN	NaN	NaN	NaN	8.64985	7.57197	9.26668
CCDC83	Q8IWF9	11.7594	13.8747	12.3611	11.3513	11.4477	12.1067	11.0474	12.2419	14.2045	13.9952	14.1243	13.7473	13.5238	13.6532
CCDC86	Q9H6F5	13.1192	12.6612	13.6974	12.8412	13.3906	13.1604	12.2665	13.3591	12.9053	13.3805	12.8829	13.1126	11.7725	11.9136
CCDC88B	A6NC98	12.4791	12.2015	12.5045	12.7672	12.4142	12.485	12.457	12.2465	12.1651	12.313	12.16	12.3217	11.9384	12.3106
CCDC88C	Q9P219	12.1377	12.3741	12.6953	11.4378	12.1963	12.1805	12.0663	12.25	12.5423	12.1528	12.7664	11.9282	12.5381	12.317
CCDC9	Q9Y3X0	13.8801	13.7081	14.0287	13.5812	13.8567	13.9103	13.7225	14.181	13.7372	13.672	14.0752	13.695	13.5629	13.506
CCDC90B	Q9GZT6	12.34	11.5105	12.8231	11.4236	12.3173	12.7619	12.18	12.5339	12.0433	11.0433	11.3955	11.7705	11.3954	11.4151
CCDC91	Q7Z6B0	12.1988	11.8124	12.0362	12.4969	12.1273	11.8229	11.9954	12.7143	12.4325	11.726	11.4297	12.0041	11.0072	12.2747
CCDC93	Q567U6	12.3106	12.2131	12.2589	12.4593	12.3833	11.7256	12.7807	12.256	12.2767	12.0323	12.4588	12.3937	12.0137	12.1036
CCDC97	Q96F63	12.1236	11.5014	11.9142	12.3068	12.1538	12.1948	12.0842	12.0881	11.5131	NaN	NaN	11.4561	11.4512	11.5852
CCL5	P13501	12.0545	11.5878	11.6789	10.836	12.2237	12.6743	11.6949	13.2194	11.9675	NaN	NaN	12.882	9.90442	11.5971
CCM2	Q9BSQ5	10.9802	10.1402	11.9332	10.8873	10.1253	11.416	10.8201	10.6994	9.88316	NaN	10.9007	9.70373	9.91956	10.2939
CCNK	O75909	12.3766	12.5717	12.4855	12.5091	12.7426	11.7248	12.6054	12.1924	13.0833	11.861	12.9754	12.2195	12.3779	12.9132
CCNT1	O60563	11.1879	10.491	11.4717	10.9009	11.4905	11.1638	10.9069	11.1934	9.39955	10.697	11.7073	10.5969	9.76372	10.7819
CCR5	P51681	10.1516	NaN	9.03163	9.42614	10.7047	9.93701	10.7136	11.0966	NaN	NaN	NaN	NaN	NaN	NaN
CCR6	P51684	12.4846	11.1396	12.2197	12.1334	12.3573	12.8321	12.677	12.6883	11.7561	10.9689	12.4792	NaN	NaN	9.35408
CCS	O14618	13.6559	14.1786	13.499	14.1689	14.0904	13.3363	13.5919	13.249	13.8145	14.4714	13.9689	14.5706	14.234	14.0124
CCT2	P78371	15.0174	15.4223	14.9361	15.1506	15.1069	14.8596	15.0581	14.993	15.2333	15.5437	15.4922	15.4004	15.4883	15.3757
CCT3	P49368	15.1291	15.4716	14.7789	15.4961	15.3511	14.9616	15.1858	15.0013	15.2449	15.3779	15.84	15.3864	15.534	15.4466
CCT4	P50991	15.7267	16.1974	15.3794	15.9381	15.77	15.7373	15.812	15.7235	16.1683	16.1938	16.4261	16.0419	16.2309	16.1232
CCT5	P48643	14.9303	14.886	14.7385	14.8258	14.9143	14.8077	15.2225	15.073	14.8041	14.983	15.1108	14.8001	14.9375	14.6807
CCT6A	P40227	14.8478	15.2952	14.6609	15.191	15.0239	14.6095	15.0183	14.5831	15.3384	15.2234	15.5661	15.271	15.2255	15.147
CCT6B	Q92526	14.0695	15.5048	13.3893	14.6736	14.2983	13.8546	14.3053	13.8956	15.1761	15.8603	15.7087	14.9764	15.8414	15.4662
CCT7	Q99832	15.1418	15.6539	14.9853	15.381	15.2683	15.1551	15.0771	14.9839	15.3962	15.7936	15.9147	15.6617	15.614	15.5431
CCT8	P50990	16.5521	17.0703	16.2071	16.8344	16.6793	16.4279	16.7555	16.4083	16.7969	17.1559	17.3491	16.988	17.08	17.0517
CCZ1B	CCZ1	12.0277	11.5499	12.3046	12.3729	12.0866	11.7542	11.7816	11.8662	10.3229	11.2027	11.9719	12.4229	11.4676	11.9112
CD101	Q93033	11.963	10.7018	12.0402	11.1146	12.3335	10.8675	12.3008	13.1213	10.8299	10.8613	12.0842	10.4237	8.88624	11.1253
CD109	Q6YHK3	11.9664	10.521	13.1696	10.2076	11.7976	12.0159	12.4533	12.1546	9.32103	NaN	NaN	NaN	11.721	NaN
CD151	P48509	11.2529	11.5409	11.192	11.3507	11.5227	11.7737	11.0471	10.6312	12.3192	11.3959	10.9757	11.126	11.9565	11.472
CD1A	P06126	10.0741	11.7547	NaN	9.63629	10.1404	10.4175	9.93823	10.2382	13.9175	11.3099	NaN	10.0366	NaN	NaN
CD1B	P29016	NaN	13.9819	NaN	NaN	NaN	NaN	NaN	NaN	15.0502	13.8301	NaN	13.0653	NaN	NaN
CD1C	P29017	NaN	10.4423	NaN	NaN	NaN	NaN	NaN	NaN	12.2204	NaN	NaN	8.6642	NaN	NaN
CD2	P06729	13.6939	13.5985	13.769	13.1663	13.8597	13.6255	13.8768	13.8659	13.7537	13.4322	13.5109	13.735	13.8555	13.3037
CD200R1	Q8TD46	11.4455	12.0101	11.7199	11.5564	11.4599	11.3284	11.4064	11.2017	12.4578	11.4348	11.368	12.466	12.6292	11.7045
CD207	Q9UJ71	11.2664	NaN	NaN	10.2675	11.8539	NaN	11.6778	NaN	NaN	NaN	NaN	NaN	NaN	NaN
CD226	Q15762	14.7492	14.254	NaN	15.0519	13.8999	14.9445	14.7285	15.1209	NaN	15.2211	NaN	NaN	NaN	13.287
CD247	P20963	14.5017	13.1685	14.5053	14.4878	14.0122	15.0258	14.4697	14.5095	13.889	13.1116	NaN	13.0234	13.2276	12.5909
CD27	P26842	13.5829	11.4252	14.2874	13.5791	14.075	14.2196	12.6636	12.673	12.7698	10.9879	NaN	NaN	10.5181	NaN
CD2AP	Q9Y5K6	12.7667	13.3509	12.6108	13.3777	12.8033	12.5676	12.6378	12.6028	13.0662	13.2764	13.4119	13.4797	13.5491	13.3222
CD2BP2	O95400	14.0214	14.3822	14.2067	13.8377	13.9191	14.0925	14.0431	14.0292	14.5016	14.5685	14.3951	14.1391	14.5249	14.1639
CD37	P11049	11.3034	11.9607	11.2172	11.3788	11.2149	11.7591	10.9064	11.3438	12.1431	11.2809	11.4119	12.454	12.5007	11.9737
CD3D	P04234	16.4051	14.8701	16.4008	16.2712	16.3118	16.6512	16.311	16.4845	15.1105	14.4176	15.3035	14.3655	15.1464	14.8774
CD3E	P07766	15.916	13.2317	16.064	15.8186	15.877	15.8304	15.7549	16.1513	13.2125	13.3463	13.1831	12.7493	13.5188	13.3801
CD3G	P09693	14.0569	14.5025	14.8139	13.0566	14.136	14.4706	12.8943	14.9698	14.8396	13.618	15.2157	14.3437	14.4714	14.5269
CD4	P01730	9.14539	10.4701	8.86595	9.0945	9.16791	8.77041	10.6411	8.33244	10.4701	NaN	NaN	NaN	NaN	NaN
CD44	P16070	16.064	16.5516	16.2458	16.2994	16.2869	15.9901	15.5363	16.0254	16.3453	16.6703	16.4898	16.6883	16.6145	16.5015
CD46	P15529	12.809	13.1106	12.8504	12.7001	12.6855	13.0025	12.602	13.0136	13.52	12.7758	13.4505	12.8947	13.3971	12.6256
CD47	Q08722	15.3804	15.799	15.1667	15.2605	15.4805	15.1706	15.4285	15.7757	15.9711	15.8944	16.1381	15.6482	15.7869	15.355
CD48	P09326	13.6199	14.4681	13.5209	13.6343	13.6783	13.1936	14.0334	13.6591	15.2881	14.2805	13.7548	13.6402	15.3762	14.4686
CD5	P06127	13.8611	15.1262	14.5909	14.6562	14.8781	12.7916	13.17	13.0797	15.6227	15.5976	15.9117	14.7128	14.6557	14.2569
CD53	P19397	12.9931	12.9875	13.1333	12.5749	12.9722	13.1463	12.856	13.2758	12.9954	12.7731	11.6704	13.6053	13.9707	12.9101
CD55	P08174	10.6376	10.0534	10.142	10.0154	11.0086	10.7749	11.0723	10.8125	NaN	NaN	8.47366	10.2376	11.0982	10.4043
CD58	P19256	13.7053	12.9893	13.8318	13.1376	13.6992	13.9303	13.9275	NaN	13.2065	13.5625	13.1196	12.8306	12.9299	12.2869
CD59	P13987	13.9965	12.4791	13.8833	13.8347	14.1799	14.4145	13.7349	13.9317	12.9543	12.2278	11.0561	12.8971	12.5443	13.195
CD6	P30203	13.1833	13.9254	13.8827	13.1869	13.2577	12.8	13.076	12.8967	14.5276	14.8981	14.4134	13.6449	12.676	13.3924
CD63	P08962	12.5095	13.0309	12.5784	12.2758	11.9994	13.0749	11.718	13.4105	12.9195	12.6476	13.2685	13.3474	12.3785	13.6238
CD69	Q07108	12.973	10.4237	12.4627	13.0302	13.5023	12.5235	13.3679	12.9516	10.7005	NaN	10.797	10.9378	9.22796	10.4552
CD7	P09564	13.3606	NaN	12.8672	12.9991	13.408	15.2687	12.7494	12.8709	NaN	NaN	NaN	NaN	NaN	NaN
CD74	P04233	13.525	13.6501	13.7076	12.467	13.3679	13.65	13.9671	13.9906	14.1853	14.3659	14.0078	13.4244	13.4344	12.4826
CD82	P27701	15.1778	15.2088	15.0801	15.4265	15.2958	15.3201	15.2285	14.7157	15.3201	15.1803	15.2364	15.1856	15.5348	14.7954
CD84	Q9UIB8	13.0793	12.1802	13.1297	13.2631	13.1931	13.2784	13.0623	12.5494	12.3794	11.6553	NaN	12.5073	12.5907	11.7681
CD8A	P01732	12.5864	11.5395	NaN	10.7127	12.4079	NaN	NaN	14.6386	NaN	NaN	NaN	11.5429	11.7681	11.3074
CD9	P21926	14.962	12.9483	14.5938	15.1378	15.544	15.203	14.3368	14.9567	13.1034	12.7184	12.3115	13.7593	13.1159	12.6815
CD96	P40200	12.6843	14.0382	13.0609	12.5728	12.3253	12.9958	12.4664	12.6848	NaN	NaN	NaN	16.0987	15.7203	10.2957
CD99	P14209	16.0522	16.5032	16.4355	16.3499	15.3262	16.1769	15.428	16.5969	16.4608	16.573	15.8161	16.9067	16.6908	16.5715
CDC16	Q13042	12.6591	12.6601	12.4009	12.6304	12.2277	12.6304	12.8134	13.2521	12.8974	12.0937	14.0284	12.5035	12.3057	12.132
CDC27	P30260	10.7126	10.7649	NaN	11.1279	10.3581	11.0285	10.7654	10.283	11.2086	NaN	11.3701	10.5736	9.91592	10.7561
CDC37	Q16543	14.7436	15.5791	14.8965	15.1354	14.9728	14.2304	14.8472	14.3795	15.4873	15.5529	15.7884	15.5743	15.4543	15.6171
CDC40	O60508	12.3782	11.6011	12.6479	12.1526	12.3265	12.0315	12.6925	12.4182	11.5832	11.8714	11.4893	11.4399	12.1963	11.0266
CDC42	P60953	16.3992	16.5855	16.1864	16.9653	17.0004	16.0168	16.2536	15.973	16.794	16.755	15.8991	16.996	16.4149	16.6542
CDC42SE2	Q9NRR3	NaN	6.9927	NaN	NaN	NaN	NaN	NaN	NaN	9.52633	NaN	NaN	NaN	0.517417	10.9344
CDC5L	Q99459	13.9187	14.1128	13.9301	13.9088	13.8999	13.9291	14.0247	13.8197	14.0952	14.0265	14.4279	13.9668	14.1721	13.9883
CDC73	Q6P1J9	12.9667	13.3192	13.0845	12.7486	12.959	12.7331	13.1589	13.116	13.6276	13.1659	13.8059	12.9802	13.258	13.0779
CDH1	P12830	13.8291	13.0832	NaN	13.3371	14.3211	NaN	NaN	NaN	NaN	NaN	NaN	NaN	NaN	13.0832
CDH11	P55287	10.379	9.26818	11.9136	8.10667	8.28156	11.1624	10.7295	12.0806	NaN	NaN	NaN	NaN	NaN	9.26818
CDH13	P55290	11.5566	11.5694	12.8704	9.68204	9.99164	12.3561	11.7584	12.681	11.583	13.356	11.5105	11.2553	10.7036	11.0081
CDH6	P55285	12.7207	10.6004	12.8958	NaN	NaN	12.2957	12.4759	13.2153	11.0514	10.9677	10.2982	NaN	9.83371	10.851
CDHR2	Q9BYE9	9.75279	NaN	9.52408	10.9813	9.75751	10.6588	8.31714	9.27793	NaN	NaN	NaN	NaN	NaN	NaN
CDIPT	O14735	12.1306	14.5122	12.8033	11.4393	11.8098	12.4072	11.7638	12.5604	14.3045	14.3633	15.2765	14.5678	14.7294	13.8315
CDK11B	CDK11A	13.8466	14.0066	13.7778	13.8669	13.7689	13.8469	13.79	14.0293	14.0652	13.7176	14.404	14.0179	14.0293	13.8057
CDK12	Q9NYV4	11.0127	10.5937	12.1741	10.3304	10.9633	10.6477	10.9235	11.0369	10.332	NaN	10.9892	10.5838	10.7192	10.3445
CDK13	Q14004	9.59581	10.6041	9.60386	9.64674	9.82622	9.38959	9.51265	NaN	10.812	NaN	NaN	10.1772	10.319	11.108
CDK2	P24941	11.7106	11.8794	NaN	11.7328	11.4951	11.9252	11.7281	11.6719	11.3726	NaN	12.1414	11.7376	11.8061	12.3393
CDK2AP1	CDK2AP2	13.6157	13.9664	13.1393	13.7513	13.8048	13.6196	13.4341	13.9453	14.0631	14.0751	14.1797	13.7978	13.7869	13.8956
CDK5	Q00535	10.7156	10.5	NaN	10.95	11.5273	9.11048	11.3858	10.6044	NaN	NaN	NaN	NaN	NaN	10.5
CDK5RAP3	Q96JB5	13.4014	13.2745	13.464	13.2656	13.4239	13.4431	13.2122	13.5995	13.5569	12.8665	13.6614	13.0863	13.2447	13.2313
CDK6	Q00534	11.6307	12.3091	9.87119	11.9526	12.1525	12.2978	10.8435	12.6665	11.7102	11.8323	11.7369	13.1255	13.0047	12.4453
CDK7	P50613	11.9097	11.8629	NaN	11.3295	11.7077	12.2122	11.9694	12.3299	12.4969	11.116	12.0474	11.9101	11.7084	11.8987
CDK9	P50750	12.6756	12.366	12.7038	12.6509	12.5819	12.4533	12.7061	12.9575	12.4441	12.1951	12.7446	12.0919	12.2577	12.4627
CDKN1B	P46527	12.229	12.9645	11.8006	12.3529	12.1646	11.9987	12.7621	12.2953	13.0112	12.6134	13.4419	12.6184	12.8364	13.2658
CDKN2A	CDKN2B	8.56124	NaN	11.2829	7.35064	7.90871	7.7027	NaN	NaN	NaN	NaN	NaN	NaN	NaN	NaN
CDKN2AIP	Q9NXV6	13.0197	13.7562	13.1267	12.9525	12.9464	12.9342	13.2003	12.9583	13.8262	13.67	14.1807	13.3908	13.7231	13.7464
CDKN2AIPNL	Q96HQ2	11.5194	12.2561	NaN	NaN	10.9106	NaN	12.1281	NaN	12.4626	12.461	12.5284	12.1693	11.8485	12.0665
CDKN2C	P42773	11.7857	12.8959	NaN	11.8793	12.2653	NaN	11.2842	11.7142	12.369	12.8598	12.5231	13.5161	13.3631	12.7443
CDS2	O95674	14.1788	14.0442	14.378	14.1092	13.876	14.3082	14.0225	14.3789	14.221	13.61	14.2912	13.8704	14.2027	14.07
CDSN	Q15517	14.5515	14.3957	14.94	13.905	14.0344	15.9424	13.927	14.56	13.7944	14.7146	17.3825	11.5698	14.7033	14.2095
CDV3	Q9UKY7	14.5394	14.8188	14.0823	14.678	14.9478	14.0834	14.686	14.7588	14.7985	14.6256	15.5801	14.7834	14.5612	14.5641
CDYL	Q9Y232	11.1713	11.078	12.1479	10.2837	10.7704	12.8162	11.3066	9.70296	9.88878	11.5659	11.843	10.9137	NaN	11.1786
CEBPB	P17676	10.0802	10.1467	NaN	10.2607	10.5052	11.0335	8.5213	NaN	NaN	NaN	NaN	NaN	NaN	10.1467
CEBPZ	Q03701	10.4326	11.1982	10.6015	10.278	10.2188	10.8888	9.6973	10.9113	11.3294	9.90733	12.8062	10.9901	11.4041	10.7521
CELF1	Q92879	NaN	12.0635	NaN	NaN	NaN	NaN	NaN	NaN	11.7162	12.3615	12.3045	12.666	11.6807	11.6524
CELF2	O95319	12.4465	12.7297	12.535	12.2333	12.0991	12.2882	12.9258	12.5973	12.3041	12.8229	13.2296	12.5664	12.7773	12.678
CEMIP2	Q9UHN6	12.9059	12.4055	11.9275	12.1925	12.5948	13.6016	13.8658	13.2529	12.0466	12.668	13.1227	12.061	12.4907	12.0441
CENPB	P07199	12.918	12.8781	12.9837	12.18	13.0706	13.0693	12.901	13.3031	12.8344	12.8058	13.7356	12.4566	12.7761	12.6598
CENPC	Q03188	12.9396	13.221	13.5303	12.4941	12.9757	12.8309	12.9428	12.8637	13.0935	13.5067	13.7435	12.9266	13.1871	12.8683
CENPV	Q7Z7K6	9.79299	10.7376	NaN	9.79299	NaN	NaN	NaN	NaN	NaN	NaN	NaN	NaN	NaN	10.7376
CEP120	Q8N960	10.6469	9.86126	10.4462	10.8709	10.3639	10.691	11.0123	10.4972	9.70122	NaN	10.8981	9.49841	9.51309	9.69549
CEP128	Q6ZU80	11.1956	11.002	10.7575	10.5501	11.1831	11.8556	11.204	11.6234	11.0739	11.3681	11.4398	10.5879	11.4264	10.1158
CEP135	Q66GS9	12.8917	13.3073	13.1741	12.7815	13.0827	12.8957	12.9286	12.4877	13.1906	13.7344	13.6609	12.9112	13.1751	13.1713
CEP170	Q5SW79	12.0425	12.8143	12.3174	12.076	12.3705	12.1564	11.6768	11.6579	12.8252	12.6562	12.646	12.9462	13.0829	12.7291
CEP192	Q8TEP8	10.0424	NaN	NaN	9.94023	NaN	NaN	10.1446	NaN	NaN	NaN	NaN	NaN	NaN	NaN
CEP250	Q9BV73	12.1608	11.834	12.5647	11.7231	11.8282	11.9625	12.3946	12.4916	11.8255	11.8928	11.9726	11.7966	11.6978	11.8187
CEP43	O95684	13.0161	11.4465	12.5916	13.0875	13.2171	12.6686	13.5157	NaN	10.826	12.1065	11.4744	11.2839	11.7266	11.2617
CEP57	Q86XR8	12.5128	12.2773	12.2384	11.8135	12.3778	13.0008	12.4531	13.193	12.5914	12.1441	12.4613	12.2085	12.4973	11.7614
CEP68	Q76N32	NaN	10.7094	NaN	NaN	NaN	NaN	NaN	NaN	NaN	NaN	NaN	NaN	NaN	10.7094
CEPT1	Q9Y6K0	12.4471	12.9892	11.199	12.5741	12.9126	13.0554	12.4943	NaN	NaN	NaN	12.939	12.8343	13.1416	13.0421
CERS2	Q96G23	13.9164	12.8108	14.1367	13.5286	14.5314	13.7048	13.8368	13.7602	12.9994	NaN	13.2362	12.4917	12.351	12.9759
CERS5	Q8N5B7	10.7496	11.0921	10.4332	10.521	10.6728	10.9531	10.8826	11.0352	10.9553	10.949	11.4841	11.1097	11.3379	10.7167
CERT1	Q9Y5P4	11.2422	11.4758	11.3034	11.2993	11.0675	11.4078	11.1313	11.2439	10.8796	13.0302	NaN	11.7526	11.299	10.4177
CES1	P23141	14.2287	13.4297	NaN	NaN	NaN	14.2287	NaN	NaN	14.5819	13.3755	13.0948	13.4446	NaN	12.6517
CETN2	P41208	12.6945	13.5981	12.236	12.8398	12.7711	12.8273	12.5401	12.9528	13.7103	13.7036	13.6122	13.4782	13.7374	13.347
CETN3	O15182	NaN	9.87757	NaN	NaN	NaN	NaN	NaN	NaN	10.5468	NaN	NaN	NaN	10.0034	9.08249
CFAP100	Q494V2	21.5809	16.7557	22.9497	19.8093	20.4585	22.1013	21.5654	22.6015	17.1951	16.0809	16.7973	16.8446	17.0908	16.5255
CFAP20	Q9Y6A4	13.3214	12.0047	13.523	13.5698	13.4005	12.2062	13.4872	13.7415	12.9518	12.3365	9.47851	12.3843	12.3744	12.5025
CFAP298	P57076	9.52003	7.38726	NaN	10.1911	9.99453	NaN	8.37447	NaN	NaN	NaN	NaN	NaN	NaN	7.38726
CFAP410	O43822	9.71868	8.71391	NaN	9.79044	9.64692	NaN	NaN	NaN	7.93065	NaN	NaN	NaN	NaN	9.49716
CFAP99	D6REC4	12.7856	12.1588	12.5164	12.8742	12.3205	12.9144	13.0508	13.037	12.0837	NaN	12.3944	11.7815	12.1254	12.409
CFB	P00751	15.8519	13.4384	17.4509	13.4958	13.8475	16.7851	16.1814	17.351	14.5579	13.6406	NaN	12.3039	13.2701	13.4193
CFD	P00746	13.777	12.2677	15.0234	10.9111	11.9079	14.5715	14.906	15.3419	NaN	13.1838	NaN	NaN	NaN	11.3515
CFDP1	Q9UEE9	11.6449	12.2661	11.3625	11.5593	11.903	11.6169	12.3331	11.0948	12.102	12.5974	12.3909	12.2735	12.3117	11.921
CFH	P08603	NaN	10.1907	NaN	NaN	NaN	NaN	NaN	NaN	10.1907	NaN	NaN	NaN	NaN	NaN
CFHR2	CFHR1	11.439	10.441	NaN	11.4825	10.5334	11.2433	12.6602	11.2758	NaN	NaN	NaN	10.5324	10.557	10.2336
CFI	P05156	14.0906	13.3864	15.0554	11.7233	12.1048	15.0444	14.519	16.0966	13.9857	14.302	12.7957	13.2348	13.0836	12.9168
CFL1	P23528	19.212	18.8581	19.3272	19.1318	18.9167	19.2584	19.5967	19.0412	19.0225	19.0043	18.1808	19.118	19.0367	18.7859
CGGBP1	Q9UFW8	13.0608	13.8523	12.8992	12.7751	12.9619	13.2101	13.2754	13.2433	13.8239	13.6624	14.6025	13.5169	13.9543	13.5537
CHAMP1	Q96JM3	12.1469	12.7615	12.3903	12.1019	12.0632	11.9807	12.1118	12.2336	12.8438	12.9206	13.1736	12.5647	12.4354	12.6308
CHCHD1	Q96BP2	12.6143	11.8125	11.6319	12.4747	12.5512	13.0104	12.9712	13.0463	11.9779	10.6964	11.5827	12.7083	11.6162	12.2933
CHCHD2	Q9Y6H1	15.1313	15.1572	14.6061	15.3173	15.0937	15.3667	14.9392	15.4645	15.2558	15.1929	15.0422	14.9714	15.003	15.4778
CHCHD3	Q9NX63	14.5087	14.3637	14.6848	14.232	14.2968	14.6616	14.3455	14.8313	14.6286	14.2438	14.4837	14.2898	14.3621	14.174
CHCHD4	Q8N4Q1	11.9061	11.9921	12.1708	11.8745	11.8217	11.6178	12.286	11.6659	11.9818	12.5881	11.8634	11.6943	12.1831	11.6418
CHCHD6	Q9BRQ6	12.6437	12.4454	12.7972	12.2735	12.5458	13.082	11.9134	13.2501	12.3047	12.9352	12.0104	12.7913	12.1608	12.4703
CHCHD7	Q9BUK0	11.7765	11.1734	11.5402	11.7416	11.9575	12.0389	11.6726	11.7081	10.5943	NaN	NaN	11.6252	10.922	11.5522
CHD1	O14646	11.1221	11.8628	NaN	11.2349	11.0423	NaN	11.089	NaN	10.1063	13.6193	NaN	NaN	NaN	NaN
CHD1L	Q86WJ1	8.40053	NaN	NaN	8.64274	7.93713	9.11793	7.90432	NaN	NaN	NaN	NaN	NaN	NaN	NaN
CHD2	O14647	11.5935	11.7954	11.665	11.5172	11.3862	11.424	11.7755	11.7932	11.4917	11.2441	12.2103	11.7392	12.1259	11.9613
CHD3	Q12873	11.7349	11.8976	12.2707	11.1962	11.3689	12.1762	11.4418	11.9554	11.9367	11.4802	12.8479	11.7495	11.8935	11.4775
CHD4	Q14839	13.9767	13.5795	14.1872	13.904	13.8154	13.9439	14.0058	14.0042	13.2522	13.2443	14.184	13.5276	13.7231	13.5455
CHD6	Q8TD26	12.1623	11.9925	NaN	NaN	NaN	NaN	12.1623	NaN	NaN	NaN	11.591	11.4946	12.8495	12.0348
CHD8	Q9HCK8	11.1549	10.7957	11.0205	10.7869	11.1096	NaN	11.4616	11.3959	10.3072	NaN	11.4617	10.5494	NaN	10.8647
CHDH	Q8NE62	12.3481	11.6135	12.7523	11.8555	11.858	12.5925	12.6371	12.3929	11.9863	12.9925	13.221	11.9237	9.02118	10.5361
CHERP	Q8IWX8	12.7499	13.46	12.6389	12.9406	12.6419	12.5737	12.6794	13.0252	13.4668	13.7184	13.7502	13.2524	13.5023	13.0699
CHGA	P10645	13.5943	12.3825	14.2906	12.1354	11.988	14.1379	14.2174	14.7962	12.3943	12.3593	NaN	NaN	NaN	12.3939
CHIA	Q9BZP6	14.5612	12.4851	15.7469	12.2428	12.5803	15.3411	15.2132	16.2429	13.4187	13.0753	NaN	11.4299	12.3231	12.1785
CHID1	Q9BWS9	13.4174	13.1769	12.7555	13.0318	13.3589	13.9608	13.4741	13.9233	13.3668	13.4366	13.3406	12.5337	13.5922	12.7917
CHKB	Q9Y259	11.6704	12.2639	10.4615	12.4274	11.7838	12.0091	NaN	NaN	12.2488	12.1594	12.4206	11.9578	12.5155	12.2816
CHM	P24386	9.83445	10.578	NaN	11.1878	10.8951	NaN	7.42042	NaN	10.637	NaN	10.5394	NaN	NaN	10.5576
CHMP1A	Q9HD42	13.5957	13.9403	13.8401	13.3636	13.0995	13.8382	13.585	13.8479	13.9996	13.8185	14.3887	13.7635	13.956	13.7152
CHMP1B	Q7LBR1	13.4569	14.29	13.3118	13.781	13.2609	13.336	13.7085	13.3429	14.2626	14.5733	14.7448	13.8564	14.2737	14.029
CHMP2A	O43633	14.7813	14.8757	15.4069	14.2669	14.6384	14.9168	14.8185	14.6402	15.1169	15.2432	14.7945	14.8481	14.5552	14.6964
CHMP2B	Q9UQN3	12.1248	12.3961	12.2018	12.4118	12.426	11.7212	11.8635	NaN	12.268	12.195	12.4707	12.6208	12.2606	12.5616
CHMP3	Q9Y3E7	12.7407	12.2991	12.717	12.4697	12.5607	13.061	12.964	12.6716	12.1364	12.4711	NaN	12.0397	12.4657	12.3826
CHMP4A	Q9BY43	14.3744	14.1669	14.5263	14.1716	14.383	14.3341	14.4992	14.332	14.0769	14.4858	14.3534	14.2504	13.8638	13.9713
CHMP4B	Q9H444	15.6615	15.2268	15.9781	15.4559	15.4784	15.7124	15.5475	15.7968	15.1694	15.3708	15.4022	15.1525	14.7991	15.467
CHMP5	Q9NZZ3	13.474	13.11	13.3372	13.4787	13.4953	13.6028	13.4517	13.4784	13.0083	12.8416	13.1705	13.1809	13.242	13.217
CHMP6	Q96FZ7	12.8155	12.4799	12.5443	13.0025	12.8826	13.0653	12.9941	12.4039	12.3739	12.1051	13.0395	12.419	12.5804	12.3615
CHMP7	Q8WUX9	12.1184	12.593	13.3088	12.0913	11.0625	NaN	12.0111	NaN	12.4804	12.6383	12.9599	12.3015	12.5929	12.5853
CHORDC1	Q9UHD1	12.1823	13.1234	12.4246	12.5382	11.9565	11.9956	12.8451	11.3335	13.1434	13.4097	13.3351	12.4673	12.8502	13.5345
CHP1	Q99653	12.9911	12.5701	12.6105	12.2154	12.7922	13.3809	13.6922	13.2554	12.5059	13.8197	12.3535	12.2748	12.331	12.1358
CHRAC1	Q9NRG0	13.805	13.9867	NaN	13.2677	13.8139	13.8351	14.3033	NaN	14.2452	14.5887	14.0436	13.7609	13.8798	13.402
CHTOP	Q9Y3Y2	13.4588	14.5564	13.5694	13.1276	13.3533	13.5487	13.4272	13.7266	14.6795	14.6547	15.1702	14.1151	14.5509	14.168
CHUK	O15111	9.42662	8.27721	NaN	9.43825	NaN	10.0159	8.82573	NaN	NaN	8.83094	NaN	7.47975	7.93027	8.86786
CHURC1	Q8WUH1	12.7475	11.988	12.3246	13.2377	13.0506	12.893	12.9796	11.9992	12.0681	13.0096	11.9591	12.413	10.9063	11.572
CIAO1	O76071	11.825	11.7348	11.8561	11.995	12.0334	11.4894	11.6624	11.9135	11.4979	11.926	11.8045	11.5556	11.7761	11.8488
CIAO2A	Q9H5X1	11.5582	11.5891	12.1561	11.6571	11.2452	11.8232	11.0315	11.4359	11.3768	13.0054	10.1053	12.5319	NaN	10.9263
CIAO2B	Q9Y3D0	13.0383	11.475	NaN	11.8547	12.4392	NaN	14.8209	NaN	NaN	13.0923	8.33498	12.1801	11.2163	12.5515
CIAO3	Q9H6Q4	12.0299	12.6273	NaN	12.0566	11.8865	NaN	12.1467	NaN	10.8949	13.4871	12.0242	13.4189	13.7186	12.2202
CIAPIN1	Q6FI81	13.5988	13.4343	13.3493	14.1546	13.8226	13.4675	13.6279	13.1711	13.032	13.5405	13.5543	13.6627	13.2843	13.532
CIB1	Q99828	11.3657	12.0712	11.5541	11.3716	11.0304	11.1833	11.5933	11.4615	12.1363	11.6678	12.2015	12.2684	11.813	12.3402
CIC	Q96RK0	9.81597	9.90215	NaN	9.98474	NaN	NaN	9.64721	NaN	9.67557	9.47625	10.2765	9.22136	9.85076	10.9125
CILP2	Q8IUL8	12.0633	NaN	12.7901	NaN	NaN	11.7702	11.5479	12.1451	NaN	NaN	NaN	NaN	NaN	NaN
CIRBP	Q14011	15.1352	14.7455	15.1647	15.5116	15.5098	14.7259	14.9975	14.9018	14.9158	15.0301	14.5024	14.9732	14.7282	14.3232
CISD1	Q9NZ45	13.509	12.6371	13.6914	13.8952	12.7308	14.0644	13.8091	12.8631	12.0482	11.6595	13.8492	13.3274	12.3321	12.6062
CISD2	Q8N5K1	14.175	14.0581	14.6842	13.6087	14.0454	14.4117	13.8213	14.4784	14.4092	14.0598	14.3178	13.8044	14.2441	13.5133
CISD3	P0C7P0	15.3804	14.613	16.32	14.203	14.6456	15.8123	15.1232	16.1781	14.8384	14.9093	14.89	14.7202	14.5888	13.7315
CIZ1	Q9ULV3	13.1671	11.9041	14.0102	12.6769	12.8334	13.5086	12.9061	13.0673	12.1991	11.7875	12.5818	11.2595	11.5249	12.0715
CKAP4	Q07065	11.6073	10.7246	11.4614	11.3516	11.4914	12.4463	11.2844	11.6087	10.887	10.7941	11.3646	10.2167	10.6451	10.44
CKAP5	Q14008	12.387	12.9252	12.2988	12.4763	12.4381	12.1507	12.5367	12.4214	12.6352	13.0262	13.2856	12.8181	13.0264	12.7598
CKB	P12277	13.4368	10.8759	14.3278	12.8952	13.03	13.5935	12.9983	13.7763	NaN	NaN	NaN	NaN	NaN	10.8759
CKLF	Q9UBR5	12.263	12.1727	11.7056	12.6609	12.0371	12.2355	12.1315	12.8073	NaN	NaN	NaN	NaN	NaN	12.1727
CKMT1B	P12532	13.9916	NaN	13.8434	13.4091	14.5306	14.9601	12.927	14.2795	NaN	NaN	NaN	NaN	NaN	NaN
CLASP1	Q7Z460	12.0859	12.3323	12.3079	12.3683	12.062	11.7776	12.2979	11.7019	12.1864	12.7836	12.3485	12.202	12.2922	12.1811
CLASP2	O75122	11.7599	12.1241	11.6264	12.1904	11.8387	11.7057	11.9229	11.2749	11.7877	11.9277	12.4171	12.1938	12.2722	12.1464
CLC	Q05315	NaN	10.9739	NaN	NaN	NaN	NaN	NaN	NaN	10.778	NaN	NaN	NaN	11.1698	NaN
CLCC1	Q96S66	11.7532	12.0673	11.3641	11.3449	11.5217	11.9278	12.0144	12.346	12.4487	12.1171	12.5423	11.5335	11.9172	11.8448
CLDN1	O95832	9.02658	NaN	8.75478	9.35145	9.89867	9.32099	7.807	NaN	NaN	NaN	NaN	NaN	NaN	NaN
CLEC11A	Q9Y240	13.5666	12.4054	14.7542	11.3537	12.0723	14.1956	14.0016	15.022	13.1041	12.2823	11.9193	13.0166	12.1617	11.9484
CLEC3B	P05452	16.3439	15.2759	17.6541	13.6455	14.4768	17.5402	16.5058	18.2408	15.277	15.677	15.113	15.0769	15.1923	15.3193
CLIC1	O00299	18.432	18.554	18.3116	18.8991	18.7263	18.1439	18.556	17.9549	18.4088	18.4216	18.444	18.6986	18.6395	18.7114
CLIC3	O95833	11.4332	11.7942	NaN	10.7705	10.8608	12.7435	11.358	NaN	NaN	NaN	NaN	11.7942	NaN	NaN
CLIC4	Q9Y696	12.8538	11.5896	13.2373	12.3143	12.1222	12.751	13.1739	13.5242	11.5401	11.6894	11.8681	11.7498	11.1085	11.582
CLINT1	Q14677	14.7429	14.3629	14.9979	14.5456	14.4947	15.1453	14.4809	14.7929	14.5569	14.6564	14.1393	14.2158	14.4304	14.1787
CLIP1	P30622	12.8715	12.6665	12.8922	12.7874	12.906	13.073	12.6539	12.9164	12.6395	12.6584	12.9358	12.5681	12.4002	12.7967
CLIP2	Q9UDT6	14.7042	13.676	15.6825	15.4968	13.1772	NaN	14.46	NaN	11.7625	14.1622	16.4709	13.0862	13.4196	13.1546
CLK1	P49759	10.4501	11.938	NaN	10.7596	NaN	NaN	10.1406	NaN	11.2836	12.1205	12.4286	12.1392	11.936	11.7203
CLN6	Q9NWW5	12.1174	10.0442	12.7304	11.6579	11.6228	12.5955	11.9545	12.1431	10.3947	NaN	NaN	11.8368	8.70024	9.245
CLNS1A	P54105	12.2417	12.892	12.6448	12.3756	12.5415	12.1074	11.4153	12.3656	12.7389	11.7715	NaN	13.0558	13.9686	12.9252
CLP1	Q92989	10.4795	8.86086	NaN	10.7838	9.89037	NaN	10.7645	NaN	NaN	NaN	NaN	NaN	NaN	8.86086
CLPB	Q9H078	12.6465	12.6912	12.6851	12.1683	12.4059	12.9965	12.2965	13.3266	12.7488	12.7581	13.078	12.3962	12.4234	12.743
CLPP	Q16740	13.7559	12.9148	14.012	13.4447	13.4411	13.7711	13.9818	13.8849	13.6467	12.7602	12.3857	12.6484	13.0941	12.9537
CLPTM1	O96005	13.0456	12.8558	13.4535	12.4302	12.817	13.4861	12.7051	13.3819	13.0471	12.2768	13.4413	12.8409	13.0027	12.5263
CLPTM1L	Q96KA5	11.8423	12.589	12.502	12.3756	11.0741	10.1818	NaN	13.0778	12.8689	NaN	NaN	12.4319	12.5837	12.4716
CLPX	O76031	10.8355	8.61044	11.5909	10.5503	10.5885	10.6152	11.0326	10.6353	6.80083	8.14574	9.76519	8.32051	9.04987	9.58046
CLTA	P09496	15.2916	14.9925	15.3721	15.1162	15.2331	15.328	15.3388	15.3613	15.0802	15.3827	14.9633	14.8572	14.7963	14.8755
CLTB	P09497	15.1514	15.187	14.8668	15.2113	15.1103	15.2869	15.1095	15.3235	14.9623	15.8133	15.2514	15.1353	15.1144	14.8453
CLTC	Q00610	17.1315	16.3116	17.0185	17.0868	17.0471	17.2612	17.1182	17.257	16.5202	15.9873	16.8236	16.0277	16.2694	16.2415
CLTCL1	P53675	10.7414	12.6873	NaN	11.0521	10.6903	NaN	10.4819	NaN	12.1901	NaN	12.8832	12.5473	13.1079	12.7081
CLU	P10909	11.8618	11.6446	12.6077	10.2737	9.91861	13.4158	11.8252	13.1297	12.2448	12.4978	11.6346	11.173	11.575	10.7422
CLUH	O75153	9.89753	8.7498	NaN	9.57984	10.207	9.8635	9.93976	NaN	NaN	NaN	NaN	NaN	NaN	8.7498
CLVS2	Q5SYC1	15.1306	15.2253	15.818	15.1731	15.4613	15.467	13.3823	15.482	15.2072	15.2507	15.5988	15.0749	15.0153	15.2046
CLYBL	Q8N0X4	12.7259	13.1129	12.9518	12.4428	12.8334	12.5013	12.681	12.9448	13.2052	13.2605	13.6536	12.8395	12.7659	12.9529
CMA1	P23946	16.246	14.8285	18.4014	15.0712	15.4466	15.7328	15.6336	17.1905	15.193	NaN	NaN	15.2676	15.0935	13.76
CMAS	Q8NFW8	15.4556	15.5413	15.7471	15.3074	15.3633	15.3242	15.4126	15.5792	15.7106	15.4173	16.2748	15.2195	15.4673	15.1581
CMC1	Q7Z7K0	13.3437	13.1033	12.9195	13.0331	13.4627	13.8868	13.2655	13.4946	13.5781	13.1901	13.0076	12.6399	12.9649	13.239
CMC2	Q9NRP2	13.1482	12.5103	13.0178	13.1994	13.023	12.7855	13.548	13.3155	12.3368	12.2261	13.4115	12.6401	11.6933	12.7538
CMC4	P56277	13.7165	11.9888	12.4734	13.9383	13.6926	14.3312	13.5509	14.3126	12.261	11.2295	11.8039	11.529	12.1661	12.9432
CMPK1	P30085	14.2062	13.3437	14.1657	13.6973	14.2767	14.4671	14.5855	14.045	12.962	13.6397	13.0291	13.6132	13.212	13.6062
CMPK2	Q5EBM0	12.2081	11.9073	12.6544	11.7418	11.2195	NaN	NaN	13.2168	11.8818	12.052	11.4031	12.0626	11.6821	12.3625
CMSS1	Q9BQ75	10.4168	12.3019	NaN	10.5486	10.2849	NaN	NaN	NaN	12.8697	11.7604	12.424	11.7247	12.455	12.5773
CMTM3	Q96MX0	11.0833	11.0085	12.0458	9.74001	10.8685	11.8081	11.2235	10.8139	10.6034	12.0426	11.3399	10.3688	11.2152	10.4812
CMTM6	Q9NX76	11.9534	13.9021	12.1599	11.5246	11.9495	12.4002	11.848	11.8385	14.5991	13.73	13.8197	13.7295	13.9898	13.5445
CMTM7	Q96FZ5	13.489	14.2441	13.2092	13.601	13.5625	13.5511	13.4509	13.5594	14.527	15.2047	12.9207	14.2053	14.6152	13.9918
CMTR1	Q8N1G2	12.5731	12.3924	12.303	12.5106	12.5899	12.6295	12.6228	12.7825	12.5154	12.6839	12.7045	11.7121	12.2595	12.4792
CNBP	P62633	14.2778	13.7552	13.9878	14.408	14.4791	13.9988	14.2872	14.5062	13.782	13.1387	14.7364	13.6237	13.5637	13.6867
CNDP2	Q96KP4	16.4908	16.7518	16.2607	16.8489	16.5396	16.1925	16.8395	16.2637	16.9664	16.5757	16.9041	16.5875	16.6964	16.7807
CNEP1R1	Q8N9A8	9.31734	11.5216	NaN	8.99435	9.64033	NaN	NaN	NaN	11.3202	NaN	NaN	11.8017	11.8557	11.1086
CNK3/IPCEF1	G9CGD6	11.8828	12.683	11.694	12.6298	12.1154	10.7588	11.9505	12.1485	12.3105	13.0895	12.7968	12.3428	12.5507	13.0073
CNMD	O75829	14.3225	13.5562	15.7665	11.8727	12.5156	15.0797	14.618	16.0821	14.158	NaN	NaN	13.253	13.2575	NaN
CNN2	Q99439	15.3179	16.6605	15.0773	15.7371	15.7941	14.9766	15.3472	14.9749	16.6242	16.5311	16.9103	16.4674	16.6974	16.7324
CNNM3	Q8NE01	10.8725	11.2348	NaN	11.2741	11.2151	NaN	10.6859	10.3148	11.2528	10.7213	12.1015	10.7368	11.2837	11.3125
CNOT1	A5YKK6	12.2222	12.4177	12.2501	12.1839	12.1894	12.3404	12.3247	12.0448	12.0868	12.4155	13.0204	12.1915	12.3926	12.3991
CNOT10	Q9H9A5	11.6378	11.7411	11.1116	11.7787	11.2894	12.4129	11.7937	11.4408	11.173	12.0414	12.0043	11.9426	11.7319	11.5538
CNOT11	Q9UKZ1	11.3682	11.4096	11.7913	11.2341	11.1672	11.1683	11.5603	11.2878	11.0006	11.1894	11.8979	11.7257	11.1036	11.5402
CNOT2	Q9NZN8	17.2225	17.9945	17.5484	16.4334	16.7406	17.3993	17.3335	17.8799	18.0902	18.2969	18.4584	17.6464	18.0789	17.3961
CNOT3	O75175	11.7184	12.4097	11.8392	11.6553	11.7467	11.5898	11.8519	11.6275	12.2241	12.3783	12.7224	12.3735	12.3711	12.3886
CNOT4	O95628	9.68317	9.50632	NaN	9.68317	NaN	NaN	NaN	NaN	NaN	NaN	8.96274	NaN	NaN	10.0499
CNOT6L	Q96LI5	12.4009	11.6335	NaN	13.041	12.3774	NaN	11.7844	NaN	NaN	11.9041	11.5329	11.9209	11.4231	11.3864
CNOT7	Q9UIV1	10.3772	8.72116	10.5439	11.184	10.9682	NaN	9.28532	9.90481	8.0504	NaN	NaN	NaN	NaN	9.39192
CNOT9	Q92600	12.1773	12.0213	11.7554	12.3664	12.218	12.3654	12.4898	11.8687	12.2037	11.5233	12.4297	11.9409	11.7294	12.3008
CNP	P09543	12.828	13.0047	12.7904	12.5801	12.7261	12.9906	13.0547	12.8263	12.9925	13.1105	13.1649	12.8822	13.1577	12.7202
CNPY2	Q9Y2B0	14.7526	14.1157	14.8957	14.2238	14.4901	15.117	14.3969	15.3923	14.4214	14.1428	14.3035	13.572	13.9628	14.2915
CNPY3	Q9BT09	13.7702	13.4411	14.1144	13.0323	13.7215	13.4845	13.673	14.5954	13.5276	13.2913	13.211	13.3878	13.925	13.3038
CNPY4	Q8N129	13.8917	12.7772	13.9988	14.0653	13.581	14.0307	13.5669	14.1076	12.8338	12.733	12.397	12.885	12.8943	12.9201
CNST	Q6PJW8	10.9277	11.2583	11.1582	10.9194	10.7474	11.4079	10.9521	10.3813	11.3629	10.7463	11.7947	10.9394	11.4811	11.2252
CNTN1	Q12860	11.4792	9.59535	12.9512	9.06258	10.0469	12.2111	11.6333	12.9702	10.6792	10.8356	7.6415	NaN	NaN	9.22511
CNTNAP4	Q9C0A0	18.6852	19.5805	18.728	18.4887	18.8291	18.6721	18.6906	18.7026	19.4274	19.8886	19.74	19.4752	19.6644	19.2877
CNTRL	Q7Z7A1	12.844	12.4889	12.7151	12.478	12.5727	12.9607	13.0465	13.2909	12.7065	12.2613	13.1661	12.5424	11.9477	12.3094
CNTROB	Q8N137	10.469	10.6654	10.7914	9.18264	10.5313	11.2224	10.0648	11.0216	10.7677	11.0553	10.9895	10.7374	9.9004	10.5422
COA3	Q9Y2R0	13.0436	13.0638	13.0779	12.6885	12.8999	13.3141	12.9333	13.348	13.2097	12.7428	13.6486	12.6266	13.3241	12.8311
COA4	Q9NYJ1	10.7379	11.9533	NaN	10.6295	10.5958	NaN	10.9882	NaN	12.7643	12.0653	11.6154	11.5328	11.8593	11.8825
COA5	Q86WW8	8.19535	7.41616	NaN	7.9698	8.42091	NaN	NaN	NaN	NaN	NaN	NaN	NaN	7.41616	NaN
COA6	Q5JTJ3	12.8825	12.5589	11.8506	13.2537	13.1523	13.0402	13.1526	12.8453	12.77	12.261	13.271	12.4462	11.8348	12.7702
COASY	Q13057	12.6619	13.0715	12.4236	12.8824	12.4559	12.7762	12.543	12.8904	12.9124	12.8558	13.3715	12.8977	13.3504	13.0411
COG1	Q8WTW3	11.5042	12.0774	11.6651	11.3952	11.5597	11.5056	11.3955	NaN	11.7038	12.5291	12.6242	11.8086	12.3709	11.4276
COG2	Q14746	10.632	10.9525	11.0248	10.1888	10.8124	10.6948	10.4391	NaN	11.2747	NaN	NaN	10.3786	11.4222	10.7344
COG3	Q96JB2	11.6738	11.7058	11.7961	12.0884	11.2744	NaN	11.5364	NaN	11.3733	12.6172	12.5945	10.3445	11.1723	12.1329
COG4	Q9H9E3	12.5709	12.6703	12.1611	12.4207	12.4891	12.8059	12.8487	12.7001	12.7007	12.3197	12.6273	12.8196	12.8305	12.7239
COG5	Q9UP83	10.7465	11.2308	NaN	10.6755	10.3298	11.7301	10.2504	NaN	11.1266	NaN	11.3171	11.5187	11.5398	10.652
COG6	Q9Y2V7	10.2764	11.0245	10.9392	10.3502	10.326	10.063	9.7783	10.2017	10.6413	10.4325	11.521	11.5155	11.3388	10.6981
COG7	P83436	11.7198	11.8851	NaN	11.7035	11.6289	12.2914	11.6203	11.3549	11.7529	11.4316	12.2258	12.1647	12.4322	11.3035
COG8	Q96MW5	13.112	12.054	NaN	12.4315	12.3697	14.3238	12.5744	13.8607	12.9692	NaN	12.3651	11.8231	11.468	11.6446
COIL	P38432	9.21721	9.1463	9.91741	9.1803	9.01638	9.39853	8.7515	9.03911	7.04218	NaN	10.1342	9.3663	9.69554	9.49332
COL10A1	Q03692	13.9232	12.5084	13.759	NaN	NaN	13.67	13.3124	14.9516	13.28	12.5238	NaN	NaN	12.512	11.7177
COL12A1	Q99715	10.9071	8.65517	12.4146	10.3682	7.52182	11.5767	11.4598	12.1016	9.32761	NaN	NaN	8.14542	8.71551	8.43213
COL15A1	P39059	12.9861	9.14332	13.8932	NaN	NaN	12.4136	12.5596	13.0782	9.0913	NaN	NaN	NaN	9.19535	NaN
COL17A1	Q9UMD9	13.083	NaN	13.2746	12.8345	13.2228	13.3474	NaN	12.7355	NaN	NaN	NaN	NaN	NaN	NaN
COL18A1	P39060	12.0929	10.7275	13.0865	9.42016	10.3153	12.8439	12.9343	13.9572	11.4471	NaN	NaN	NaN	NaN	10.008
COL1A1	P02452	13.728	12.1867	14.457	11.2304	11.0911	14.301	13.6859	17.6028	12.3413	12.9111	11.7483	11.6198	12.8022	11.6977
COL1A2	P08123	12.871	11.2607	13.9766	10.302	11.1702	13.5318	12.9401	15.305	11.6286	11.7027	12.1837	10.0616	11.531	10.4566
COL21A1	Q96P44	11.1824	9.34439	12.2333	8.16641	9.46597	12.0321	11.9737	13.2228	9.42138	9.86851	NaN	NaN	8.8177	9.26998
COL2A1	P02458	12.6646	11.1672	12.8145	11.6542	NaN	12.8477	12.9261	13.0804	11.1581	NaN	NaN	NaN	NaN	11.1763
COL3A1	P02461	13.5499	12.9811	15.0519	10.8477	11.7399	14.4252	13.7842	15.4507	13.4888	13.461	12.7232	12.7004	12.7952	12.7182
COL5A1	P20908	12.6044	10.8154	15.0151	8.42056	11.7417	13.0105	13.0722	14.3666	11.3438	12.2528	NaN	9.83716	NaN	9.82802
COL6A1	P12109	15.2858	14.6959	16.4681	12.9434	13.9561	15.8895	15.641	16.817	14.6482	14.6891	16.3963	13.8139	14.1161	14.512
COL6A2	P12110	11.8101	12.1872	11.839	NaN	NaN	11.3558	10.925	13.1205	10.5243	NaN	15.0921	11.0908	11.5789	12.6501
COL6A3	P12111	12.9995	12.2934	13.654	11.5087	11.4529	13.2361	13.3072	14.8382	12.3136	11.5735	15.3426	11.2292	11.0322	12.2694
COL6A5	A8TX70	NaN	9.78738	NaN	NaN	NaN	NaN	NaN	NaN	NaN	NaN	11.5703	NaN	NaN	8.00447
COL9A1	P20849	13.1146	10.8355	13.9837	NaN	11.0384	13.503	12.9359	14.1119	11.6471	11.7663	9.97284	10.3957	10.6723	10.5587
COLEC10	Q9Y6Z7	13.1454	11.227	13.3908	NaN	NaN	12.9993	12.5653	13.6263	11.227	NaN	NaN	NaN	NaN	NaN
COLEC12	Q5KU26	10.7776	8.55216	11.9509	7.80659	NaN	11.3264	10.8012	12.0028	8.55216	NaN	NaN	NaN	NaN	NaN
COLGALT1	Q8NBJ5	11.6691	11.6443	11.6035	11.045	11.2788	12.2712	11.6668	12.1495	12.2573	10.8977	11.5472	11.4431	12.063	11.6576
COMMD1	Q8N668	11.9386	12.5779	12.1134	11.912	12.5234	11.4152	12.1252	11.5423	12.5252	12.7758	12.918	12.5914	12.067	12.5903
COMMD10	Q9Y6G5	11.8615	12.1278	10.9667	11.9207	12.5208	12.1293	12.1992	11.4321	12.0199	NaN	12.3525	11.9182	12.5334	11.8151
COMMD2	Q86X83	11.2273	12.0073	11.3817	10.9373	10.872	11.3286	11.7884	11.0558	NaN	12.0965	12.7288	12.1178	11.301	11.7924
COMMD3	Q9UBI1	12.3573	11.297	12.1574	12.8113	12.5181	12.2254	12.5429	11.8889	10.6769	NaN	NaN	11.7173	11.6269	11.1667
COMMD4	Q9H0A8	11.1079	10.5958	10.1267	11.4602	11.0167	10.8625	11.7645	11.417	5.92783	11.7147	12.028	11.0358	11.9246	10.944
COMMD5	Q9GZQ3	10.9724	11.2048	NaN	11.4556	10.7379	10.7237	NaN	NaN	10.7707	11.703	11.3908	11.5558	10.3475	11.4611
COMMD6	Q7Z4G1	11.5443	12.6731	NaN	11.6466	11.0851	11.6887	11.2928	12.0085	12.3873	13.1582	12.9175	12.6795	12.4102	12.4859
COMMD7	Q86VX2	11.3777	12.6053	10.5953	11.9224	11.0112	NaN	11.982	NaN	11.9245	13.1032	13.0831	12.7171	12.523	12.2807
COMMD8	Q9NX08	11.2166	11.3975	10.7296	11.7805	11.5307	11.1368	10.7523	11.3694	11.0694	11.7357	NaN	11.9904	11.1248	11.0674
COMMD9	Q9P000	11.4219	11.1896	11.2817	11.0876	11.5543	NaN	12.161	11.0247	12.2341	11.3781	NaN	9.8805	11.6629	10.7926
COMP	P49747	16.5409	14.6513	18.0534	14.2023	14.6994	17.3034	16.9524	18.0342	15.0049	15.3359	14.2357	14.3749	14.4925	14.4638
COMT	P21964	15.2265	14.8729	15.602	14.665	15.0815	15.6596	14.7693	15.5817	15.6171	14.7083	14.6126	15.1751	14.9005	14.2237
COMTD1	Q86VU5	13.3268	13.6059	13.4493	12.9305	13.0968	13.6024	13.0626	13.8195	13.8169	12.8408	14.4176	13.467	13.2833	13.81
COPA	P53621	15.3596	15.469	15.4092	15.4194	15.4175	15.1701	15.5504	15.191	15.4453	15.5466	15.8082	15.3318	15.391	15.2909
COPB1	P53618	15.8251	15.6811	15.8724	15.8971	15.7526	15.6518	16.065	15.712	15.9309	15.7491	15.4094	15.7689	15.6321	15.5963
COPB2	P35606	14.7491	14.6113	14.6208	14.7834	14.8528	14.6351	14.928	14.6746	14.6371	14.3854	14.7854	14.5505	14.7313	14.5783
COPE	O14579	15.1556	15.6832	14.9975	15.1938	15.2738	15.0828	15.429	14.9566	15.7564	15.9156	15.7512	15.4246	15.4671	15.7844
COPG1	Q9Y678	15.113	15.4036	14.9633	15.1259	15.3618	14.9135	15.2767	15.0366	15.221	15.4656	15.7334	15.2094	15.3818	15.4103
COPG2	Q9UBF2	13.6562	14.1882	13.7825	13.6667	13.6442	13.5784	13.8887	13.377	14.052	14.5919	13.8751	14.0125	14.4658	14.132
COPS2	P61201	13.6906	12.8482	13.6065	13.8042	13.4958	13.6501	13.8289	13.7583	12.4349	12.825	12.7592	13.0634	13.1958	12.811
COPS3	Q9UNS2	13.0491	13.8547	12.7297	13.6989	13.2089	13.0457	13.0763	12.5349	13.9154	13.5939	14.3415	13.599	13.6872	13.9915
COPS4	Q9BT78	14.7377	14.9249	14.6814	14.7959	14.6417	14.7617	14.8039	14.7415	14.9047	15.1337	14.9882	14.6274	14.8831	15.0122
COPS5	Q92905	13.3881	12.782	13.3897	13.7448	13.3774	13.3666	13.3388	13.1116	12.1649	12.3874	13.0884	13.2986	12.6513	13.1016
COPS6	Q7L5N1	13.1604	13.1831	13.1973	13.2976	13.1875	13.2114	13.3313	12.7376	13.5059	13.2426	11.818	13.2089	13.7066	13.6167
COPS7A	Q9UBW8	12.5695	12.4703	12.759	12.5291	12.6118	12.9296	12.358	12.2294	12.6187	11.3996	13.2243	12.6139	12.1102	12.8551
COPS7B	Q9H9Q2	11.7242	11.6205	10.5574	11.4983	11.9345	12.4478	11.8627	12.0443	12.1846	11.3294	11.7225	10.9767	11.6968	11.8128
COPS8	Q99627	13.3065	11.9163	13.1185	13.6345	13.7746	13.0843	13.358	12.8693	NaN	NaN	NaN	NaN	11.9096	11.923
COPZ1	P61923	15.0291	15.2672	15.3494	14.9238	15.2829	15.0771	14.78	14.7612	15.5117	15.278	15.5263	14.8031	15.2138	15.2703
COQ3	Q9NZJ6	14.2807	13.8522	14.5142	13.8402	13.7241	15.0444	NaN	NaN	NaN	NaN	NaN	13.9318	NaN	13.7726
COQ5	Q5HYK3	11.8855	10.2406	NaN	12.0511	11.6143	12.0981	11.8007	11.8631	9.9549	10.8182	9.82548	10.2051	11.0102	9.62947
COQ6	Q9Y2Z9	10.2655	14.1918	NaN	9.99616	10.5348	NaN	NaN	NaN	12.0935	25.6412	12.1384	11.6665	12.0756	11.5358
COQ7	Q99807	NaN	10.7219	NaN	NaN	NaN	NaN	NaN	NaN	10.2802	NaN	NaN	10.2064	11.7514	10.6498
COQ8A	Q8NI60	10.9169	12.0884	11.0268	11.3099	11.1711	10.8114	9.5692	11.6127	12.3159	11.0312	12.7561	11.8733	12.3516	12.2023
COQ8B	Q96D53	9.43805	9.34108	10.1591	8.95025	9.39117	10.152	9.60829	8.36747	NaN	NaN	NaN	NaN	NaN	9.34108
COQ9	O75208	10.929	12.2292	11.0536	11.0495	11.3524	10.1124	10.7271	11.2791	12.4162	12.4187	12.2825	11.8769	12.3512	12.0295
CORO1A	P31146	19.9918	20.0032	19.7433	20.2788	20.3213	19.6633	20.2242	19.7201	20.0675	20.0386	20.09	19.9093	19.9648	19.9489
CORO1B	Q9BR76	15.6109	15.6461	15.6261	15.3177	15.4738	15.8264	15.5385	15.8831	17.0873	16.2949	16.0646	15.1081	14.8881	14.4339
CORO1C	Q9ULV4	13.1032	12.4421	12.967	13.077	12.9539	13.3877	13.123	13.1106	12.5051	12.8188	12.4809	12.5208	12.1041	12.223
CORO2A	Q92828	12.8117	13.3992	12.9964	12.7935	13.1565	12.6016	12.5713	12.7507	13.5564	12.6409	14.0025	13.3795	13.4632	13.3526
CORO7	P57737	15.6368	15.6795	15.2676	15.9027	15.626	15.7025	15.806	15.5159	15.2285	15.8741	15.7008	16.0102	15.7509	15.5126
COTL1	Q14019	17.9072	17.867	18.1697	18.3197	17.7615	17.637	18.2031	17.3521	17.7704	18.0892	17.858	17.8126	17.4436	18.2281
COX11	Q9Y6N1	13.5911	12.5369	13.6074	13.4844	12.7689	14.4426	12.8024	14.4407	12.9136	NaN	12.4204	12.2025	12.1927	12.9553
COX17	Q14061	14.6671	15.0101	15.0376	14.4795	14.5576	14.6901	14.7322	14.5056	15.0654	15.6531	15.1769	14.4115	14.8034	14.9505
COX19	Q49B96	12.7497	12.6101	13.5202	12.3084	12.4828	12.677	12.554	12.9561	13.0348	13.2361	13.357	12.3321	11.6319	12.0684
COX20	Q5RI15	14.2315	13.6743	13.9041	13.4625	14.2679	14.3931	14.8729	14.4884	14.2872	13.3698	13.7214	13.5005	NaN	13.4926
COX4I1	P13073	16.6326	16.665	16.8361	16.353	16.4036	16.7135	16.4215	17.068	16.6764	16.6254	16.6801	16.7145	16.7253	16.5685
COX5A	P20674	17.4352	17.3221	17.6252	17.004	17.4483	17.6088	17.0815	17.8432	17.4521	17.9759	15.5816	17.8061	17.5685	17.5483
COX5B	P10606	17.856	17.8176	18.3741	17.2126	17.5865	17.8315	17.7286	18.4028	17.7713	18.1031	18.1588	17.4281	17.8552	17.5893
COX6B1	P14854	16.3146	16.8988	16.1625	16.394	16.4045	16.0435	16.2107	16.6725	17.023	17.0605	17.0302	16.7791	16.7121	16.7876
COX6C	P09669	15.3216	14.4768	15.5562	14.9287	14.9532	15.7188	15.2633	15.5097	14.3857	14.1469	15.0168	14.7478	14.3781	14.1855
COX7A2	P14406	17.8196	16.6234	17.9561	17.3245	17.6283	18.3647	17.4181	18.2257	17.1303	17.0964	13.8734	17.1436	16.9663	17.5306
COX7A2L	O14548	14.1997	14.3451	14.3877	13.0566	14.5131	14.6028	14.4895	14.1487	14.2266	14.006	15.6231	13.8518	14.1989	14.164
COX7B	P24311	15.241	14.9155	15.1166	14.879	14.8755	15.4571	15.4102	15.7075	14.8417	15.057	13.5679	15.6729	15.3245	15.029
COX7C	P15954	16.8771	15.8667	16.692	16.9211	16.8873	17.1718	16.5534	17.0372	15.4706	16.0241	16.9469	15.7259	15.4602	15.5726
COX8A	P10176	12.7211	13.8028	12.6305	12.8238	12.6011	13.6527	12.1796	12.4387	13.8427	15.1173	11.7922	13.8571	14.2575	13.9502
CP	P00450	12.2138	11.6292	12.7869	10.5213	10.9317	12.9647	13.2294	12.849	11.4653	12.3141	11.6801	11.3669	12.113	10.8358
CPA1	CPB1	12.7075	NaN	13.1909	NaN	NaN	12.6541	12.1941	12.7911	NaN	NaN	NaN	NaN	NaN	NaN
CPA3	P15088	12.6982	13.2095	14.2771	11.8416	12.0184	13.0104	11.5214	13.5206	13.9938	12.9731	13.6327	12.3585	13.2084	13.0906
CPA4	Q9UI42	12.9866	12.2421	13.5209	12.1098	12.2803	14.5991	12.3368	13.073	10.6155	12.9186	14.388	NaN	12.5228	10.7654
CPB2	Q96IY4	13.5326	11.2029	14.8946	10.8544	11.8962	14.5897	13.868	15.0924	NaN	NaN	NaN	NaN	11.3988	11.0069
CPN1	P15169	12.795	11.2578	13.5748	10.3129	10.6122	13.5577	13.6961	15.016	12.439	11.4056	9.80556	11.6865	11.8545	10.3557
CPNE1	Q99829	13.8633	14.1191	13.8646	13.2201	14.0922	13.9101	14.2279	13.8651	13.6907	14.1754	14.7788	14.0507	13.5498	14.4693
CPNE2	Q96FN4	14.8876	15.5056	14.818	14.9323	14.6134	15.026	14.9791	14.9568	14.9718	15.7597	15.7993	15.4527	15.7976	15.2524
CPNE3	O75131	15.2039	15.4239	15.0305	15.4773	15.3343	15.3009	14.9459	15.1343	15.5187	15.3667	15.6017	15.2186	15.45	15.3874
CPOX	P36551	13.2144	13.723	13.099	13.1564	13.4221	13.3688	13.4537	12.7865	13.2415	13.9836	14.5032	13.5169	13.4416	13.651
CPPED1	Q9BRF8	14.1194	13.8715	14.2692	14.2807	14.0687	13.9643	14.3989	13.7344	13.8061	14.7593	14.1967	13.7744	13.0667	13.6256
CPQ	Q9Y646	11.6075	12.3733	NaN	10.3136	11.515	12.129	11.4971	12.5828	12.5249	12.9924	11.799	12.4948	12.3115	12.1172
CPS1	P31327	11.4359	10.4964	13.3671	10.8672	10.1814	11.2295	11.7087	11.2615	10.4964	NaN	NaN	NaN	NaN	NaN
CPSF1	Q10570	13.5515	13.2382	13.7607	13.3523	13.4175	13.5776	13.6439	13.5572	13.0307	13.0559	13.8795	13.1717	13.106	13.1854
CPSF2	Q9P2I0	13.268	13.373	13.2706	13.1068	13.2925	13.3616	13.1305	13.4461	13.3795	13.4053	13.8766	13.1565	13.393	13.0269
CPSF3	Q9UKF6	11.8552	11.2416	12.1777	11.9204	11.812	11.9161	11.7501	11.5546	9.44725	11.4811	11.5946	11.7002	11.8865	11.3402
CPSF4	O95639	11.5857	11.953	11.3282	11.533	11.1162	NaN	11.9206	12.0306	10.918	12.4014	12.2076	11.9498	12.1008	12.1405
CPSF6	Q16630	14.2645	15.0098	14.2274	14.2231	14.2118	14.1604	14.174	14.5904	14.7201	15.2613	15.4264	14.8453	14.7909	15.0146
CPSF7	Q8N684	13.977	14.4447	14.0943	14.1348	13.9943	13.8413	13.9566	13.8409	14.3854	14.3392	14.616	14.4426	14.4807	14.4041
CPT1A	P50416	13.8524	13.7024	13.8756	13.5135	13.4449	13.9364	14.3464	13.9976	13.4111	13.171	14.0157	14.3189	13.5927	13.7052
CPT2	P23786	12.5673	12.6508	12.7934	12.1404	12.3446	12.5993	12.6251	12.9012	12.473	13.0213	13.3089	12.3191	12.5365	12.246
CPVL	Q9H3G5	12.4125	13.8232	12.6767	12.8725	10.8703	12.5222	11.7146	13.8187	14.7593	13.9111	13.3277	13.22	13.7351	13.986
CPXM1	Q96SM3	13.4209	12.5638	13.6682	13.2175	13.2953	13.4848	13.4389	NaN	12.3157	12.9713	12.7732	12.5024	12.2544	12.5658
CRABP2	P29373	12.0847	NaN	NaN	11.9897	12.4021	13.0547	11.9463	11.0309	NaN	NaN	NaN	NaN	NaN	NaN
CRACR2A	Q9BSW2	12.2437	NaN	11.0238	NaN	13.2423	13.129	11.3527	12.4707	NaN	NaN	NaN	NaN	NaN	NaN
CRACR2B	Q8N4Y2	11.9748	11.4574	12.23	11.9251	11.9295	11.8392	12.6401	11.285	NaN	NaN	11.4574	NaN	NaN	NaN
CRAT	P43155	12.9545	12.4698	13.1087	12.7212	12.8784	13.0708	12.8643	13.0837	12.5698	12.5676	13.143	12.2556	12.1526	12.13
CRBN	Q96SW2	11.6467	12.5703	NaN	11.7035	12.1133	10.8371	11.9093	11.6702	12.6219	12.6331	12.4749	12.4465	12.8321	12.4132
CRCT1	Q9UGL9	NaN	8.65632	NaN	NaN	NaN	NaN	NaN	NaN	NaN	NaN	9.99254	NaN	7.3201	NaN
CREB1	P16220	15.0234	14.7997	15.0097	14.7459	14.8413	15.2585	14.9798	15.3051	14.8607	14.7984	15.1207	14.3513	14.7756	14.8914
CREBBP	Q92793	12.5522	12.2631	12.9869	12.3557	12.4866	12.4801	12.4095	12.5946	12.1254	12.3706	12.555	11.9523	12.3522	12.2233
CRELD1	Q96HD1	12.4618	11.7345	12.6158	12.5676	12.6473	12.4616	11.897	12.5814	12.835	11.7798	11.604	11.585	10.8664	11.7367
CRELD2	Q6UXH1	12.5604	12.4494	12.6236	12.4782	12.3364	12.0374	13.0406	12.8461	12.741	12.6101	12.0583	12.486	12.3147	12.4863
CRIP1	P50238	19.6657	17.6673	19.905	20.2448	20.1705	19.9175	18.5156	19.2406	17.5943	18.6283	14.6577	18.7268	18.2049	18.1918
CRIP2	P52943	16.4927	14.5729	15.9419	17.4219	16.8902	16.8281	15.0662	16.808	14.5461	16.2848	9.04338	16.6432	15.8893	15.0308
CRK	P46108	11.5552	11.4976	NaN	10.5248	11.5791	NaN	11.8832	12.2336	11.6009	NaN	NaN	NaN	NaN	11.3942
CRKL	P46109	13.8308	14.732	13.8482	13.8596	13.9245	13.4724	14.0631	13.8171	14.9141	14.6056	15.0889	14.2013	14.8802	14.702
CRLF3	Q8IUI8	13.6148	14.1313	13.4738	14.137	13.865	13.3411	13.5387	13.3331	14.1956	13.8877	14.7226	13.8288	14.0122	14.1411
CRMP1	Q14194	NaN	11.933	NaN	NaN	NaN	NaN	NaN	NaN	9.84891	11.3184	NaN	14.6317	NaN	NaN
CRNKL1	Q9BZJ0	12.2396	12.0233	12.5548	12.3271	12.3557	11.4124	12.3262	12.4616	12.0261	11.8848	12.8657	11.4399	11.8509	12.072
CRNN	Q9UBG3	10.8084	7.28603	NaN	NaN	NaN	7.89911	10.69	13.8361	NaN	NaN	NaN	NaN	7.28603	NaN
CROCC	Q5TZA2	12.6911	13.1063	12.8216	12.4362	12.5513	12.7922	12.1786	13.367	13.0204	12.9542	13.2792	12.8469	13.2344	13.3028
CROT	Q9UKG9	10.0074	9.28892	NaN	NaN	NaN	NaN	10.0074	NaN	9.80606	NaN	NaN	NaN	8.77179	NaN
CRTAP	O75718	10.5413	10.2575	10.8147	NaN	10.2679	NaN	NaN	NaN	10.2062	10.846	NaN	10.6617	9.81964	9.75394
CRTC1	Q6UUV9	10.8939	9.72505	NaN	10.8939	NaN	NaN	NaN	NaN	NaN	NaN	NaN	8.8818	10.1673	10.126
CRTC2	Q53ET0	13.7202	12.4406	14.1115	13.8679	13.5521	13.4002	13.4535	13.9358	NaN	NaN	13.1206	NaN	NaN	11.7607
CRTC3	Q6UUV7	9.3522	8.2851	NaN	9.3522	NaN	NaN	NaN	NaN	NaN	NaN	NaN	6.46824	NaN	10.102
CRYAB	P02511	10.7128	8.55417	9.87844	10.6395	11.064	12.3984	9.36702	10.9294	11.4991	3.05743	NaN	NaN	NaN	11.1059
CRYBG1	Q9Y4K1	15.0438	14.9063	14.9079	15.0163	15.1835	15.009	15.003	15.1429	14.7504	14.8411	15.1037	14.5578	15.066	15.1187
CRYL1	Q9Y2S2	17.0724	17.51	17.8108	16.7513	17.1427	17.1064	16.1072	17.5157	17.3594	18.0159	16.8257	17.5497	18.0102	17.2993
CRYZ	Q08257	14.7436	14.9002	14.836	14.7878	14.7198	15.0473	14.9952	14.0757	14.4666	14.9103	15.0867	15.3054	14.9399	14.6922
CRYZL1	O95825	11.085	12.2742	NaN	10.7746	11.1519	10.9371	10.5727	11.9887	11.7838	12.2748	12.674	12.4819	12.797	11.6336
CS	O75390	17.1113	17.3663	17.1234	16.7863	17.1717	17.0935	16.8778	17.6148	17.3448	17.3104	17.5207	17.2512	17.4704	17.3002
CSDE1	O75534	13.9063	13.3647	13.9056	13.7681	13.7193	14.1693	13.995	13.8803	13.1763	13.3836	13.4252	13.4531	13.5997	13.1502
CSE1L	P55060	14.3146	14.7409	14.3681	14.5913	14.3927	14.1447	14.1606	14.2301	15.0402	14.5068	15.219	14.2881	14.6925	14.699
CSK	P41240	14.9287	15.4755	14.8768	15.1809	14.9995	14.7159	15.1467	14.6521	15.2871	15.7467	15.6841	15.4754	15.4289	15.2305
CSNK1A1	P48729	12.5068	10.4079	12.9297	11.6674	12.9598	11.9026	12.7291	12.8522	9.62914	9.61495	10.3969	10.7207	11.2036	10.8822
CSNK1D	P48730	11.7462	12.398	11.323	11.7542	11.8124	11.8921	12.3737	11.3217	11.7714	12.3164	12.4939	12.7783	12.6431	12.3848
CSNK1G2	CSNK1G3	9.85297	9.34454	NaN	9.3936	9.34323	10.0159	10.2503	10.2619	NaN	NaN	NaN	NaN	NaN	9.34454
CSNK2A1	P68400	13.5229	13.7521	13.3628	13.5349	13.6983	13.4866	13.6122	13.4424	13.4774	14.0144	14.0276	13.691	13.7321	13.5702
CSNK2A2	P19784	12.5726	12.5883	12.6566	12.8246	12.6723	12.6176	12.306	12.3588	12.6231	12.7939	13.2674	12.189	12.586	12.0707
CSNK2B	P67870	13.9226	11.9372	13.7972	13.9221	13.7255	14.0729	14.2583	13.7595	12.8962	10.9342	NaN	11.0836	12.5852	12.1866
CSRP1	P21291	15.6143	14.2704	15.3626	15.6258	15.7085	15.5598	15.6904	15.7384	14.1015	14.8192	14.589	14.2651	13.8376	14.0099
CST3	P01034	12.8717	11.0016	12.7389	12.1232	12.6023	14.0053	12.7	13.0603	11.8402	NaN	10.163	NaN	NaN	NaN
CST4	CST1	12.0499	NaN	NaN	NaN	NaN	11.9486	10.8911	13.3101	NaN	NaN	NaN	NaN	NaN	NaN
CST6	Q15828	13.3186	11.6539	13.8103	13.7747	12.3662	14.3185	12.3693	13.2728	NaN	11.9178	13.1837	NaN	11.6251	9.88918
CST7	O76096	14.2853	14.7298	13.5332	13.9298	14.0365	14.7427	14.5756	14.8942	14.2693	14.0556	14.1069	15.4459	15.4842	15.0171
CSTA	P01040	16.3865	13.6577	16.8543	16.9733	15.7011	17.5881	15.072	16.13	12.0635	13.3357	17.2448	11.942	14.33	13.03
CSTB	P04080	16.7783	17.3961	16.5297	17.2632	17.1157	16.2463	15.8766	17.6381	16.9248	17.7377	17.9316	17.3455	16.9859	17.4509
CSTF1	Q05048	10.8036	11.182	10.6152	10.9686	10.6974	10.1514	11.4089	10.9804	11.3126	10.9418	12.1943	10.783	10.8648	10.9957
CSTF2	P33240	13.2971	13.8549	13.1304	13.5446	13.3774	13.1957	13.5041	13.0304	13.7636	14.1592	14.0942	13.749	13.6178	13.7454
CSTF2T	Q9H0L4	11.02	9.90968	9.96323	11.0478	10.6954	NaN	11.4209	11.9726	10.6195	3.25109	12.0815	10.6919	12.1053	10.7088
CSTF3	Q12996	13.193	13.0888	13.6026	12.8455	13.1018	12.7996	13.5427	13.266	13.1519	13.4325	13.6841	12.7789	12.8005	12.6852
CTBP1	Q13363	14.1196	14.7126	14.212	14.0533	13.8395	13.9614	14.2106	14.441	14.7117	14.7933	15.016	14.4927	14.6308	14.6311
CTBS	Q01459	14.4328	14.6088	13.8702	14.2977	14.0688	14.3297	14.3519	15.6788	14.4152	14.5982	13.7427	15.1858	14.8639	14.8472
CTCF	P49711	14.1603	12.5606	14.5485	13.343	13.4	14.4858	14.5132	14.6715	12.5514	12.5969	12.3322	12.6682	12.5622	12.6528
CTDP1	Q9Y5B0	12.4897	12.435	13.402	12.3128	12.2446	12.5035	11.6134	12.8622	12.269	12.6671	12.5587	12.5241	12.1439	12.4469
CTDSP1	Q9GZU7	14.4469	11.8728	NaN	13.1269	15.7668	NaN	NaN	NaN	12.526	11.5999	NaN	11.4186	12.3105	11.5089
CTDSPL2	Q05D32	12.6498	12.5278	12.7701	12.3954	12.6829	12.4868	12.7472	12.8166	12.6828	12.1698	12.9799	12.278	12.6937	12.3628
CTLA4	P16410	12.411	11.3635	NaN	NaN	11.8647	12.8665	12.5019	NaN	11.6766	11.0505	NaN	NaN	NaN	NaN
CTNNA1	P35221	13.6377	12.478	13.617	13.44	13.9461	14.0063	12.9669	13.8499	12.8665	12.3895	12.0611	13.7562	12.3291	11.4655
CTNNA2	P26232	9.62769	NaN	NaN	9.42627	9.80902	NaN	NaN	9.64777	NaN	NaN	NaN	NaN	NaN	NaN
CTNNB1	P35222	14.3344	11.3328	13.9084	13.9599	14.5549	15.0255	13.6463	14.9114	11.8514	11.1852	NaN	NaN	10.9616	NaN
CTNNBL1	Q8WYA6	12.3576	12.5446	12.3318	12.5992	12.2996	12.2585	12.4415	12.2151	12.0172	12.5492	13.0417	12.9263	12.4128	12.3206
CTNND1	O60716	12.7419	10.2533	12.5647	12.4145	13.3125	13.6178	11.8108	12.7313	10.2533	NaN	NaN	NaN	NaN	NaN
CTPS1	P17812	11.68	11.701	12.5458	10.9182	12.2078	12.9374	10.1158	11.3549	12.938	11.467	9.98282	12.1627	NaN	11.9542
CTPS2	Q9NRF8	11.2495	11.3334	11.9523	11.1311	10.6652	NaN	NaN	NaN	10.9454	NaN	NaN	11.4879	11.3928	11.5077
CTR9	Q6PD62	12.7544	12.7844	12.7506	12.481	12.5774	12.9021	12.7904	13.0251	12.3016	12.6817	13.5715	12.9021	12.7512	12.4982
CTSA	P10619	15.4244	14.3751	15.2336	14.8914	14.8163	16.0353	15.4969	16.0731	14.781	13.1192	15.186	14.1197	14.5836	14.4611
CTSB	P07858	16.3055	15.1494	16.7319	15.1741	16.191	16.3615	16.8626	16.5118	16.3577	16.1358	15.8101	14.7214	14.2739	13.5973
CTSC	P53634	15.2663	15.0458	15.5071	14.8537	15.316	15.7313	14.8429	15.3468	15.0637	15.7245	15.1632	15.1194	14.7954	14.4088
CTSD	P07339	16.8845	16.6159	16.8241	16.5883	16.6426	17.1899	16.9659	17.096	16.5904	16.9769	16.8575	16.496	16.4663	16.3084
CTSG	P08311	14.4037	13.7903	16.3737	13.4048	13.8039	14.2935	14.2236	14.3229	13.4144	15.5142	13.7615	13.7593	13.5563	12.7363
CTSH	P09668	14.1731	12.4855	13.6336	13.6357	14.1258	14.2583	15.3115	14.0734	13.0156	13.3614	13.6611	11.7791	11.1046	11.991
CTSK	P43235	11.3574	9.6239	12.8959	9.54614	9.86073	12.2192	11.4077	12.2148	9.18971	NaN	NaN	8.30306	11.3789	NaN
CTSS	P25774	14.4529	14.4049	14.4555	14.1483	14.2483	14.5311	14.3767	14.9573	14.6107	14.8193	14.9372	14.0577	14.005	13.9997
CTSV	O60911	13.7189	11.5035	15.1895	11.5486	11.1997	14.733	14.2971	15.3456	12.7551	NaN	11.2523	11.1111	11.1973	11.2019
CTSW	P56202	14.0156	12.0812	13.3567	14.7581	13.653	14.2597	13.9021	14.164	11.0321	11.3072	11.1678	13.1904	13.3029	12.4866
CTSZ	Q9UBR2	15.4858	14.2236	15.7958	15.1522	15.0857	15.4945	15.8182	15.5686	15.3616	14.9873	13.1778	14.0728	14.0874	13.6545
CTTN	Q14247	13.0292	10.6815	13.026	12.6749	13.4192	13.8097	11.9059	13.3393	10.3592	12.4409	11.3676	9.20112	NaN	10.0384
CUL1	Q13616	12.0976	11.7359	11.7281	12.6088	12.246	10.8654	12.9015	12.2357	12.2689	11.2052	12.1861	11.5221	11.2433	11.9898
CUL2	Q13617	14.03	13.4656	13.8459	14.0034	13.7857	14.3009	14.1581	14.0861	13.5404	12.0112	14.4132	13.5594	13.4193	13.8502
CUL3	Q13618	12.6567	12.5418	12.1998	13.0082	12.8013	12.6832	12.9691	12.2782	12.6403	12.5156	12.7476	12.5797	12.046	12.7215
CUL4A	Q13619	13.8321	12.3863	13.9931	13.9682	14.0177	13.7337	13.7465	13.5335	12.3239	11.8368	12.4599	12.8641	12.1674	12.6654
CUL4B	Q13620	12.8442	13.277	12.792	13.1989	13.0658	12.5755	12.9251	12.5082	13.3436	13.1904	13.6288	12.8901	13.3508	13.2586
CUL5	Q93034	12.7956	13.1408	12.5395	12.9314	12.7854	12.7289	13.0838	12.7044	12.8567	13.6569	13.2404	12.9345	13.2329	12.9232
CUSTOS	Q96C57	11.6443	11.3796	NaN	11.4842	11.4198	NaN	12.0289	NaN	11.5367	11.5313	11.2302	11.5453	11.1547	11.2797
CUTA	O60888	14.6021	15.6507	15.6825	14.1738	14.8731	14.0089	14.6418	14.2323	15.2819	16.138	15.8095	15.3364	15.6162	15.7222
CUTC	Q9NTM9	13.2845	14.7572	13.3156	13.7193	13.6908	13.2734	12.9394	12.7683	14.6658	15.0564	14.4083	14.7789	14.832	14.8018
CWC15	Q9P013	12.7687	13.3839	12.8163	13.3398	13.0128	12.5647	12.9406	11.9379	13.4892	13.5581	13.8311	13.0218	13.1937	13.2097
CWC22	Q9HCG8	11.5461	10.9601	11.8535	11.5612	11.2501	11.5987	11.6904	11.3229	10.8922	10.6771	11.0017	10.7741	11.2856	11.1297
CWC25	Q9NXE8	12.6035	11.1251	NaN	11.8274	11.7756	13.478	12.2424	13.6939	NaN	NaN	NaN	NaN	10.8617	11.3884
CWC27	Q6UX04	NaN	10.2594	NaN	NaN	NaN	NaN	NaN	NaN	9.95893	10.0026	NaN	10.7692	9.75416	10.812
CWF19L1	Q69YN2	13.0123	13.6801	12.8589	13.3355	12.9235	12.6468	13.3754	12.9334	13.3684	14.0493	13.7122	13.6307	13.6746	13.6457
CWF19L2	Q2TBE0	11.5906	12.757	NaN	11.4634	11.831	NaN	11.811	11.2571	12.4574	NaN	12.9027	NaN	13.49	12.1778
CXADR	P78310	11.2407	NaN	11.215	11.1664	11.846	11.8477	10.0907	11.2786	NaN	NaN	NaN	NaN	NaN	NaN
CXCR4	P61073	11.1113	12.8872	NaN	10.0323	11.114	NaN	NaN	12.1876	12.8278	11.8159	13.3803	12.3294	13.2531	13.7169
CXorf38	Q8TB03	11.9427	11.753	11.9466	12.1957	11.6476	12.1744	11.5948	12.0972	10.599	12.5016	11.8165	12.3428	11.925	11.3328
CXXC1	Q9P0U4	11.9081	12.1834	11.9083	11.871	11.9328	12.0081	11.8223	11.9059	12.2212	12.1909	12.8356	11.7472	12.1208	11.9847
CYB561D2	O14569	13.1619	11.424	13.1502	12.7239	13.0056	13.5113	13.4831	13.0974	11.6434	NaN	NaN	10.8235	11.9704	11.2586
CYB5A	P00167	14.0665	11.6363	13.8518	14.0753	14.0769	14.6852	13.6734	14.0364	12.368	10.9486	11.8221	11.461	11.3634	11.8545
CYB5B	O43169	15.67	14.6671	15.9461	15.0161	15.5148	15.9498	15.4846	16.1085	15.0995	14.5891	15.9946	14.2093	14.1335	13.9769
CYB5R1	Q9UHQ9	14.3429	14.2787	14.3423	13.9097	14.4671	14.7602	13.9055	14.6724	14.2986	13.6468	14.6278	13.9383	14.6606	14.4999
CYB5R3	P00387	15.8136	14.5437	15.5792	15.6665	15.9209	16.1711	15.63	15.914	14.6581	14.8732	14.3366	14.6275	14.6616	14.105
CYBC1	Q9BQA9	13.1306	12.678	13.3256	12.6578	12.8636	13.2924	13.4603	13.184	12.7403	12.866	13.3131	12.3178	12.6797	12.1509
CYBRD1	Q53TN4	12.1227	12.2793	11.6636	12.5003	12.7263	12.2472	NaN	11.4763	12.1649	13.0994	12.2753	11.9887	NaN	11.8683
CYC1	P08574	14.5169	13.895	14.6458	14.228	14.6522	14.7341	14.0878	14.7535	14.2745	13.6224	14.6225	13.8348	13.4754	13.5403
CYCS	P99999	14.9477	15.6493	14.8024	14.6168	14.6389	15.4822	15.0058	15.1404	16.026	15.2091	17.0059	14.9669	15.5185	15.1698
CYFIP1	Q7L576	14.1626	14.2951	13.762	14.2368	14.1498	14.2873	14.4828	14.0567	13.9827	14.5664	14.5973	14.1897	14.5553	13.8791
CYFIP2	Q96F07	13.7701	13.7856	13.5167	14.0632	13.9806	13.561	14.0392	13.4601	13.6261	13.7594	14.0322	13.9929	13.591	13.7122
CYLD	Q9NQC7	12.9571	13.0032	12.6993	12.8286	12.8048	13.4026	12.7516	13.2555	12.6384	13.264	13.1725	12.9663	12.8363	13.1416
CYP20A1	Q6UW02	13.1656	13.3399	13.8147	12.4474	12.9535	13.4019	13.4156	12.9603	13.3741	13.4658	13.5696	13.3221	13.233	13.0747
CYP4F22	Q6NT55	11.7664	10.811	11.7351	11.7948	11.0743	13.5177	10.2543	12.2221	NaN	NaN	NaN	10.8546	NaN	10.7675
CYP51A1	Q16850	11.8856	9.24769	13.1002	11.4199	11.3803	13.0391	10.1019	12.2722	NaN	NaN	NaN	9.82472	NaN	8.67065
CYRIB	Q9NUQ9	14.8936	14.7899	14.6063	15.4492	15.1512	14.8692	14.989	14.2969	14.858	14.727	14.7471	14.5561	14.8838	14.9673
CYSTM1	Q9H1C7	12.3307	11.4511	11.6173	12.7219	12.5079	13.2908	11.3766	12.4697	11.0701	NaN	NaN	11.8739	NaN	11.4093
CYTH1	Q15438	12.7504	12.7782	12.8517	12.879	12.6259	12.6794	12.7265	12.7402	11.7796	12.8615	13.25	12.9489	13.1198	12.7093
CYTH4	Q9UIA0	11.9281	11.914	12.3904	11.7285	11.3862	11.8417	11.6923	12.5296	11.8952	12.3256	11.7928	11.8666	11.7902	11.8136
CYTIP	O60759	NaN	9.87669	NaN	NaN	NaN	NaN	NaN	NaN	7.73989	NaN	10.8645	10.4432	10.2384	10.0975
CZIB	Q9NWV4	12.9509	13.0908	12.9997	13.3474	12.9672	12.6877	12.6111	13.0922	13.4017	12.7499	13.5981	12.4108	13.114	13.2705
D2HGDH	Q8N465	11.3887	11.8774	10.8951	11.5541	11.6204	NaN	10.7472	12.1264	11.4887	10.674	15.541	11.046	10.7162	11.7987
DAAM1	Q9Y4D1	10.4345	NaN	NaN	10.9648	10.4661	11.095	9.21221	NaN	NaN	NaN	NaN	NaN	NaN	NaN
DAD1	P61803	14.9172	15.3061	15.4865	13.734	14.3523	15.7714	14.8959	15.263	15.6653	15.0348	15.7342	14.7402	15.5016	15.1607
DAG1	Q14118	12.775	12.203	14.4757	10.0255	10.9571	13.6413	13.3125	14.238	NaN	12.6064	NaN	NaN	11.7997	NaN
DAP	P51397	12.4425	14.0581	NaN	12.0308	12.0187	NaN	13.2781	NaN	13.9495	13.2874	14.9957	13.396	14.3129	14.4071
DAP3	P51398	12.4955	12.3675	12.2238	12.3133	12.3318	12.6492	12.6098	12.8452	12.3575	12.1875	13.2083	11.9597	12.2669	12.225
DAPK3	O43293	9.86925	9.6606	NaN	NaN	NaN	NaN	9.86925	NaN	NaN	NaN	NaN	9.6964	NaN	9.6248
DAPP1	Q9UN19	14.1329	14.7148	NaN	14.3054	14.3027	14.5772	13.3463	NaN	15.4306	NaN	14.8978	NaN	14.2088	14.3221
DARS1	P14868	15.234	15.4408	14.9609	15.4238	15.4831	15.2947	15.3613	14.8803	15.1322	15.3766	15.9935	15.4694	15.2207	15.4524
DARS2	Q6PI48	14.392	14.3423	14.2854	14.1342	14.3327	14.6743	14.4584	14.4668	14.3206	14.4923	14.5722	14.267	14.2525	14.1489
DAXX	Q9UER7	12.1621	12.7764	12.214	11.445	11.0861	13.5887	12.3025	12.3363	12.5577	12.9009	13.5641	12.5993	12.7161	12.3203
DAZAP1	Q96EP5	12.8135	12.2144	13.2957	12.856	12.5403	13.0015	12.7779	12.4098	12.0114	12.5422	12.7591	12.0077	12.2219	11.7442
DBI	P07108	16.8128	16.3998	17.2025	16.8246	16.6507	16.6847	16.6961	16.8182	16.0314	16.6335	16.8687	16.7109	16.184	15.9705
DBN1	Q16643	14.0714	12.7574	12.7294	14.3099	13.9485	14.2907	13.6033	15.5465	12.2781	12.6598	11.6411	13.867	13.1218	12.9768
DBNL	Q9UJU6	15.6912	15.4142	15.672	15.9384	15.8809	15.5826	15.8763	15.197	15.2044	15.5054	15.24	15.6737	15.4776	15.3842
DBR1	Q9UK59	13.7157	13.5896	13.4296	14.1927	13.9632	13.5162	13.542	13.6504	13.5266	13.9402	13.2058	13.4788	13.5431	13.8433
DBT	P11182	12.7369	12.5932	12.7498	12.4468	12.8033	13.166	12.5633	12.6923	12.4984	12.5216	12.7077	12.8643	12.8187	12.1481
DCAF1	Q9Y4B6	12.246	12.6854	11.9417	12.2	12.2375	12.1854	12.5961	12.3155	12.6646	12.9129	12.7333	12.5001	12.652	12.6493
DCAF11	Q8TEB1	11.0564	10.5588	NaN	11.1503	NaN	NaN	10.9625	NaN	NaN	NaN	NaN	NaN	10.7782	10.3394
DCAF13	Q9NV06	11.2696	11.2948	10.6191	11.3108	11.5155	11.5051	11.738	10.9292	10.956	NaN	11.8563	11.4385	11.1382	11.0849
DCAF5	Q96JK2	10.639	9.83521	10.7448	10.5681	10.3843	10.7456	10.1354	11.2558	NaN	NaN	NaN	NaN	9.70401	9.96641
DCAF7	P61962	12.4758	11.4841	12.0487	12.0865	12.5174	12.829	12.5666	12.8069	10.5296	11.5686	NaN	12.252	11.8096	11.2608
DCAF8	Q5TAQ9	11.8442	12.1879	NaN	11.9267	11.7616	NaN	NaN	NaN	12.3357	12.6615	12.4496	12.1206	11.9298	11.6305
DCAKD	Q8WVC6	12.1795	12.7521	12.5715	12.0023	12.2187	12.1622	11.945	12.1771	13.2567	12.446	13.1891	12.1417	12.975	12.5042
DCD	P81605	18.2735	16.8273	19.3395	16.3923	17.0808	20.0934	17.9941	18.7407	15.2807	19.0288	17.2777	15.9855	17.5854	15.8058
DCK	P27707	12.3103	12.9403	11.984	12.3135	12.1366	12.392	12.7947	12.2412	12.9769	13.5046	13.0469	12.4735	12.9397	12.7005
DCN	P07585	11.233	10.8858	NaN	10.3999	10.433	10.8709	9.84565	14.6154	11.8649	11.0172	NaN	NaN	9.7754	NaN
DCP1A	Q9NPI6	10.6864	10.37	10.7934	10.5424	10.5522	10.6939	10.9584	10.5779	10.187	10.6786	NaN	10.7226	9.76264	10.499
DCP1B	Q8IZD4	11.8667	11.8438	13.0709	11.2547	11.483	11.3129	11.3631	12.7158	11.7645	11.3513	12.5302	11.0867	12.6559	11.6743
DCPS	Q96C86	14.1586	14.1106	13.8232	14.593	14.1797	14.1252	14.3622	13.8684	13.8556	14.5348	14.1106	14.1813	13.9392	14.0422
DCTD	P32321	12.4318	10.0172	11.6587	12.9537	12.6215	12.5319	12.7274	12.0974	9.74291	10.1869	10.1951	9.52575	9.89059	10.5619
DCTN1	Q14203	14.0353	14.1721	13.7536	14.1882	14.0717	14.0478	14.049	14.1016	14.2074	14.2542	14.538	13.8376	13.9349	14.2607
DCTN2	Q13561	14.634	15.2297	14.1616	14.7178	15.0179	14.5657	14.5949	14.7464	15.3076	15.4817	15.472	14.8919	15.0169	15.2083
DCTN3	O75935	12.8697	13.809	12.4809	13.0588	12.8568	12.6847	13.094	13.0432	13.7425	14.1439	14.199	13.6442	13.4606	13.6638
DCTN4	Q9UJW0	12.5815	13.2037	11.7851	12.6567	12.7231	13.1643	12.3089	12.8512	12.8499	13.9926	13.5663	13.2667	12.9259	12.6205
DCTN5	Q9BTE1	12.2578	11.6004	12.2065	12.4583	11.5424	12.4099	12.6891	12.2406	11.5462	12.5699	11.8905	11.5777	10.8313	11.1865
DCTN6	O00399	12.5911	12.8735	12.7194	13.0781	12.7052	12.4467	12.532	12.0655	13.0589	13.2237	13.3942	12.5176	12.5357	12.5108
DCTPP1	Q9H773	12.3206	12.6069	12.3587	12.9211	12.6654	12.0302	12.3693	11.5791	12.4046	13.2379	12.4926	12.7551	12.5304	12.2207
DCUN1D1	Q96GG9	12.0482	12.9699	12.1946	12.2151	12.3471	11.6932	12.5417	11.2972	12.7402	12.5813	13.3815	13.0414	13.203	12.8722
DCUN1D5	Q9BTE7	10.4095	10.3285	NaN	10.4095	NaN	NaN	NaN	NaN	10.0108	NaN	NaN	10.7551	NaN	10.2195
DCXR	Q7Z4W1	14.257	14.9288	14.2945	14.0765	13.9113	14.5778	14.1908	14.4908	14.8211	14.502	15.1352	14.9568	15.2679	14.89
DDA1	Q9BW61	11.0654	11.5469	10.76	11.5398	11.7108	11.2162	10.3314	10.8344	11.6359	10.822	NaN	11.9534	11.5354	11.7877
DDAH1	O94760	11.1831	NaN	10.639	11.8339	10.2587	10.8152	12.056	11.4956	NaN	NaN	NaN	NaN	NaN	NaN
DDAH2	O95865	14.4115	14.4041	14.0682	14.9133	14.3392	14.2917	14.3185	14.5381	14.2097	14.2143	14.3609	14.6321	14.7519	14.2557
DDB1	Q16531	14.3387	14.1222	14.1902	14.3006	14.389	14.3631	14.4247	14.3649	14.0621	14.0771	14.4715	14.0283	14.1637	13.9304
DDB2	Q92466	13.5513	14.1034	13.6421	13.5494	13.8254	13.5885	13.1294	13.5728	14.2623	14.3715	14.1046	14.0045	14.0773	13.8004
DDHD2	O94830	11.1963	10.4357	11.5221	10.976	10.6847	11.6025	NaN	NaN	10.1159	10.4044	9.94991	10.5714	11.361	10.2117
DDI2	Q5TDH0	13.5018	13.7855	13.2978	13.8604	13.6669	13.2552	13.6843	13.2464	13.716	13.8334	13.8357	13.6341	13.8119	13.8821
DDOST	P39656	15.7508	16.1614	15.7514	15.6234	15.545	16.0491	15.6253	15.9103	16.2809	15.9827	16.5852	15.8678	16.4937	15.758
DDRGK1	Q96HY6	14.7467	14.1201	14.7478	14.9265	14.7821	14.8024	14.6086	14.6129	14.4205	14.0623	14.3216	14.2283	13.702	13.986
DDT	P30046	14.5167	15.017	14.0559	15.0011	15.0708	14.288	14.3791	14.3054	14.9359	15.3804	15.0447	15.0219	14.9158	14.8034
DDX1	Q92499	15.1806	15.7297	15.0757	15.3726	15.3693	15.0869	15.1516	15.0272	15.5854	15.7389	16.1651	15.4746	15.7586	15.6558
DDX10	Q13206	11.5993	11.13	NaN	NaN	11.3662	11.4993	11.9325	NaN	9.85201	11.9866	11.2719	NaN	11.4024	11.1373
DDX17	Q92841	15.8047	16.0557	15.9406	15.72	15.6385	15.7029	15.9625	15.8638	16.1015	15.7849	16.4813	15.7485	16.1068	16.1111
DDX18	Q9NVP1	14.1453	14.3361	14.3245	13.8901	14.129	14.0465	14.1441	14.3374	14.3051	14.1037	15.04	14.166	14.3295	14.0723
DDX19B	Q9UMR2	13.3548	13.49	13.0527	13.5539	13.6678	13.1828	13.4447	13.2266	13.4612	13.54	13.7239	13.5339	13.3821	13.2991
DDX21	Q9NR30	14.9198	15.1931	15.0443	14.733	14.8611	15.1011	14.9709	14.8085	14.961	15.1642	15.7468	15.115	15.2426	14.9291
DDX23	Q9BUQ8	14.5118	14.6608	14.5856	14.4262	14.2415	14.415	14.6721	14.7301	14.6398	14.7348	15.195	14.3142	14.591	14.4902
DDX24	Q9GZR7	14.5953	14.8351	14.9019	14.4582	14.4997	14.7818	14.0885	14.8414	14.5387	14.9199	15.2457	14.8801	14.8798	14.5461
DDX27	Q96GQ7	12.9166	12.9173	13.0808	12.3243	12.7905	13.0139	13.175	13.1152	13.0296	12.9649	13.4278	12.3155	12.9858	12.7799
DDX28	Q9NUL7	9.69517	10.6246	8.83418	10.1546	10.2146	9.91377	9.50639	9.54745	10.6051	10.2286	10.6553	11.3757	10.8645	10.0184
DDX31	Q9H8H2	12.8942	12.7896	13.1645	12.7863	12.7078	13.1183	13.0159	12.5726	13.0638	NaN	12.5071	12.5087	13.0807	12.7878
DDX39A	O00148	16.0153	15.9935	15.9671	16.3209	16.1386	15.7829	16.1148	15.7673	15.6655	16.0313	16.5422	15.987	16.0857	15.6496
DDX39B	Q13838	13.4681	14.8395	13.6655	13.6789	13.7739	13.2115	13.5325	12.9461	14.6797	14.7724	15.6505	14.6352	14.7742	14.5247
DDX3X	O00571	15.1108	15.1834	14.8705	15.2429	15.1305	15.2303	15.2828	14.9078	15.0312	14.9775	15.822	15.0921	15.1036	15.074
DDX41	Q9UJV9	11.7889	12.1544	11.5333	11.7379	11.6221	11.9533	12.1648	11.7221	12.1962	11.8131	12.7544	11.9586	12.1665	12.0377
DDX42	Q86XP3	13.2098	14.1082	13.1801	13.5793	13.4187	12.8507	13.6145	12.6157	14.0702	14.2349	14.4574	13.6614	14.2518	13.9737
DDX46	Q7L014	14.5165	14.4396	14.6911	14.5799	14.3547	14.4073	14.5536	14.5126	14.3235	14.5106	14.9706	14.1992	14.2926	14.3413
DDX47	Q9H0S4	12.7733	13.0205	12.8463	12.6178	12.9059	12.8785	12.7396	12.6515	13.0885	13.3374	13.1159	12.7161	12.999	12.8661
DDX49	Q9Y6V7	10.2191	10.846	NaN	9.78997	9.74197	NaN	NaN	11.1252	10.6701	10.0368	10.8242	11.0187	11.6226	10.9036
DDX5	P17844	16.439	16.4073	16.5994	16.5091	16.4771	16.2083	16.5357	16.3044	16.2946	16.2182	16.7907	16.3944	16.4635	16.2825
DDX50	Q9BQ39	12.4716	12.8172	12.5868	12.3355	12.6563	12.4012	12.7705	12.0795	12.4023	13.3695	12.6538	12.8788	13.2182	12.3803
DDX51	Q8N8A6	10.5997	9.48027	10.6536	10.1646	10.4572	10.4387	11.1505	10.7335	8.82378	9.8452	9.20316	9.43899	9.53304	10.0374
DDX52	Q9Y2R4	9.54307	10.9901	NaN	9.19848	9.88767	NaN	NaN	NaN	NaN	NaN	11.2903	NaN	NaN	10.6899
DDX54	Q8TDD1	12.1156	12.3441	12.3039	11.7679	12.1538	12.2533	12.0221	12.1927	12.3382	12.2858	13.1375	11.7997	12.252	12.2513
DDX55	Q8NHQ9	11.6589	10.2891	11.7483	11.3875	11.4025	11.4781	11.9318	12.0051	9.2821	NaN	11.2002	10.6408	9.14596	11.1765
DDX56	Q9NY93	12.3535	11.9966	12.6719	12.0648	12.0668	12.6134	12.5675	12.1368	11.9743	12.1366	12.3305	11.8676	11.8174	11.8532
DDX59	Q5T1V6	10.7703	11.0496	11.1369	10.9746	11.2575	10.046	NaN	10.4364	11.0119	NaN	11.8564	11.1102	10.4366	10.8327
DDX6	P26196	13.9574	14.183	13.9516	13.9862	14.1558	14.0825	13.9842	13.5842	13.742	14.1892	14.8788	13.9006	14.1714	14.2159
DDX60	Q8IY21	11.7477	11.6864	11.4241	11.7078	11.9699	12.2539	11.3744	11.756	11.5538	11.8078	12.2544	11.5579	11.4238	11.5205
DEAF1	O75398	NaN	10.4153	NaN	NaN	NaN	NaN	NaN	NaN	10.6197	NaN	NaN	NaN	NaN	10.2109
DECR1	Q16698	17.1443	17.4936	17.407	16.7093	17.0763	17.3594	16.8667	17.4473	17.4252	17.5174	17.5711	17.4261	17.625	17.3967
DEF6	Q9H4E7	15.1858	14.8848	15.1179	15.5869	15.4422	14.9617	15.2249	14.7814	14.9354	14.929	14.9172	14.8237	14.7419	14.9615
DEFA1B	DEFA3	12.8179	13.5025	11.6431	NaN	NaN	14.7193	12.323	12.5863	13.6286	15.0929	13.8453	12.7131	13.7153	12.02
DEGS1	O15121	12.6303	NaN	12.6228	13.2312	12.7063	12.8758	12.1811	12.1646	NaN	NaN	NaN	NaN	NaN	NaN
DEK	P35659	16.1368	16.3162	16.4551	15.8391	15.9165	15.9077	16.4131	16.2891	16.3305	16.0133	16.8091	16.2159	16.3978	16.1305
DENND10P1	DENND10	NaN	12.5143	NaN	NaN	NaN	NaN	NaN	NaN	11.4601	14.5866	11.9556	NaN	NaN	12.0547
DENND1C	Q8IV53	12.3005	12.4194	11.5187	12.6207	12.594	12.2545	12.6019	12.2132	11.9885	12.812	12.6414	12.1701	12.3181	12.586
DENND2D	Q9H6A0	10.8734	11.6777	NaN	9.94244	10.8972	11.7295	10.9247	NaN	11.4482	NaN	11.308	12.2012	11.6534	11.7776
DENND4A	Q7Z401	11.2095	10.4389	NaN	11.2544	11.1634	12.4762	9.94398	NaN	9.19797	10.536	10.285	11.5882	9.5328	11.4935
DENND4B	O75064	NaN	10.1053	NaN	NaN	NaN	NaN	NaN	NaN	NaN	NaN	NaN	NaN	NaN	10.1053
DENND4C	Q5VZ89	11.7061	11.5791	11.7488	11.7557	11.5343	11.54	11.7662	11.8914	11.2108	11.6934	11.4071	12.0553	11.6088	11.4994
DENR	O43583	13.2672	13.5753	13.1502	13.3402	13.4104	12.7981	13.4064	13.4981	13.4819	13.7317	14.1766	13.6914	13.1154	13.2548
DERA	Q9Y315	11.9401	11.606	11.9386	12.4414	12.297	11.8628	12.1513	10.9497	11.5174	11.163	12.287	10.9177	11.5055	12.2457
DERL1	Q9BUN8	13.8841	12.2038	13.9021	13.2464	13.4453	14.1284	14.153	14.4297	10.8192	NaN	16.0898	11.6432	11.5264	10.9406
DERPC	P0CG12	13.7255	14.1679	13.9099	13.5651	13.8934	13.5435	13.7155	NaN	13.8291	14.1394	14.3692	14.2778	14.4607	13.9311
DES	P17661	16.5186	14.8305	16.8047	12.3019	16.1346	18.7465	16.653	18.4706	14.4878	16.1801	13.2498	16.7536	16.0501	12.2614
DFFA	O00273	12.4873	13.5842	12.1648	12.9039	12.7487	12.3127	12.5489	12.2446	13.5242	13.7165	13.6821	13.3436	13.7624	13.4765
DFFB	O76075	10.1151	11.0291	10.7198	10.3521	10.2904	9.73085	10.0139	9.5835	NaN	12.2185	10.6686	10.9236	10.5119	10.8231
DGAT1	O75907	13.2667	12.4949	13.5177	12.9994	13.0098	13.9227	13.0411	13.1096	12.1158	14.3468	13.0107	12.1124	11.8953	11.4885
DGCR8	Q8WYQ5	10.7472	NaN	10.6863	10.8479	10.3305	NaN	11.1243	NaN	NaN	NaN	NaN	NaN	NaN	NaN
DGKA	P23743	14.6668	15.6682	14.6956	14.8181	14.8363	14.5906	14.8436	14.2168	15.6737	15.5459	16.1204	15.2187	15.9684	15.4822
DGKE	P52429	9.16847	10.6058	NaN	NaN	NaN	NaN	9.16491	9.17202	NaN	NaN	11.6875	9.03782	11.0874	10.6103
DGKQ	P52824	9.97314	NaN	NaN	NaN	10.2256	NaN	9.7207	NaN	NaN	NaN	NaN	NaN	NaN	NaN
DGKZ	Q13574	11.6026	12.4082	11.9346	11.7885	11.4498	11.3067	11.7544	11.3814	12.5705	12.1292	12.202	12.3343	12.3644	12.8489
DGLUCY	Q7Z3D6	13.7234	13.7982	13.0794	13.3193	13.8853	14.1309	14.2713	13.6541	13.8392	13.8543	14.3424	13.3803	13.5139	13.859
DGUOK	Q16854	13.4666	14.9826	13.3386	13.7138	13.4709	13.3242	13.4854	NaN	15.1824	15.1048	15.2333	14.5555	15.0316	14.7879
DHCR24	Q15392	12.534	NaN	12.7788	12.9168	12.5133	13.6128	11.5129	11.8694	NaN	NaN	NaN	NaN	NaN	NaN
DHCR7	Q9UBM7	12.9274	12.2863	13.2845	12.3925	12.8776	13.4537	12.6211	12.9347	12.4709	11.8428	12.731	12.2013	12.3775	12.094
DHODH	Q02127	11.843	12.2849	11.5558	11.6546	11.8773	11.7486	11.7723	12.4496	11.7927	12.2894	12.9603	12.4632	12.2585	11.9453
DHRS1	Q96LJ7	13.6823	14.1882	14.0866	13.4726	12.8626	14.4977	13.448	13.7261	14.582	14.3592	14.1242	14.2359	14.5243	13.3034
DHRS4	Q9BTZ2	13.5929	14.2643	12.4378	13.7915	12.9261	14.149	13.8074	14.4458	13.4975	14.7636	14.494	14.6285	14.1758	14.0266
DHRS7	Q9Y394	16.0755	16.0943	16.2088	15.8719	15.895	16.3627	15.6166	16.4982	16.127	16.0679	16.0339	16.0752	16.2574	16.0045
DHRS7B	Q6IAN0	10.1617	NaN	NaN	10.5899	9.73351	NaN	NaN	NaN	NaN	NaN	NaN	NaN	NaN	NaN
DHRSX	Q8N5I4	NaN	12.0684	NaN	NaN	NaN	NaN	NaN	NaN	12.3422	12.21	NaN	NaN	12.4468	11.2747
DHTKD1	Q96HY7	11.556	10.2841	11.7479	11.4346	11.3808	11.8716	11.4898	11.4118	NaN	10.1328	10.5641	10.2247	NaN	10.2149
DHX15	O43143	15.4469	16.0091	15.6407	15.3741	15.2945	15.5065	15.3642	15.5017	15.9971	15.9563	16.4932	15.6528	15.9907	15.9646
DHX16	O60231	12.1607	12.0444	12.1959	12.1644	12.3658	11.8904	12.3664	11.981	11.7034	11.7249	12.6482	12.2067	11.8273	12.1561
DHX29	Q7Z478	11.0391	11.3344	11.3397	10.9482	11.1948	11.0856	11.0755	10.5909	10.8758	12.1292	11.6349	11.2338	11.0433	11.0894
DHX30	Q7L2E3	11.9575	12.4084	12.2809	11.9823	11.7805	11.9647	11.83	11.9063	12.2029	12.1238	12.6285	12.5869	12.4499	12.4584
DHX32	Q7L7V1	11.7245	NaN	10.8229	12.1856	11.9714	11.8457	12.5814	10.9402	NaN	NaN	NaN	NaN	NaN	NaN
DHX34	Q14147	9.51777	10.4559	NaN	9.51777	NaN	NaN	NaN	NaN	10.0289	NaN	NaN	10.6909	NaN	10.648
DHX35	Q9H5Z1	12.4325	10.1951	NaN	11.1359	10.6376	15.5239	NaN	NaN	NaN	NaN	10.0806	NaN	NaN	10.3095
DHX36	Q9H2U1	11.3356	10.7386	11.0118	11.7619	11.0613	11.3754	11.8225	10.9808	10.617	10.8917	11.4052	10.9838	9.678	10.8559
DHX37	Q8IY37	13.7037	12.7714	14.3542	13.0994	13.145	14.0854	13.6177	13.9203	12.8532	12.6012	13.3577	12.0766	13.385	12.3547
DHX38	Q92620	13.2643	13.2919	13.0621	13.7407	13.2512	12.8608	13.5167	13.1542	13.6634	13.2193	13.1982	13.1593	13.3239	13.1872
DHX40	Q8IX18	4.73153	NaN	1.12709	NaN	NaN	8.33597	NaN	NaN	NaN	NaN	NaN	NaN	NaN	NaN
DHX57	Q6P158	12.5166	10.8873	15.3875	11.8266	12.1351	11.3746	12.3875	11.9885	11.8172	10.786	11.0746	11.45	10.0851	10.1111
DHX8	Q14562	10.8139	11.7116	NaN	11.3955	11.6521	9.57649	10.6316	NaN	11.657	12.4159	11.6675	11.2747	12.0873	11.1674
DHX9	Q08211	17.2764	17.2634	17.3109	17.2235	17.1303	17.0878	17.4399	17.4658	17.1886	17.1382	17.9026	17	17.3302	17.0209
DIABLO	Q9NR28	15.0514	14.9902	14.8039	14.9831	15.082	15.1846	15.0426	15.2123	15.2338	14.4809	15.1276	14.8034	15.0458	15.2499
DIAPH1	O60610	15.8119	16.5848	15.6933	16.1728	16.0189	15.538	15.8889	15.5594	16.2194	16.6122	16.7273	16.7825	16.5181	16.6495
DIAPH2	O60879	12.3329	15.1579	12.791	12.128	12.2704	12.6827	11.7921	NaN	NaN	NaN	NaN	16.1302	14.6922	14.6513
DIDO1	Q9BTC0	12.2543	12.9923	12.2495	12.2954	12.4872	11.9293	12.3797	12.1846	13.1112	12.8073	13.4406	12.7676	12.8573	12.9697
DIMT1	Q9UNQ2	12.9559	13.1108	13.4471	12.765	12.6232	12.7999	12.9385	13.1615	13.4698	13.0687	13.6261	12.8411	13.1509	12.508
DIPK2A	Q8NDZ4	11.1156	10.2007	NaN	10.4105	10.9564	11.4868	11.2346	11.4896	NaN	NaN	NaN	NaN	NaN	10.2007
DIS3	Q9Y2L1	13.3102	13.4692	13.1212	13.4268	13.4185	13.2296	13.5736	13.0914	13.4818	13.7327	13.7453	13.3261	13.2917	13.2374
DKC1	O60832	14.8645	14.6301	14.9743	14.7008	14.8137	14.8977	14.6487	15.1519	14.8084	14.2349	15.4403	14.3129	14.6975	14.2868
DLAT	P10515	14.3999	15.0271	14.4341	14.0208	14.3361	14.5654	14.1363	14.9069	14.9961	15.0293	15.3579	14.801	15.1761	14.8019
DLD	P09622	15.5173	15.4645	15.3693	15.1451	15.2579	15.6709	15.6142	16.0461	15.3933	15.7065	15.4994	15.4577	15.4899	15.2401
DLG1	Q12959	14.375	12.273	12.508	13.6257	13.8128	15.383	14.6333	16.2873	12.2934	12.1036	11.9575	12.7722	12.1843	12.3266
DLGAP2	Q9P1A6	10.7061	9.56469	10.505	NaN	9.98182	11.1266	11.6253	10.2917	NaN	NaN	NaN	NaN	NaN	9.56469
DLGAP4	Q9Y2H0	13.0673	13.0687	12.8786	13.2402	13.4424	13.3475	13.0488	12.4463	13.1308	13.0386	13.1575	13.0339	12.8618	13.1895
DLST	P36957	16.1801	16.6229	16.3022	15.7805	16.1987	16.3531	15.8031	16.6428	16.4402	16.6238	16.6964	16.5925	16.7311	16.6535
DMAC2L	Q99766	12.8298	12.9764	12.659	12.6882	13.0864	13.2877	12.1232	13.1339	13.1627	13.206	13.1032	12.7237	13.0384	12.6243
DMAP1	Q9NPF5	12.9155	12.4514	12.7355	12.5712	12.7888	13.3796	12.8309	13.1867	12.6848	12.4729	12.819	11.7796	12.513	12.4387
DMKN	Q6E0U4	13.9595	12.4758	13.6416	13.4227	14.1188	15.2144	13.1069	14.2526	11.1842	11.7603	14.0579	14.5548	11.5424	11.7553
DMTN	Q08495	12.9213	12.7634	13.5887	12.7492	12.8642	12.9979	11.8915	13.4364	12.24	12.7399	12.8056	12.9448	12.8487	13.0014
DMXL1	Q9Y485	9.81552	NaN	NaN	9.81552	NaN	NaN	NaN	NaN	NaN	NaN	NaN	NaN	NaN	NaN
DNAAF5	Q86Y56	10.9163	10.732	NaN	10.5081	11.3245	NaN	NaN	NaN	10.6453	NaN	NaN	10.2928	NaN	11.258
DNAH8	Q96JB1	20.0687	19.9745	20.9507	18.0817	18.8805	20.8889	20.1058	21.5045	20.6847	20.7333	19.4294	19.8466	20.1296	19.0236
DNAJA1	P31689	13.2886	13.164	12.6549	12.9843	12.9833	13.9637	13.4784	13.6669	13.3935	12.6369	13.0553	13.2824	13.2594	13.3562
DNAJA2	O60884	14.5607	14.9016	14.5525	14.3788	14.5136	14.7554	14.3622	14.8017	14.9585	14.8713	15.548	14.4951	14.7973	14.7391
DNAJA3	Q96EY1	13.7982	13.85	13.8463	13.3463	13.5149	14.0554	13.6341	14.392	13.6559	14.324	14.1912	13.6492	13.7588	13.5208
DNAJA4	Q8WW22	10.0267	12.146	NaN	NaN	10.0267	NaN	NaN	NaN	NaN	NaN	NaN	NaN	12.146	NaN
DNAJB1	P25685	14.2987	14.6399	14.2871	14.644	14.3044	14.2128	14.1457	14.1985	14.3604	14.883	14.727	14.629	14.8512	14.3886
DNAJB11	Q9UBS4	14.626	13.972	14.9937	14.2328	14.5467	14.8916	14.3906	14.7005	14.2705	14.2911	14.1113	13.8943	13.6275	13.6376
DNAJB2	P25686	12.7619	12.603	12.9401	12.5648	12.6977	13.0068	12.4731	12.889	12.7293	12.5195	13.0747	12.5831	12.2427	12.4687
DNAJB6	O75190	12.5258	11.7015	12.6728	12.2513	12.4113	13.032	12.4751	12.3122	11.8385	11.7819	12.0399	11.3566	11.4673	11.7247
DNAJC1	Q96KC8	10.2392	7.12715	10.5348	9.53532	10.3654	NaN	10.5213	NaN	4.89433	NaN	3.3378	10.4601	NaN	9.81637
DNAJC10	Q8IXB1	12.7765	12.3075	12.9585	12.3478	12.3613	13.1535	12.5534	13.2848	12.5484	12.3729	12.2506	12.2121	12.4309	12.0299
DNAJC11	Q9NVH1	14.9516	15.5994	14.9881	14.7813	14.5518	15.2718	15.0814	15.0352	15.2409	15.8197	15.6368	16.0799	15.9377	14.8812
DNAJC13	O75165	11.9753	11.6746	12.1891	11.8354	11.7996	12.0349	12.0379	11.955	12.0054	11.1118	12.1206	11.3852	11.7531	11.6713
DNAJC17	Q9NVM6	13.5707	13.8376	13.4733	13.9618	13.6388	13.5638	13.9244	12.8621	13.8589	14.1273	13.604	14.3421	13.4332	13.6603
DNAJC19	Q96DA6	13.1377	12.9544	13.3802	12.9034	12.9988	12.6795	13.4154	13.4491	12.7601	13.6258	13.0044	12.9998	12.6331	12.7035
DNAJC2	Q99543	11.8032	11.4479	12.3607	11.831	12.1344	11.7031	11.3454	11.4445	11.6267	11.4218	11.6894	11.2199	10.9729	11.757
DNAJC21	Q5F1R6	12.6098	12.0177	12.7032	12.4311	12.695	NaN	NaN	NaN	11.8774	NaN	NaN	11.7899	NaN	12.3858
DNAJC3	Q13217	10.9442	10.9445	11.6552	10.3331	10.6422	11.2741	11.518	10.2426	10.458	9.12997	11.8834	12.0034	10.1544	12.0377
DNAJC30	Q96LL9	13.3867	12.8491	13.9608	NaN	12.8902	13.7521	12.7519	13.5783	12.8282	12.7274	12.9725	NaN	13.078	12.6395
DNAJC5	Q9H3Z4	9.57778	11.9732	9.75213	9.38213	9.29287	9.93731	10.451	8.65125	11.9404	11.7782	12.4214	12.1799	12.0871	11.4325
DNAJC7	Q99615	12.9977	12.0533	13.1835	12.7814	12.5715	13.0646	13.1043	13.2811	12.078	12.4336	12.2038	11.8997	11.8681	11.8363
DNAJC8	O75937	14.8447	14.9324	14.803	15.2182	14.9854	14.463	15.0947	14.5037	14.7394	15.2749	15.1209	14.8226	14.817	14.8196
DNAJC9	Q8WXX5	14.3815	14.9583	14.5659	14.5175	14.605	14.3465	14.0913	14.1625	14.8668	14.747	15.511	14.7915	15.0489	14.7843
DNASE2	O00115	13.956	13.8562	13.9211	13.6264	14.1138	13.8337	14.0434	14.1975	14.1344	14.4297	14.0346	13.7668	13.4915	13.2803
DNLZ	Q5SXM8	12.6482	13.0051	12.7248	12.3568	12.632	12.8743	12.4592	12.8422	12.6601	13.3181	13.4805	13.0621	12.204	13.306
DNM1L	O00429	12.9463	13.2131	12.9018	12.9462	12.886	12.8946	12.9788	13.07	13.0058	13.2863	13.171	13.3504	13.4422	13.0232
DNM2	P50570	15.2944	15.5046	15.0471	15.5835	15.5244	15.1644	15.4189	15.0282	15.452	15.4868	15.8049	15.3314	15.4038	15.5488
DNM3	Q9UQ16	14.0348	13.7731	15.2082	10.3026	NaN	15.357	15.2712	NaN	NaN	NaN	NaN	13.9219	15.0611	12.3362
DNMBP	Q6XZF7	14.3666	15.603	14.3952	14.22	14.4927	13.9835	14.6203	14.488	15.6054	16.2366	15.6881	15.1865	15.5966	15.3046
DNMT1	P26358	12.4547	12.5648	12.5062	12.1675	12.3889	12.5101	12.6525	12.5029	12.8167	12.384	13.1769	11.9623	12.5236	12.525
DNMT3A	Q9Y6K1	11.0101	10.8555	NaN	11.6032	10.4296	NaN	10.9975	NaN	10.4704	NaN	NaN	NaN	11.2406	NaN
DNPEP	Q9ULA0	13.6949	14.3765	13.4221	13.731	13.7979	13.6711	13.8159	13.7316	14.4189	14.1834	14.6683	14.1693	14.4005	14.4187
DNPH1	O43598	13.6057	13.1545	13.9523	13.5026	13.9894	13.5555	13.8319	12.8023	13.2307	14.0368	13.1735	13.0227	12.4773	12.9861
DNTTIP1	Q9H147	11.4237	11.7273	11.0799	11.3183	11.3118	11.398	11.653	11.781	11.7827	11.2061	11.9986	11.6947	11.8312	11.8503
DNTTIP2	Q5QJE6	12.8237	12.9596	12.926	12.425	12.6496	12.9835	12.9341	13.024	13.1648	12.4161	13.4958	12.7868	12.9961	12.8978
DOCK10	Q96BY6	13.2139	13.5371	12.9191	13.8598	13.358	12.8658	13.2681	13.0129	13.3525	13.5155	13.664	13.4618	13.633	13.5958
DOCK11	Q5JSL3	12.7947	12.6918	12.6519	12.9975	12.8754	12.827	12.9228	12.4936	12.6564	12.7239	12.8438	12.6122	12.6526	12.662
DOCK2	Q92608	14.4327	14.9178	14.4562	14.3594	14.4372	14.4543	14.4758	14.4134	14.8222	14.9383	15.384	14.85	14.8053	14.7068
DOCK7	Q96N67	10.2898	7.90739	NaN	10.186	10.5796	10.1037	NaN	NaN	NaN	NaN	NaN	NaN	NaN	7.90739
DOCK8	Q8NF50	13.9889	14.2191	13.7194	14.3242	14.1274	13.7955	14.2826	13.6842	14.0967	14.09	14.5088	14.0583	14.4113	14.1495
DOCK9	Q9BZ29	13.308	13.4848	13.3412	13.1955	12.9331	13.6289	13.0872	13.6621	13.2476	13.2963	13.6766	13.6264	13.6159	13.4457
DOHH	Q9BU89	10.7921	NaN	13.6023	10.6574	10.4745	NaN	9.84411	9.38197	NaN	NaN	NaN	NaN	NaN	NaN
DOK1	Q99704	10.3495	11.9879	NaN	10.3615	10.3375	NaN	NaN	NaN	12.4071	NaN	NaN	12.1471	NaN	11.4096
DOK2	O60496	14.1357	14.2384	14.2757	14.2387	14.1333	13.9526	14.3659	13.8482	14.5144	14.2825	14.3494	14.072	13.9742	14.2376
DPAGT1	Q9H3H5	12.624	12.7777	12.9549	11.8796	12.5475	12.8161	12.6209	12.9249	13.4462	11.8056	13.1831	12.641	13.0876	12.5029
DPF2	Q92785	13.7027	13.8346	13.7201	13.5815	13.4025	13.8658	14.0617	13.5847	14.022	13.9355	14.3449	13.3491	13.5228	13.8334
DPF3	Q92784	11.3369	11.2337	11.7744	11.8559	11.4258	10.553	11.7342	10.678	NaN	NaN	NaN	11.6164	10.6585	11.4262
DPM1	O60762	14.9722	14.7261	14.898	14.6689	14.9356	15.122	15.0258	15.1828	14.5004	14.7502	15.1803	14.5792	14.8339	14.5125
DPM3	Q9P2X0	13.9854	13.9637	13.9874	13.5479	14.1659	14.1578	14.1301	13.9232	13.9777	14.1884	13.3352	14.3204	13.9709	13.9899
DPP3	Q9NY33	14.2248	14.1849	14.1033	14.5895	14.573	13.7947	14.5845	13.704	14.0334	14.8772	14.5126	14.0628	13.8127	13.8108
DPP4	P27487	13.0774	13.354	12.769	12.6195	12.997	13.172	13.6284	13.2783	13.9428	13.0055	13.6716	12.4958	13.4273	13.5809
DPP7	Q9UHL4	14.9008	15.2917	15.3436	15.0992	13.0404	15.2715	14.9081	15.742	15.2572	15.1451	15.1908	15.1857	15.472	15.4993
DPP8	Q6V1X1	7.2724	9.30143	NaN	NaN	7.2724	NaN	NaN	NaN	8.87005	NaN	NaN	NaN	NaN	9.73281
DPP9	Q86TI2	12.4006	12.2917	11.8431	12.7543	12.4784	12.1564	12.7365	12.4348	12.0933	12.3781	12.3634	12.2506	12.1799	12.4849
DPY19L1	Q2PZI1	12.3952	13.0963	11.6626	10.555	NaN	14.0362	13.3268	NaN	13.1972	13.1897	13.3995	12.8404	13.274	12.6767
DPY30	Q9C005	14.1021	13.5099	14.047	14.0241	13.9836	14.1424	14.267	14.1484	14.0013	14.1916	12.8093	13.1934	13.3931	13.4705
DPYD	Q12882	13.7592	14.4684	13.7397	13.8975	14.0403	13.232	13.9168	13.7289	14.5483	14.6759	14.6305	14.004	14.5286	14.4232
DPYSL2	Q16555	15.9552	16.6014	15.9806	16.3226	16.2922	15.9386	15.5486	15.6489	16.5985	17.1495	16.5928	16.8719	16.1339	16.2616
DPYSL3	Q14195	NaN	12.2098	NaN	NaN	NaN	NaN	NaN	NaN	12.5184	13.6717	12.8677	11.8003	11.2505	11.15
DR1	Q01658	13.0916	13.5816	13.1366	13.2227	13.0644	12.7564	13.486	12.8834	13.7519	13.7276	13.8623	13.1091	13.2996	13.7393
DRAP1	Q14919	13.3986	14.4003	13.0205	14.0167	13.6672	13.4472	13.0559	13.1838	14.0172	14.2945	14.9178	14.4892	14.3416	14.3413
DRG1	Q9Y295	12.4582	12.9088	12.4692	12.4792	12.4733	12.0924	12.4221	12.8131	12.574	13.1147	13.2648	12.6639	12.9593	12.8763
DRG2	P55039	12.9306	13.2577	12.9695	13.2584	13.1205	12.6353	12.6692	NaN	12.9147	13.4768	13.4854	13.3817	13.1896	13.0982
DSC1	Q08554	15.919	14.6305	15.7835	15.8743	15.2563	17.3294	15.3627	15.908	14.1921	14.9567	16.8994	11.9035	15.2634	14.568
DSC2	Q02487	11.7442	12.6572	10.9828	11.9421	11.2906	11.929	NaN	12.5767	NaN	NaN	13.7673	NaN	NaN	11.5472
DSC3	Q14574	14.192	12.4307	13.988	14.4283	13.8873	14.7857	13.6728	14.3898	12.069	12.3303	12.6979	NaN	13.1772	11.8789
DSG1	Q02413	16.3222	14.3909	16.3052	15.9333	16.0189	17.3659	15.7965	16.5132	13.8119	14.4967	16.9381	11.7553	15.1138	14.2295
DSG3	P32926	11.953	NaN	NaN	11.7509	12.5654	12.1462	NaN	11.3497	NaN	NaN	NaN	NaN	NaN	NaN
DSN1	Q9H410	11.9562	11.048	NaN	NaN	11.9562	NaN	NaN	NaN	NaN	NaN	12.2745	10.6287	10.456	10.8327
DSP	P15924	18.2452	15.042	18.2231	18.0512	18.4223	19.1284	17.3356	18.3104	14.6954	14.9286	18.0691	12.278	15.1348	15.146
DST	Q03001	11.6799	NaN	NaN	11.7698	11.8443	NaN	11.4255	NaN	NaN	NaN	NaN	NaN	NaN	NaN
DSTN	P60981	15.218	14.9655	14.9034	15.4443	15.2454	15.1402	15.1792	15.3959	14.9765	15.0959	14.7947	15.1854	14.7808	14.9596
DSTYK	Q6XUX3	12.1448	12.7938	NaN	12.3711	12.0551	11.807	12.346	NaN	12.7077	12.78	13.0596	12.7508	12.6815	12.7835
DTD1	Q8TEA8	13.1458	13.2105	13.3731	13.1941	13.3639	13.0052	13.1478	12.7905	13.024	12.9437	13.7188	13.1112	13.2211	13.2438
DTNBP1	Q96EV8	11.7601	11.4204	13.3274	11.4589	10.6192	NaN	11.6347	NaN	12.9666	11.1707	11.6363	11.1819	11.0779	10.4891
DTX3L	Q8TDB6	12.0605	11.9492	12.1485	11.5545	11.7639	12.224	12.497	12.1747	11.7045	11.7664	12.1242	11.9696	12.2122	11.9184
DTYMK	P23919	13.0954	13.1375	13.2131	12.7599	12.8841	13.4849	13.0305	13.1998	12.9181	13.2982	13.4411	13.1833	13.2613	12.7232
DUS3L	Q96G46	11.8858	11.8856	11.813	12.0399	11.9763	NaN	11.7141	NaN	11.4091	12.0534	11.637	12.3101	12.3096	11.5943
DUSP12	Q9UNI6	11.4492	NaN	NaN	11.66	11.7409	NaN	10.9468	NaN	NaN	NaN	NaN	NaN	NaN	NaN
DUSP23	Q9BVJ7	12.2102	13.1716	11.2695	13.3098	12.0976	11.5572	12.9478	12.0792	12.6483	12.9746	13.3016	13.5752	13.217	13.3131
DUSP3	P51452	12.4008	12.2852	12.5214	12.3149	12.0867	12.3675	12.8214	12.2928	12.5412	12.2329	12.3734	11.6031	12.5895	12.3709
DUT	P33316	14.8898	14.9734	15.0702	14.5547	14.7536	14.8798	14.7573	15.3232	15.0448	14.6738	14.7958	14.7474	15.51	15.0688
DVL2	O14641	9.93513	9.08208	NaN	10.2849	10.1305	10.1532	9.57865	9.52836	NaN	NaN	9.5152	9.29347	8.21805	9.30162
DYM	Q7RTS9	11.1999	10.6537	11.8528	11.1678	12.4531	10.927	9.55474	11.244	10.6287	NaN	10.6614	10.37	10.7557	10.8526
DYNC1H1	Q14204	15.8679	15.8901	15.7126	16.0308	16.0555	15.9238	15.7168	15.7679	15.7189	16.03	16.235	15.8116	15.73	15.8152
DYNC1I2	Q13409	15.4735	15.2667	15.3374	15.6838	15.8005	15.3811	15.3374	15.3008	15.2718	15.4086	15.3899	15.2605	15.1766	15.0929
DYNC1LI1	Q9Y6G9	13.8324	13.8791	13.7119	14.0294	14.0204	13.9059	13.6279	13.6988	13.6655	14.1473	14.1232	13.691	13.9348	13.7126
DYNC1LI2	O43237	12.5569	13.0214	11.3736	12.6001	12.886	12.748	12.839	12.8946	12.5789	13.1583	13.2462	13.1481	13.0422	12.9548
DYNLL1	P63167	15.3638	14.0345	15.8094	14.8571	14.7814	16.2288	14.841	15.6652	13.4895	14.2961	16.3578	13.3564	13.6284	13.0789
DYNLL2	Q96FJ2	15.0127	15.3966	15.1057	15.0831	15.352	15.0423	14.8072	14.6857	15.2553	14.5927	17.5084	14.6793	15.2318	15.1121
DYNLRB1	Q9NP97	13.5083	12.9416	13.2762	13.3502	13.7602	13.5872	13.4405	13.6353	13.0215	13.233	13.0759	12.6926	12.8747	12.7518
DYNLT3	P51808	13.2222	13.2286	NaN	12.5055	12.5345	14.1417	12.389	14.5404	12.7138	13.7109	NaN	13.3238	13.2836	13.1107
DYRK1A	Q13627	11.942	12.016	12.1832	11.936	11.7396	11.9939	11.7975	12.0022	11.9123	11.7677	12.3766	12.0401	12.0527	11.9465
E2F4	Q16254	10.7283	10.8198	10.7476	11.0807	10.4502	11.0199	10.9971	10.0746	11.6295	10.037	10.7215	10.9827	10.7419	10.8063
EAPP	Q56P03	7.04317	NaN	NaN	7.66891	6.41743	NaN	NaN	NaN	NaN	NaN	NaN	NaN	NaN	NaN
EARS2	Q5JPH6	10.6582	11.3725	10.4349	9.5896	10.6325	11.6515	10.4412	11.1996	12.1019	11.4212	10.1081	11.4748	11.2729	11.8561
EBNA1BP2	Q99848	13.4818	13.2055	13.6038	13.2622	13.4887	13.4891	13.585	13.4622	13.4745	13.0892	13.7947	12.8392	13.1165	12.9187
EBP	Q15125	12.8489	NaN	13.0364	12.682	12.8655	12.5409	12.9013	13.0672	NaN	NaN	NaN	NaN	NaN	NaN
ECH1	Q13011	16.1122	16.3784	16.1542	15.4305	15.6671	16.4988	16.3894	16.5336	16.6364	16.7923	16.2084	16.2204	16.2761	16.1367
ECHDC1	Q9NTX5	13.4954	13.4255	13.2229	13.5253	13.604	13.5019	13.8336	13.2849	13.3605	13.3955	13.8828	13.0219	13.4197	13.4728
ECHDC3	Q96DC8	10.7865	10.4018	11.1474	9.44937	11.3627	11.3495	NaN	10.6234	10.455	NaN	NaN	NaN	10.4882	10.2623
ECHS1	P30084	15.8956	15.7132	15.8894	15.5996	15.6439	16.1418	15.7387	16.3604	15.9075	15.5198	15.9543	15.4046	15.7564	15.7366
ECI1	P42126	14.1897	14.847	14.1956	13.6057	14.4285	14.3623	14.1224	14.4234	14.9583	15.1125	14.3608	14.8327	14.7668	15.0507
ECI2	O75521	12.6113	12.8776	12.7956	12.3217	12.4714	12.9707	12.1916	12.9167	12.7931	12.6582	13.4033	12.8171	12.8642	12.7295
ECM1	Q16610	13.7093	12.3153	14.0686	12.5023	12.2931	14.6256	13.7693	14.9965	12.8391	12.0432	13.1503	12.2158	12.2188	11.4247
ECPAS	Q5VYK3	12.8791	13.1684	12.6222	13.1533	12.8591	12.814	13.0105	12.8157	13.0138	13.7868	13.5215	12.8445	12.8159	13.0281
EDARADD	Q8WWZ3	9.80713	9.83577	NaN	10.211	9.40328	NaN	NaN	NaN	8.95904	8.54769	NaN	11.0659	10.0743	10.5319
EDC3	Q96F86	11.6208	11.6205	11.8787	11.5495	11.4117	11.648	11.7352	11.5019	11.1734	11.4878	11.8699	11.6329	11.4738	12.0852
EDC4	Q6P2E9	13.3662	13.8811	13.3422	13.2781	13.4488	13.2494	13.4771	13.4017	13.7541	13.6925	14.3453	13.5879	13.9494	13.9574
EDF1	O60869	13.5922	14.0616	14.2255	13.9124	13.5856	13.6243	13.5614	12.6443	14.2196	14.0159	14.3845	13.6584	14.0792	14.0121
EEA1	Q15075	12.0125	12.1685	11.9174	12.2128	12.163	12.044	11.9359	11.802	12.2479	12.4958	12.1772	12.0683	11.9437	12.0778
EED	O75530	11.8606	11.5515	11.9161	11.2829	12.0239	12.0665	12.2447	11.6291	12.0309	10.4312	12.4419	11.6436	11.0961	11.6653
EEF1A1	P68104	18.8294	18.0169	18.8752	18.5773	18.7148	19.2088	18.7033	18.8967	18.161	18.1917	17.8988	18.0343	18.0177	17.798
EEF1A2	Q05639	16.146	14.6708	16.7545	16.1088	15.7826	15.577	17.3757	15.2776	13.8961	15.0941	15.1033	14.9856	14.6755	14.2704
EEF1B2	P24534	15.8937	14.2336	15.9464	15.9897	16.4671	15.7013	15.8166	15.4412	14.0631	14.483	13.7752	14.1794	14.2881	14.613
EEF1D	P29692	16.207	16.4093	16.1019	16.3596	16.3671	16.018	16.5024	15.8927	16.2505	16.315	16.3054	16.3518	16.5046	16.7282
EEF1E1	O43324	12.0636	13.0697	12.3552	12.4494	12.4513	11.5319	12.1533	11.4406	12.8981	12.4098	13.902	12.7826	13.0433	13.3821
EEF1G	P26641	16.5467	16.1996	16.3517	16.5888	16.5863	16.6025	16.7635	16.3876	15.8729	16.1687	16.5384	16.1806	16.1134	16.3235
EEF2	P13639	17.3167	17.5966	17.1121	17.4327	17.4457	17.2949	17.4341	17.1806	17.54	17.6327	17.8398	17.465	17.5471	17.5553
EEF2K	O00418	11.2495	10.3155	NaN	NaN	11.2495	NaN	NaN	NaN	10.2959	NaN	NaN	10.335	NaN	NaN
EEFSEC	P57772	12.5105	13.1424	12.6129	12.7157	12.5938	12.5826	12.1086	12.4497	12.5198	13.3295	13.4864	13.2963	13.265	12.9573
EEIG1	Q5T9C2	12.1533	12.1471	12.1579	13.0096	11.9995	12.4031	11.4444	11.905	11.5982	12.4476	12.4972	12.3543	12.1388	11.8466
EFEMP1	Q12805	14.4564	13.1232	15.8393	11.9928	12.4661	15.3218	14.9142	16.2042	13.5326	13.8215	13.0676	12.4414	12.7635	13.1124
EFHD2	Q96C19	15.8399	15.9236	16.1289	15.9473	15.9569	15.6826	15.9414	15.382	16.1648	16.4548	16.1414	15.8829	15.2533	15.6443
EFL1	Q7Z2Z2	11.5437	12.0117	10.9758	11.8844	11.7768	11.7783	11.4452	11.4017	11.9636	11.6877	12.0503	12.2049	12.0568	12.1067
EFR3A	Q14156	11.6549	10.9577	11.273	11.6266	11.5364	12.3855	12.045	11.063	11.3632	NaN	NaN	10.8586	10.7095	10.8997
EFTUD2	Q15029	16.6567	16.703	16.7608	16.5402	16.5628	16.6455	16.7516	16.6792	16.5907	16.8723	17.0467	16.5292	16.7733	16.4061
EGFR	P00533	10.7485	NaN	10.6652	10.1272	11.0962	11.1054	NaN	NaN	NaN	NaN	NaN	NaN	NaN	NaN
EGLN1	Q9GZT9	11.9645	11.2735	12.2855	11.7201	11.4381	12.1395	11.9214	12.2826	11.1127	11.5516	11.5621	11.3128	10.6056	11.4961
EHBP1L1	Q8N3D4	10.6726	10.7773	10.5696	11.1821	10.6848	10.1087	10.8177	NaN	10.9885	NaN	10.1057	10.746	10.8153	11.2308
EHD1	Q9H4M9	15.5041	16.5186	15.5528	15.6424	15.6075	15.1703	15.4814	15.5704	16.2788	16.5804	17.0821	16.4131	16.6318	16.1254
EHD2	Q9NZN4	9.90761	11.8986	NaN	NaN	9.90761	NaN	NaN	NaN	11.7283	12.8105	12.1653	11.5825	11.9208	11.1842
EHD3	Q9NZN3	13.5228	14.1224	13.4711	13.3319	13.2183	13.2858	13.807	14.0226	13.9142	14.2066	14.4813	14.0079	14.4468	13.6778
EHD4	Q9H223	15.7741	15.8917	15.6375	16.0741	15.8282	15.8588	15.7865	15.4596	15.7947	15.69	16.0535	15.9898	16.1331	15.689
EHHADH	Q08426	NaN	12.4307	NaN	NaN	NaN	NaN	NaN	NaN	NaN	NaN	12.84	12.602	12.9667	11.3141
EHMT1	Q9H9B1	12.6745	11.1271	NaN	12.4667	11.9621	13.1361	12.3766	13.4311	11.4632	11.1874	NaN	11.4701	10.3951	11.1195
EHMT2	Q96KQ7	8.67678	11.353	NaN	8.67678	NaN	NaN	NaN	NaN	NaN	NaN	NaN	13.5298	NaN	9.17628
EI24	O14681	12.0235	11.0707	NaN	11.4612	12.3272	12.252	11.6873	12.3897	NaN	NaN	11.9536	10.9287	NaN	10.3299
EIF1	P41567	14.2943	13.9873	14.2105	13.6876	13.9315	14.4548	14.6212	14.8601	13.484	13.63	14.1854	13.8994	14.3493	14.3758
EIF1AD	Q8N9N8	11.2903	9.89091	10.256	12.48	10.6512	NaN	11.7739	NaN	11.0033	2.16037	10.0142	11.9975	11.5339	12.6362
EIF1AX	P47813	14.1388	14.5303	14.1093	14.2022	14.1224	13.8637	14.2606	14.2746	14.4586	14.2405	15.1177	14.2146	14.4226	14.7276
EIF1B	O60739	14.4058	10.5394	14.6282	14.5208	14.3858	14.3392	14.1665	14.3946	13.2765	7.54032	NaN	12.5475	7.11864	12.2141
EIF2A	Q9BY44	14.2232	14.1539	13.5837	14.3175	14.1596	14.9613	14.3328	13.984	14.1168	14.0996	14.2269	14.1742	14.2416	14.0646
EIF2AK2	P19525	11.8717	11.9453	11.9568	11.4734	12.0143	11.8797	11.6065	12.2995	11.7049	11.9975	12.0187	12.0796	11.7953	12.0761
EIF2B1	Q14232	12.4955	12.27	12.3054	12.5036	12.9231	12.5208	12.4287	12.2916	12.0278	12.1153	12.2143	12.8756	12.1641	12.2228
EIF2B2	P49770	12.3063	11.7409	12.7702	12.2273	12.2744	12.1636	12.096	NaN	11.2335	12.8235	10.9218	12.0934	11.7425	11.6307
EIF2B3	Q9NR50	12.0928	11.3902	12.1144	12.0794	12.0666	12.3041	12.1094	11.8831	11.251	11.1464	11.4049	11.564	11.5094	11.4651
EIF2B4	Q9UI10	11.272	11.986	11.4294	11.3163	11.5783	10.7128	11.6112	10.984	11.7406	12.2183	12.188	12.1723	12.071	11.5257
EIF2B5	Q13144	12.8963	12.6753	12.388	13.194	12.8771	13.1679	13.092	12.659	11.6325	13.3189	12.4799	12.5217	13.1968	12.9018
EIF2D	P41214	10.9482	11.4023	10.6707	11.4384	11.344	10.8036	11.2035	10.2291	10.98	11.4073	11.4753	11.9513	10.7842	11.8155
EIF2S1	P05198	14.5727	15.2308	14.3926	14.8112	14.6298	14.4716	14.6944	14.4365	15.0729	15.2276	15.7642	15.2467	14.9396	15.1338
EIF2S2	P20042	14.567	14.0021	14.6171	14.6445	14.523	14.4865	14.8342	14.2971	14.0164	14.4589	13.976	13.8211	14.0836	13.6567
EIF2S3	P41091	14.2162	14.0831	14.2022	14.1826	14.3328	14.0082	14.4156	14.1559	14.0462	13.9669	14.6519	14.0242	13.8906	13.919
EIF3A	Q14152	13.9827	14.3347	13.9399	14.2576	14.0845	13.8542	13.9386	13.8214	14.1122	14.3757	14.6762	14.1578	14.2403	14.4461
EIF3B	P55884	15.2133	14.8924	15.1635	15.2275	15.3549	15.0919	15.3969	15.0455	14.9029	15.0665	15.3206	14.5518	14.6454	14.8673
EIF3C	Q99613	14.7174	14.7624	14.6337	14.9959	14.9407	14.529	14.7892	14.4162	14.6194	14.8666	15.3245	14.5082	14.3528	14.9029
EIF3D	O15371	14.68	14.0189	14.7541	14.4638	14.5286	14.8712	14.7319	14.7303	14.3058	14.3436	14.5471	13.6701	13.4392	13.8076
EIF3E	P60228	15.0159	15.5881	14.7671	15.302	15.2672	15.0178	14.9004	14.8408	15.4172	15.752	16.3273	15.251	15.1039	15.6773
EIF3F	O00303	14.1195	14.7307	13.9133	14.2136	14.4128	14.1374	14.0941	13.9459	14.523	14.741	15.1397	14.6925	14.6781	14.6097
EIF3G	O75821	15.4124	15.6232	15.4398	15.564	15.73	15.1844	15.3349	15.2213	15.3156	15.7836	15.8653	15.5279	15.418	15.8288
EIF3H	O15372	13.8174	14.6777	14.1293	13.7656	13.9073	13.2909	13.6105	14.2009	14.4804	14.9358	15.1204	14.3011	14.6707	14.5578
EIF3I	Q13347	14.6474	14.8388	14.5711	14.9063	14.7693	14.4509	14.6413	14.5452	14.405	14.9065	15.4822	14.8511	14.6019	14.7861
EIF3J	O75822	14.4897	14.7026	14.5367	14.8599	14.7837	14.1203	14.7027	13.9348	14.6209	14.7488	14.9385	14.804	14.488	14.6157
EIF3K	Q9UBQ5	14.4022	14.208	14.163	14.8402	14.6109	14.1689	14.4549	14.1752	14.4791	13.971	NaN	14.0502	14.0964	14.4431
EIF3L	Q9Y262	14.2897	14.0961	14.2157	14.4983	14.3378	14.2271	14.2722	14.1868	14.0624	14.1485	14.6902	13.7232	13.6655	14.2867
EIF3M	Q7L2H7	14.322	15.1324	14.1638	14.4582	14.5315	14.472	14.551	13.7553	14.9218	15.3025	16.3166	14.5031	15.0288	14.7219
EIF4A1	P60842	16.8213	16.9728	16.7328	16.9566	16.9354	16.7944	16.9746	16.5338	16.864	16.9425	17.6544	16.8697	16.786	16.7201
EIF4A2	Q14240	14.4432	14.3278	14.3112	14.5298	14.7937	14.235	14.329	14.4605	13.9812	14.1668	14.2053	14.5865	14.367	14.6597
EIF4A3	P38919	15.2125	15.0738	15.3215	14.9865	14.9514	15.3252	15.301	15.3895	15.199	15.0209	15.5443	14.9152	15.0744	14.6886
EIF4B	P23588	14.1283	15.0251	14.0104	14.453	14.584	13.856	14.2411	13.6252	15.0252	15.1557	15.4141	14.8003	14.9491	14.8064
EIF4E	P06730	13.3519	12.98	13.2341	13.4077	13.5337	13.169	13.3795	13.3872	12.5329	13.6305	12.427	12.9803	13.4599	12.8493
EIF4E2	O60573	10.5142	10.743	NaN	10.8107	10.2177	NaN	NaN	NaN	NaN	11.4968	NaN	10.7549	10.4362	10.2839
EIF4E3	Q8N5X7	12.9295	13.566	NaN	13.1572	12.7943	NaN	12.837	NaN	12.9907	14.9887	13.3301	14.5897	12.8316	12.6652
EIF4EBP1	Q13541	10.3599	9.12778	NaN	NaN	NaN	NaN	NaN	10.3599	9.7602	9.29788	9.20037	8.74191	7.97381	9.79251
EIF4EBP2	Q13542	9.2658	11.5611	8.16773	10.1781	9.45158	NaN	NaN	NaN	11.9026	11.5191	10.6429	11.6451	11.5711	12.0856
EIF4ENIF1	Q9NRA8	10.2142	7.3933	NaN	10.5798	NaN	NaN	10.1952	9.86765	4.57996	NaN	NaN	NaN	NaN	10.2066
EIF4G1	Q04637	13.3351	13.3487	13.3588	13.4743	13.3974	13.3008	13.3417	13.1375	13.0252	13.1902	13.4306	13.5799	13.2468	13.6197
EIF4G2	P78344	12.9499	13.0357	12.7242	13.0248	13.1793	12.7986	13.0551	12.9175	12.9735	13.2068	13.2142	13.0862	12.7607	12.9727
EIF4G3	O43432	11.3217	10.5644	NaN	10.9665	11.4294	NaN	11.5693	NaN	NaN	NaN	NaN	NaN	10.5644	NaN
EIF4H	Q15056	15.3227	15.1825	15.272	15.4569	15.4188	15.3993	15.2754	15.1139	15.1562	15.2746	15.1393	15.2519	15.1454	15.1273
EIF5	P55010	12.9599	13.6122	12.6452	13.0675	12.9199	13.3017	13.1336	12.6914	13.2591	13.769	13.8483	13.6537	13.6163	13.5265
EIF5A	P63241	16.8906	16.5914	17.25	17.1945	17.0908	16.7013	16.4129	16.6938	16.3329	16.7734	16.9016	16.6964	16.6784	16.1656
EIF5B	O60841	14.5118	14.0514	14.3632	14.892	14.7022	14.3163	14.5574	14.2395	13.8455	13.9472	14.4819	14.0415	13.9326	14.0599
EIF6	P56537	15.3893	15.6424	15.3982	15.0819	15.1511	15.5358	15.7378	15.4311	15.4609	15.8992	16.3708	15.4317	15.533	15.1585
EIPR1	Q53HC9	11.9414	12.198	11.791	12.3619	12.2922	NaN	11.7925	11.4693	12.0781	12.556	12.2207	12.3031	12.0491	11.9809
ELAC2	Q9BQ52	11.9552	12.1463	11.9478	12.2554	12.3193	11.7997	12.0815	11.3277	12.2231	12.0514	12.5542	12.125	11.9303	11.994
ELAPOR1	Q6UXG2	10.7714	10.6077	NaN	10.0676	10.8764	11.658	10.4834	NaN	10.4422	NaN	NaN	10.5803	11.0169	10.3914
ELAVL1	Q15717	14.734	16.0145	14.2211	15.0401	14.7405	14.6458	15.1809	14.5754	16.0229	16.0227	16.4225	15.6339	16.1446	15.8403
ELF1	P32519	13.5248	13.8743	13.5621	13.6142	13.4317	13.4259	13.4687	13.6463	14.0448	13.492	14.0597	13.7954	13.9182	13.9356
ELL	P55199	10.8406	12.4266	10.2901	11.1166	10.1082	NaN	11.8476	NaN	12.5699	11.2154	NaN	12.6787	12.8567	12.8124
ELMO1	Q92556	12.3875	13.7371	12.2008	12.3687	12.4497	12.5631	12.4064	12.3365	13.654	14.0103	13.945	13.7331	13.6178	13.4624
ELMO2	Q96JJ3	13.4874	14.0348	13.134	13.7382	13.5847	13.2718	13.6771	13.5186	13.8079	13.9433	14.3543	14.0135	13.9624	14.1273
ELMOD2	Q8IZ81	13.5055	11.5754	13.9542	13.1806	13.38	13.9353	13.0477	13.5354	12.191	9.15752	NaN	12.0153	12.4418	12.0714
ELOA	Q14241	14.3382	14.4744	14.3105	14.3422	14.2242	14.1961	14.8308	14.1256	13.2603	15.0087	15.0279	14.7792	14.8979	13.8723
ELOB	Q15370	14.0068	14.2031	13.8176	14.273	14.2222	13.7255	13.9832	14.019	13.8544	14.6672	14.1489	14.2687	14.1603	14.1188
ELOC	Q15369	14.0124	14.0455	13.9701	14.2396	14.2917	13.8691	13.9262	13.7776	13.8685	14.4473	12.7443	14.5228	14.1162	14.5741
ELOF1	P60002	NaN	12.4276	NaN	NaN	NaN	NaN	NaN	NaN	NaN	NaN	NaN	13.0608	11.9231	12.2989
ELOVL1	Q9BW60	12.7191	12.1421	12.4365	12.5342	12.7669	13.5612	12.6885	12.3275	12.5831	11.0457	12.5205	12.1509	12.4134	12.1388
ELOVL5	Q9NYP7	11.3697	NaN	NaN	11.1077	11.3422	11.6198	12.2382	10.5404	NaN	NaN	NaN	NaN	NaN	NaN
ELP1	O95163	12.0674	11.9956	11.9982	12.2023	12.1629	11.6506	12.3215	12.0691	11.9573	12.3054	12.1116	12.1545	11.8486	11.596
ELP2	Q6IA86	11.7364	12.1056	NaN	11.9769	10.9499	11.8973	12.1214	NaN	11.5601	12.282	12.3916	12.3606	11.8886	12.1509
ELP3	Q9H9T3	12.0173	11.5295	11.8113	12.3887	12.2989	NaN	11.857	11.7304	11.4738	NaN	NaN	10.9491	11.9007	11.7946
ELP4	Q96EB1	9.96458	9.73785	9.47513	10.4921	10.0037	9.02374	10.0727	10.7201	7.86259	10.4356	NaN	10.5661	NaN	10.0871
ELP6	Q0PNE2	8.76136	10.1279	NaN	NaN	8.76136	NaN	NaN	NaN	NaN	NaN	9.68007	NaN	10.5621	10.1415
EMB	Q6PCB8	12.3695	11.7708	12.287	12.1963	11.94	13.081	13.0446	11.668	11.5388	11.8794	11.547	11.6487	12.4928	11.5183
EMC1	Q8N766	13.0524	12.4863	13.6243	12.6833	12.4339	12.8514	13.2927	13.4289	12.5606	12.1066	13.1253	12.3466	12.5252	12.2538
EMC10	Q5UCC4	12.8136	12.1081	12.7902	12.6747	12.3551	13.3812	12.6106	13.0695	13.0011	NaN	NaN	11.365	11.9797	12.0864
EMC2	Q15006	13.3528	11.965	13.7194	12.473	12.9899	13.7539	13.3786	13.802	12.4497	11.5592	12.5247	11.5079	12.3914	11.3573
EMC3	Q9P0I2	12.5917	12.0734	12.6401	12.3085	12.3237	12.9809	12.5849	12.7123	12.4591	11.5183	12.43	12.3331	11.7722	11.9279
EMC4	Q5J8M3	11.9221	10.9791	12.5049	11.36	11.815	11.7751	11.8362	12.2412	11.6647	10.2174	NaN	NaN	NaN	11.0551
EMC6	Q9BV81	12.5679	12.6284	NaN	12.3134	12.7079	NaN	12.6825	NaN	13.3628	NaN	NaN	12.2318	12.3221	12.5968
EMC7	Q9NPA0	10.0807	10.3439	10.3722	9.60297	9.19369	11.0723	10.1625	NaN	8.22737	NaN	11.9818	9.46912	12.1063	9.93499
EMC8	O43402	13.0475	11.8476	13.4678	12.16	12.8408	13.2267	13.0155	13.5741	12.0716	12.2134	11.4904	11.9008	11.7393	11.6703
EMD	P50402	17.6085	17.2224	17.7274	17.2384	17.4004	17.8637	17.416	18.0052	17.2883	17.038	17.6798	17.1771	17.1724	16.9787
EMG1	Q92979	13.1019	13.3712	13.3755	12.6938	13.0847	13.0751	13.2068	13.1752	13.398	13.1216	13.899	13.1541	13.3836	13.2709
EMILIN1	Q9Y6C2	14.893	14.3924	14.7551	14.4972	14.4272	15.5642	14.9911	15.1231	12.7446	16.7534	14.5423	15.7939	15.3955	11.1244
EML2	O95834	15.1535	15.2428	14.8487	15.1542	15.3168	15.1196	15.2904	15.1914	15.0086	15.4532	15.5785	15.2512	15.1966	14.969
EML3	Q32P44	13.9358	14.2662	13.7568	14.1134	13.9684	13.8384	14.0917	13.8459	14.2248	14.0263	14.7756	14.1724	14.1551	14.243
EML4	Q9HC35	15.8885	15.8984	15.7569	16.1652	16.0593	15.5781	16.3924	15.3793	15.7956	16.0314	16.4453	15.6743	15.6432	15.8005
EMP3	P54852	14.2117	NaN	14.0155	15.2974	14.6091	13.1202	14.883	13.3447	NaN	NaN	NaN	NaN	NaN	NaN
EMSY	Q7Z589	10.3097	9.51999	11.0056	9.63879	9.98163	10.2179	10.5993	10.4149	8.20254	NaN	10.0124	NaN	10.2415	9.62358
ENAH	Q8N8S7	17.5132	13.4904	16.9223	18.0506	17.6944	16.9622	17.8643	17.5851	13.3179	13.1383	13.6266	13.3544	13.856	13.6494
ENDOD1	O94919	13.2478	13.174	13.1977	12.8554	13.5902	13.6194	12.5029	13.7211	12.8537	13.2835	13.6713	13.3275	13.3404	12.5678
ENDOG	Q14249	11.7256	11.6036	11.8777	11.9698	11.4075	11.5568	11.8366	11.7051	10.6017	NaN	11.7905	12.2159	NaN	11.8065
ENDOU	P21128	10.3373	NaN	NaN	9.43736	10.2448	10.6323	NaN	11.0349	NaN	NaN	NaN	NaN	NaN	NaN
ENGASE	Q8NFI3	9.4511	10.7411	8.6408	10.6633	9.84096	NaN	9.4454	8.66503	11.0452	10.8928	11.6814	10.5114	10.5114	9.80443
ENO1	P06733	19.0418	19.1938	19.1152	19.2154	19.3147	18.9229	18.9581	18.7246	19.2738	19.4221	19.4774	18.9935	18.9614	19.0348
ENO2	P09104	14.7996	15.3594	14.232	15.4924	15.3653	14.4858	14.3975	14.8243	15.5191	15.0472	15.8343	14.9958	15.3092	15.4511
ENO3	P13929	18.0621	17.2301	17.7508	17.9065	18.6252	17.7412	18.2596	18.0894	18.316	17.9795	14.7965	17.4166	17.1913	17.681
ENOPH1	Q9UHY7	12.6284	13.2753	12.3845	13.4767	13.2143	12.3787	12.699	11.6173	12.6297	12.9783	14.0963	13.4845	13.4079	13.055
ENPP4	Q9Y6X5	11.8157	10.2935	11.4656	11.3441	11.436	12.272	11.7689	12.6074	9.61088	NaN	NaN	10.5035	10.3791	10.6807
ENSA	O43768	14.8846	14.5977	14.4944	14.9856	15.0382	14.9719	14.8391	14.9783	14.098	14.9133	14.6428	14.8189	14.7247	14.3883
ENTPD1	P49961	12.3691	12.4802	13.1966	10.6622	13.1636	13.5551	NaN	11.268	13.5963	13.8531	11.7419	10.7297	NaN	NaN
ENTR1	Q96C92	10.7448	9.52445	NaN	10.6524	10.4077	11.1207	NaN	10.7984	7.98812	NaN	NaN	NaN	NaN	11.0608
ENY2	Q9NPA8	13.4437	12.7132	13.5805	13.3777	13.26	13.4662	13.5857	13.3922	12.7608	12.8394	13.2513	12.443	12.6392	12.3454
EOGT	Q5NDL2	10.2699	10.8297	10.3495	9.2676	9.78039	11.3187	10.6203	10.2828	11.4787	NaN	11.5763	9.94063	NaN	10.3233
EP300	Q09472	10.9319	10.5317	10.8277	11.2696	10.5591	11.0484	10.9545	NaN	10.413	9.41768	11.1061	10.2546	10.7896	11.209
EP400	Q96L91	11.5394	10.484	12.3148	11.271	11.6802	11.1943	11.4278	11.3483	10.3529	NaN	10.8167	10.3648	10.0744	10.8109
EPB41	P11171	12.8802	13.7679	12.5493	12.7443	12.7001	13.4338	12.7623	13.0911	13.8165	13.9755	14.1082	13.3957	13.9342	13.377
EPB41L2	O43491	11.7197	12.0308	NaN	11.686	11.8608	NaN	11.6123	NaN	12.5595	12.1547	12.1743	11.9047	12.2289	11.1626
EPB41L3	Q9Y2J2	8.23264	10.8299	8.19264	NaN	8.27264	NaN	NaN	NaN	10.8299	NaN	NaN	NaN	NaN	NaN
EPC1	Q9H2F5	10.0322	8.82546	NaN	10.0083	9.97797	9.84806	10.2055	10.1213	8.34858	NaN	NaN	9.47395	NaN	8.65387
EPHX1	P07099	10.4455	11.7586	NaN	NaN	NaN	10.4455	NaN	NaN	12.4074	11.2289	11.9571	11.8502	11.6217	11.4864
EPHX2	P34913	11.7749	12.0445	11.9008	11.9584	12.3703	11.9125	11.1151	11.3922	11.1567	12.307	13.326	11.0699	NaN	12.3629
EPM2AIP1	Q7L775	11.7915	12.0466	NaN	12.3032	11.9963	NaN	11.703	11.1635	12.0653	NaN	12.4228	12.3293	12.1193	11.2963
EPN1	Q9Y6I3	11.2489	10.8845	11.1391	10.7473	11.5563	NaN	11.5528	NaN	10.4568	NaN	NaN	10.5776	11.3905	11.1131
EPN3	Q9H201	12.306	14.0544	NaN	11.9399	12.3975	13.5484	NaN	11.3383	NaN	NaN	NaN	14.0544	NaN	NaN
EPPK1	P58107	15.7143	12.5754	15.6819	15.2101	16.0731	16.6039	14.9481	15.7685	12.1879	12.7684	13.6337	12.0307	12.6293	12.2023
EPRS1	P07814	13.9803	14.2894	13.7163	14.2342	14.1963	13.9668	14.0975	13.6707	14.0733	14.3413	14.7219	14.2874	14.091	14.2214
EPS15	P42566	13.4896	13.9654	13.3209	13.7251	13.6886	13.2851	13.746	13.1717	13.8035	14.2473	14.1968	13.8347	13.804	13.9061
EPS15L1	Q9UBC2	13.3918	13.4534	13.2268	13.5912	13.5289	13.5072	13.3341	13.1626	13.402	13.7569	13.5758	13.2479	13.1472	13.5909
EPS8L1	Q8TE68	13.2097	NaN	NaN	NaN	NaN	13.5276	12.8917	NaN	NaN	NaN	NaN	NaN	NaN	NaN
EPS8L2	Q9H6S3	12.1442	10.6944	11.465	12.3556	12.5901	12.461	12.0797	11.9139	10.2114	NaN	NaN	10.8632	10.9765	10.7267
EPX	P11678	NaN	11.9681	NaN	NaN	NaN	NaN	NaN	NaN	12.178	NaN	NaN	NaN	11.7582	NaN
ERAP1	Q9NZ08	15.6679	15.6264	16.104	14.758	14.8827	15.841	16.1508	16.2708	15.8766	15.1872	16.0758	15.1799	15.751	15.6878
ERAP2	Q6P179	13.4686	13.3047	14.3069	12.2266	13.7947	14.3503	NaN	12.6646	14.5629	NaN	11.116	NaN	14.2353	NaN
ERBB2	P04626	12.3204	13.2046	NaN	NaN	NaN	NaN	NaN	12.3204	NaN	13.9251	11.0103	13.815	14.0681	NaN
ERBIN	Q96RT1	12.8522	13.1971	12.096	12.9134	12.9054	13.4757	13.0271	12.6955	13.5079	12.7973	13.3551	12.9832	13.6015	12.9374
ERC1	Q8IUD2	10.8628	10.3734	11.628	9.79054	10.3761	11.2763	11.243	NaN	10.3049	NaN	NaN	11.2894	NaN	9.52593
ERCC2	P18074	9.85585	8.56837	NaN	8.78163	NaN	10.5058	10.2802	NaN	NaN	NaN	NaN	NaN	NaN	8.56837
ERCC3	P19447	10.279	10.9115	NaN	10.1691	10.5232	10.2059	10.5111	9.98552	10.98	10.5722	11.3853	10.8439	10.5849	11.1031
ERCC5	P28715	12.2479	12.6068	12.4441	12.1249	12.2084	12.1866	12.2433	12.2802	12.7764	12.9268	12.7297	12.3518	12.4165	12.4397
ERG28	Q9UKR5	14.1545	13.6616	14.4603	13.7088	13.8409	14.7216	13.7067	14.4886	14.37	13.7081	NaN	13.1365	13.957	13.1363
ERGIC1	Q969X5	13.6972	13.5687	13.5148	13.8262	13.5686	13.8374	13.8226	13.6136	13.6563	13.619	13.7831	13.6556	13.6429	13.0554
ERGIC2	Q96RQ1	8.88484	NaN	9.9856	7.20741	8.96817	9.54952	8.71352	NaN	NaN	NaN	NaN	NaN	NaN	NaN
ERGIC3	Q9Y282	13.7317	12.1764	14.2503	13.0375	13.4877	13.591	13.7974	14.2263	12.8141	11.9853	12.205	11.8004	12.1726	12.0813
ERH	P84090	18.008	17.324	17.8874	17.6864	17.9748	17.9984	18.0684	18.4326	18.2768	17.0542	16.1435	17.1792	17.5943	17.6959
ERI1	Q8IV48	11.4307	11.1811	11.6784	11.4379	NaN	11.384	11.4735	11.1797	10.3884	11.9015	12.267	11.1715	10.525	10.8328
ERI3	O43414	12.8764	13.0887	12.4438	13.4847	13.3985	12.6535	12.6665	12.6112	12.657	13.1395	13.6309	13.2027	12.8192	13.083
ERLEC1	Q96DZ1	11.3363	10.4039	11.2971	10.5983	10.6942	11.1842	11.834	12.4102	11.2093	11.0627	9.71905	10.1565	9.62159	10.6543
ERLIN2	O94905	12.6205	12.5266	12.7812	12.3092	12.7987	13.4258	11.798	12.61	12.7925	12.3288	13.0935	12.0758	12.7416	12.1275
ERMP1	Q7Z2K6	13.4598	13.1094	13.2382	13.5176	12.9589	13.8197	13.6668	13.5575	13.1327	12.2444	13.4825	12.6215	13.6853	13.4899
ERO1A	Q96HE7	17.4099	17.0689	17.5869	16.9072	17.3206	17.5405	17.4949	17.6092	17.237	17.7412	17.0883	16.881	16.8045	16.6612
ERP29	P30040	16.5948	16.8378	16.6626	15.9969	16.4737	16.7727	16.5171	17.1461	17.3563	16.8548	16.382	16.5581	17.0874	16.7882
ERP44	Q9BS26	15.2141	14.39	15.4958	14.4264	15.0096	15.5657	15.2811	15.506	14.8588	14.6902	14.2529	14.2185	14.4455	13.8744
ESD	P10768	13.8114	13.6826	13.4391	14.3843	13.957	13.5695	13.7171	13.8012	13.4826	13.5404	13.9815	13.6626	13.6871	13.7413
ESF1	Q9H501	10.0319	NaN	10.345	10.3525	10.1492	10.965	8.98783	9.39174	NaN	NaN	NaN	NaN	NaN	NaN
ESS2	Q96DF8	10.2984	10.3803	10.2737	10.2034	10.5228	9.902	10.59	NaN	10.6326	11.0385	9.85033	11.0403	10.1847	9.53527
ESYT1	Q9BSJ8	16.6766	16.1513	16.785	16.6362	16.4983	16.8564	16.5538	16.7301	15.8208	16.1517	16.2574	16.3198	16.5313	15.8264
ESYT2	A0FGR8	15.8135	15.4324	15.7048	15.9618	15.5587	16.1021	15.5679	15.9853	14.9225	15.4155	15.7404	15.6337	15.723	15.1591
ETF1	P62495	13.1348	12.9812	13.0343	12.8623	13.2281	12.8671	13.4106	13.4063	12.818	13.39	13.3484	12.8827	12.8101	12.6379
ETFA	P13804	16.6941	16.7868	16.6735	16.4906	16.4664	16.8091	16.6526	17.0726	16.6957	16.9367	17.0196	16.6564	16.7965	16.6161
ETFB	P38117	17.8312	17.9284	17.9093	17.5358	17.5153	18.1198	17.5737	18.3335	17.912	17.9587	18.143	17.8656	17.8314	17.86
ETFDH	Q16134	13.381	13.2456	13.2395	12.9474	13.2704	13.7524	13.431	13.6451	13.3353	13.2399	13.3255	13.1233	13.4163	13.0332
ETFRF1	Q6IPR1	9.14104	NaN	NaN	7.8343	8.85327	9.40646	9.56722	10.044	NaN	NaN	NaN	NaN	NaN	NaN
ETHE1	O95571	16.1786	16.3225	15.9545	16.122	16.038	16.4188	16.1109	16.4274	16.4748	16.354	16.1777	16.087	16.5723	16.269
ETS1	P14921	12.4654	12.2829	12.5279	12.5579	12.2433	12.4171	12.4598	12.5862	11.4249	12.4437	12.9465	12.0714	12.9372	11.8735
ETV6	P41212	7.07228	7.61603	NaN	7.08998	7.05458	NaN	NaN	NaN	9.3876	0.933563	8.19935	8.57405	9.22674	9.37488
EVI2B	P34910	12.6932	13.0328	12.3748	12.8699	12.8176	12.6235	12.8187	12.6548	13.269	12.7275	13.1242	12.9601	13.0741	13.0421
EVL	Q9UI08	15.783	16.6084	15.6037	16.1936	15.8905	15.3074	15.9485	15.7544	16.5551	16.3144	16.6382	16.3	16.7172	17.1258
EVPL	Q92817	14.3406	13.246	14.1616	14.0995	14.7868	15.2304	13.3328	14.4328	NaN	NaN	11.9026	14.5893	NaN	NaN
EWSR1	Q01844	17.2189	15.7723	17.0917	17.3801	17.4015	16.9959	17.2592	17.1851	16.1065	15.4797	14.3244	16.6138	15.6415	16.4681
EXOC1	Q9NV70	11.8097	11.3975	12.0026	12.1229	11.842	11.8657	11.4149	11.6103	11.0928	11.7737	11.5794	11.245	11.4638	11.2302
EXOC2	Q96KP1	11.7642	12.1908	11.9239	12.3684	11.9722	12.5856	12.0443	9.69076	12.1404	11.4512	12.5741	12.4254	12.3917	12.162
EXOC3	O60645	12.1786	12.3281	11.9823	12.2881	12.1687	12.269	12.1295	12.2339	12.453	12.6448	12.5211	11.989	12.222	12.1388
EXOC4	Q96A65	12.6539	12.4002	12.6409	12.7993	12.6273	12.7475	12.461	12.6475	12.7441	12.6437	12.6708	11.9831	12.0478	12.3116
EXOC5	O00471	11.0219	11.1061	10.6773	10.8617	10.93	11.5524	10.6842	11.4257	11.3942	11.3463	11.2226	11.2949	10.7749	10.604
EXOC6B	Q9Y2D4	10.7328	9.32121	10.6682	10.8147	10.7212	11.1077	10.3019	10.7829	10.6891	3.40347	10.4642	10.2843	10.3455	10.7407
EXOC7	Q9UPT5	11.4735	11.5019	11.3911	11.3664	11.225	12.2712	11.0249	11.5626	11.1804	12.3795	11.4662	11.5903	11.4817	10.913
EXOC8	Q8IYI6	11.7931	11.7679	11.7149	12.0787	12.0906	11.6725	11.7133	11.4887	11.8681	11.2254	12.3088	11.8594	11.6674	11.6784
EXOG	Q9Y2C4	10.7223	11.3739	10.5791	10.7251	10.6739	10.8183	10.6632	10.8739	11.2044	11.0473	11.775	11.7328	11.1682	11.3159
EXOSC1	Q9Y3B2	13.5367	12.9208	13.2266	13.5035	13.6153	13.8874	13.3356	13.6519	13.3775	12.6239	12.4099	12.8064	12.976	13.3311
EXOSC10	Q01780	13.6767	13.8788	13.7285	13.6491	13.6691	13.747	13.3725	13.8942	13.8761	14.3304	14.1487	13.6562	13.5363	13.725
EXOSC2	Q13868	12.0947	11.9855	12.1546	12.1102	11.7223	12.3044	12.1992	12.0777	11.4491	12.0939	11.9352	12.4167	11.8063	12.2118
EXOSC3	Q9NQT5	12.829	13.0699	12.9597	13.1512	12.7725	12.089	12.9241	13.0773	13.4123	13.4987	13.9356	12.1472	12.4539	12.9715
EXOSC4	Q9NPD3	13.3307	13.7403	13.3821	13.4562	13.4004	13.4765	13.0035	13.2652	13.6675	13.8302	14.2789	13.4969	13.3772	13.7908
EXOSC5	Q9NQT4	11.9905	12.2923	11.954	12.1255	11.9081	11.7047	12.0283	12.2225	12.3383	12.8281	12.5639	11.8931	11.7778	12.3525
EXOSC6	Q5RKV6	13.2379	14.0765	13.1163	13.3867	13.3368	13.2248	13.1592	13.2039	13.9278	14.1269	14.4899	13.9973	13.9941	13.9233
EXOSC7	Q15024	13.3242	12.5509	13.9052	12.9475	13.4032	13.2884	12.9345	13.4664	12.7687	12.657	12.8811	12.1492	12.751	12.0985
EXOSC8	Q96B26	12.6425	12.4866	12.5645	12.3906	12.3453	13.0098	12.837	12.7076	12.7472	12.2126	13.4799	11.8045	12.4224	12.2527
EXOSC9	Q06265	13.2568	13.0696	13.2342	13.3095	13.0676	13.2308	13.4133	13.2851	13.0382	12.9736	13.6074	13.0142	12.6774	13.1068
EYA3	Q99504	9.49562	NaN	8.93596	9.9039	9.57747	9.60431	9.45648	NaN	NaN	NaN	NaN	NaN	NaN	NaN
EZR	P15311	15.009	15.3755	15.0878	15.4544	15.3585	14.7774	14.9981	14.3775	15.3265	15.3802	15.4054	15.393	15.3549	15.393
F10	P00742	13.04	13.358	14.3748	10.473	11.2494	13.8696	13.5212	14.7519	13.9958	13.4085	NaN	13.2418	13.4113	12.7326
F11	P03951	12.341	10.6245	13.8758	10.2126	10.5865	13.1675	12.0469	14.1568	10.3239	11.4838	NaN	NaN	10.0656	NaN
F11R	Q9Y624	12.4122	12.5537	12.5546	12.3955	12.1528	13.0605	11.4327	12.877	12.7095	12.2481	12.5528	11.928	13.1197	12.7643
F13A1	P00488	14.7806	15.0518	15.7713	12.9209	13.3275	15.1734	15.1902	16.3001	15.9588	15.8398	14.5678	14.8192	14.9022	14.2233
F13B	P05160	14.8047	11.4716	16.4407	12.0585	12.3842	15.7278	15.5922	16.6247	11.5663	NaN	NaN	NaN	NaN	11.3769
F2	P00734	15.5283	14.1326	16.6378	13.0779	14.0836	16.1866	16.0961	17.0877	14.766	14.429	13.6476	14.2207	14.3487	13.3838
F5	P12259	14.3845	13.0906	15.3707	12.5396	12.687	14.9151	15.0129	15.7816	13.8987	13.7542	12.7239	12.5649	13.0918	12.5099
F8A3	P23610	16.4902	15.6479	NaN	15.5307	NaN	14.0911	17.7192	18.6198	NaN	17.7335	15.4707	16.2467	12.8743	15.9142
F9	P00740	15.5937	14.4003	16.8831	13.7066	13.6795	16.0294	16.2398	17.0237	15.1725	14.6899	14.1343	14.0588	14.3583	13.9878
FABP1	P07148	14.1968	11.9935	15.5263	NaN	12.0816	14.2693	14.0885	15.0183	13.1809	12.1886	10.3256	11.7431	12.5291	NaN
FABP5	Q01469	16.983	16.1904	16.2599	17.708	16.5484	18.3838	16.6479	16.3501	15.5202	15.6642	19.0337	14.92	15.9952	16.0089
FADD	Q13158	12.0323	12.1881	11.8807	12.6817	12.4772	12.3297	11.3409	11.4837	12.1984	11.8984	12.4796	12.0449	12.3147	12.1923
FAF1	Q9UNN5	12.5755	13.2897	12.576	12.8775	12.9594	11.9718	12.7933	12.275	13.1444	13.5603	13.597	13.0579	13.201	13.1776
FAF2	Q96CS3	13.5039	13.0141	13.8129	13.0396	13.4323	14.0376	12.9907	13.7102	12.9569	12.7619	13.5448	12.9733	13.0697	12.778
FAH	P16930	13.152	13.8311	13.1827	12.8716	13.0032	13.0262	13.1142	13.7142	13.6403	14.024	13.9932	13.9074	13.9613	13.4602
FAHD1	Q6P587	13.4589	13.3347	13.5872	13.3979	13.4217	13.3905	13.0187	13.9374	13.0232	13.5147	13.2841	13.2745	13.5325	13.3793
FAHD2A	Q96GK7	13.3775	13.4693	13.4617	13.0398	13.2	13.5825	13.1084	13.8723	13.5638	13.6189	13.2269	13.3826	13.6961	13.3273
FAHD2B	Q6P2I3	14.7209	10.5938	14.7209	NaN	NaN	NaN	NaN	NaN	10.5255	9.6143	NaN	11.4332	NaN	10.8024
FAM107B	Q9H098	13.9323	13.8265	13.8583	14.2563	14.0538	13.6511	14.2541	13.5199	13.8642	14.1868	14.0848	13.6204	13.3267	13.8759
FAM114A2	Q9NRY5	12.0957	11.5871	11.4562	12.1579	11.8105	12.5168	11.898	12.735	11.7092	11.1665	11.6639	11.9592	11.9061	11.1175
FAM118B	Q9BPY3	NaN	10.3428	NaN	NaN	NaN	NaN	NaN	NaN	9.02494	9.54494	12.6401	10.6326	9.69522	10.519
FAM120A	Q9NZB2	14.0342	14.1243	13.8957	14.1452	14.0556	13.8626	14.0407	14.2056	13.8602	14.3656	14.5447	14.12	13.9651	13.8899
FAM120B	Q96EK7	11.8918	11.3456	11.6362	11.8277	11.7017	12.8822	11.5053	11.7976	11.6495	10.9865	11.6319	11.0199	11.4473	11.3386
FAM133B	Q5BKY9	10.8827	11.5465	11.1644	11.071	10.9213	NaN	10.3743	NaN	11.7092	9.76942	12.0976	11.8608	12.0969	11.7451
FAM136A	Q96C01	12.1868	12.4885	11.1927	11.9249	12.466	12.8452	12.3057	12.3864	12.2972	12.9391	12.716	12.5856	12.5065	11.8865
FAM162A	Q96A26	14.5397	12.9928	14.6099	14.1791	14.0859	15.0234	14.818	14.5217	12.8306	13.0445	12.2115	12.9868	13.6088	13.2749
FAM169A	Q9Y6X4	13.1914	13.4032	13.1738	13.1194	12.9775	13.2772	13.4532	13.1473	13.3263	13.2932	12.8735	13.9776	13.5635	13.3851
FAM172A	Q8WUF8	11.5889	11.7448	11.6103	11.921	12.1626	10.79	11.8853	11.164	11.649	11.5677	12.7975	11.4061	11.5189	11.5293
FAM177A1	Q8N128	12.4037	13.1599	NaN	NaN	12.2664	12.5613	NaN	12.3834	NaN	14.6301	NaN	NaN	12.4708	12.379
FAM186A	A6NE01	10.2119	NaN	NaN	NaN	NaN	NaN	10.2119	NaN	NaN	NaN	NaN	NaN	NaN	NaN
FAM20B	O75063	11.1958	10.3918	11.7102	10.8219	10.9331	11.5628	10.886	11.2605	NaN	NaN	NaN	NaN	NaN	10.3918
FAM210A	Q96ND0	13.2742	14.376	13.3322	13.1882	13.2262	12.5987	13.3074	13.9923	14.8296	13.6351	13.7226	14.5518	15.1374	14.3795
FAM240C	A0A1B0GVR7	10.2825	9.57427	9.74397	10.066	10.7871	10.774	9.83068	10.4932	NaN	NaN	10.218	8.93057	NaN	NaN
FAM241A	Q8N8J7	12.3617	10.5919	12.9826	11.8781	11.6613	12.5468	12.5093	12.5923	11.3359	NaN	11.7111	NaN	9.60745	9.71306
FAM241B	Q96D05	12.4105	12.284	12.3513	12.2905	12.5345	13.68	11.1961	NaN	12.3561	11.6824	12.3559	12.2591	12.3486	12.7018
FAM32A	Q9Y421	8.95542	11.5632	NaN	9.35069	9.91707	NaN	7.42149	9.13241	11.2132	11.8376	11.4637	11.5122	11.9619	11.3908
FAM3C	Q92520	12.2758	12.5089	12.1769	12.1748	12.0914	12.4156	12.0614	12.7347	12.2915	12.516	12.1479	13.0683	12.7647	12.2651
FAM47B	Q8NA70	12.184	12.8002	12.4684	11.5286	12.3785	13.4879	11.5334	11.707	NaN	11.333	13.9324	NaN	13.1352	NaN
FAM50A	Q14320	12.76	11.2518	NaN	12.2342	12.6922	12.7544	13.2544	12.865	10.5807	10.4294	12.4783	11.1365	12.1253	10.7607
FAM53C	Q9NYF3	11.2221	15.3102	NaN	NaN	NaN	NaN	11.2221	NaN	15.0975	15.7234	15.0779	15.3575	15.6297	14.9754
FAM76A	Q8TAV0	9.78242	9.02787	11.0226	9.7549	9.64283	9.19546	9.2963	NaN	8.71697	NaN	9.1852	8.25724	NaN	9.95207
FAM76B	Q5HYJ3	11.2656	11.3266	12.0506	10.9775	10.7027	10.9855	11.6117	NaN	10.7464	11.2638	11.957	11.3023	11.4477	11.2423
FAM83B	Q5T0W9	10.0668	NaN	NaN	10.1285	10.7186	10.946	8.61966	9.92116	NaN	NaN	NaN	NaN	NaN	NaN
FAM83H	Q6ZRV2	12.333	NaN	12.0728	12.2552	12.6435	13.1184	11.5126	12.3954	NaN	NaN	NaN	NaN	NaN	NaN
FAM91A1	Q658Y4	10.9984	10.9392	NaN	11.1043	11.1765	10.6569	11.0558	NaN	11.2251	10.4838	11.2053	10.5477	10.9079	11.2655
FAM98B	Q52LJ0	14.961	15.8654	15.0378	14.8461	15.0697	14.7671	14.9535	15.092	15.6903	15.6026	16.5319	15.8888	15.6019	15.8768
FAM98C	Q17RN3	12.341	11.3602	NaN	12.1574	11.7692	NaN	12.7743	12.6633	11.3296	10.3323	11.635	11.7273	11.1759	11.9612
FANCB	Q8NB91	12.6795	NaN	12.5791	12.126	13.1253	13.1352	12.4321	NaN	NaN	NaN	NaN	NaN	NaN	NaN
FAR1	Q8WVX9	13.5775	12.0454	NaN	13.0037	12.8855	NaN	NaN	14.8433	11.9	NaN	12.1327	12.0751	12.074	NaN
FARS2	O95363	11.4226	11.8793	NaN	11.0673	11.6908	11.7091	10.3198	12.3259	11.9742	11.583	12.4162	11.3691	11.9611	11.9721
FARSA	Q9Y285	12.6435	12.6256	12.1342	12.9806	12.8203	12.7923	13.0328	12.1012	12.3817	12.2281	13.1765	12.6386	12.8247	12.5037
FARSB	Q9NSD9	13.6038	14.2439	13.3915	14.0978	13.9933	13.3575	13.4354	13.3472	14.031	14.5692	14.7036	14.2247	13.9873	13.9477
FAS	P25445	12.4145	12.1369	12.2817	11.9375	12.235	12.6991	13.1003	12.2334	12.5503	12.3011	12.3017	11.7901	11.836	12.0424
FASN	P49327	12.5874	12.2781	12.2947	12.4395	12.6568	13.1213	12.795	12.2173	11.8052	12.6974	12.7006	12.2304	12.1266	12.1084
FAU	P62861	16.8044	16.7054	16.2447	16.258	17.6124	16.6982	17.0032	17.01	15.878	16.6497	17.051	16.6545	16.5393	17.4603
FBL	P22087	14.8746	15.0175	15.0007	14.801	14.8412	14.5053	15.0188	15.0802	14.8887	15.2766	15.3263	15.004	15.1669	14.4427
FBLN1	P23142	15.3438	13.6579	16.4167	13.3022	13.8518	16.0081	15.8185	16.6655	14.0962	14.1829	13.371	13.4553	13.5856	13.2565
FBN1	P35555	11.7547	11.0668	11.6688	NaN	10.0504	12.0225	11.8382	13.1935	10.2631	11.6787	10.8433	11.4904	11.0587	NaN
FBP1	P09467	14.3475	14.0035	NaN	14.6615	12.7074	13.9523	12.5345	17.882	14.6328	13.9108	12.7982	13.4493	12.9359	16.294
FBXL8	Q96CD0	12.3843	12.0611	NaN	11.9823	12.8232	NaN	12.3475	NaN	11.3937	12.4265	11.8356	12.3857	NaN	12.2643
FBXO2	Q9UK22	11.5751	11.2818	11.6896	12.206	11.783	10.5588	11.6379	NaN	11.5903	11.7119	11.7241	10.8135	10.1556	11.6956
FBXO22	Q8NEZ5	11.5297	10.7384	12.5485	11.3493	NaN	NaN	10.6914	NaN	NaN	NaN	9.7913	12.1346	NaN	10.2894
FBXO28	Q9NVF7	12.0461	11.2356	NaN	11.7394	11.4062	12.3739	12.4645	12.2464	11.5918	NaN	12.1159	9.67856	NaN	11.5561
FBXO3	Q9UK99	11.4011	11.2693	10.0474	11.7539	12.0755	NaN	NaN	11.7275	11.5494	NaN	NaN	11.2629	11.3125	10.9524
FBXO4	Q9UKT5	11.1044	11.1053	12.1999	11.9606	12.5363	9.91819	8.90696	NaN	10.5643	12.2095	NaN	11.6227	10.4085	10.7215
FBXO6	Q9NRD1	10.4552	9.80876	NaN	9.47408	10.8426	11.0488	NaN	NaN	9.80247	8.83344	10.723	NaN	8.8988	10.786
FBXO7	Q9Y3I1	11.9961	12.3263	12.5619	12.0127	12.3324	10.3493	11.9868	12.7335	11.7987	NaN	12.4514	11.9785	12.5065	12.8963
FBXW11	Q9UKB1	11.0755	10.0055	11.3553	10.9665	10.7292	11.3201	11.0949	10.9866	10.0177	NaN	10.547	9.67054	NaN	9.7866
FBXW2	Q9UKT8	9.32853	NaN	NaN	9.32853	NaN	NaN	NaN	NaN	NaN	NaN	NaN	NaN	NaN	NaN
FCF1	Q9Y324	12.3662	11.2214	12.3441	12.2341	11.9673	12.7668	12.3325	12.5523	12.3978	NaN	NaN	10.5278	11.0139	10.946
FCGBP	Q9Y6R7	10.4761	NaN	NaN	9.72056	10.8059	10.902	NaN	NaN	NaN	NaN	NaN	NaN	NaN	NaN
FCHO1	O14526	11.2562	11.6505	NaN	11.0601	11.5299	10.9595	11.4753	NaN	11.8498	NaN	11.915	11.4653	11.6183	11.4044
FCHSD1	Q86WN1	11.5118	12.3971	11.392	11.6986	11.8148	11.3389	11.9225	10.9038	12.0346	12.3866	12.3251	12.1718	12.6748	12.7895
FCSK	Q8N0W3	10.835	10.9983	10.1626	12.0485	11.0126	10.5273	10.8002	10.459	11.1994	NaN	10.9778	11.6364	10.3189	10.859
FDPS	P14324	13.3831	13.2178	13.3016	13.7863	13.6116	12.8886	13.5202	13.1906	12.9792	13.3974	13.1709	13.1771	13.3296	13.2525
FDX1	P10109	12.8888	13.1267	13.2058	12.4512	12.5352	13.2112	12.594	13.3352	13.2273	13.788	12.7689	13.3514	13.1313	12.4936
FDX2	Q6P4F2	10.2164	9.5556	NaN	10.2145	10.2183	NaN	NaN	NaN	NaN	NaN	NaN	9.16985	NaN	9.94135
FDXR	P22570	13.8967	13.5399	13.7391	13.7086	13.8928	13.9108	14.1082	14.0204	14.1517	14.0767	13.0405	13.0967	13.6186	13.2554
FECH	P22830	13.5011	13.4028	13.3106	13.3284	13.3163	13.6071	13.4219	14.0224	13.2259	13.5189	13.2521	13.5439	13.5153	13.3605
FEN1	P39748	14.7356	14.6851	14.5586	14.7238	14.692	14.803	15.3242	14.3118	14.6547	15.0869	14.7939	14.5581	14.4364	14.5804
FERMT3	Q86UX7	16.4386	16.0376	16.2297	16.8523	16.5794	16.0616	16.541	16.3677	16.0132	15.8189	16.5632	16.0993	15.835	15.8958
FGA	P02671	11.6792	10.8202	12.981	10.2815	8.6447	12.7076	11.9533	13.5071	11.9471	8.84664	11.0929	11.7531	10.0957	11.1855
FGB	P02675	16.1854	14.8907	17.3067	14.1165	14.5054	17.0108	16.5656	17.6073	15.6326	15.0352	14.6475	14.8369	15.0349	14.1569
FGD3	Q5JSP0	12.8976	13.2558	12.899	12.9038	12.7514	12.924	12.8765	13.0308	13.2018	13.0178	13.462	13.2219	13.3005	13.3307
FGD4	Q96M96	11.7204	NaN	NaN	11.7204	NaN	NaN	NaN	NaN	NaN	NaN	NaN	NaN	NaN	NaN
FGFR1OP2	Q9NVK5	13.5051	13.3789	13.5132	13.3824	13.2495	13.6683	13.7276	13.4897	13.3935	13.3877	13.4648	13.4435	13.2164	13.3673
FGG	P02679	14.7827	13.9641	15.2673	13.469	13.5965	15.6367	15.0221	15.7044	14.2425	13.5441	14.2633	13.812	14.2815	13.6411
FH	P07954	14.8731	14.2469	14.8548	14.4038	14.6309	15.2721	14.7815	15.2953	14.5058	14.1019	14.4201	14.2181	14.1803	14.055
FHAD1	B1AJZ9	15.1005	13.6004	15.6868	12.2724	12.9078	17.0246	16.3335	16.3781	NaN	14.9309	NaN	12.2777	14.2175	12.9753
FHIP2A	Q5W0V3	11.8855	12.2883	12.066	12.3971	11.9916	11.3669	12.0485	11.4431	12.0189	12.6774	12.8968	12.1645	11.7317	12.2407
FHL1	Q13642	13.5263	12.5974	12.8715	12.8569	13.2685	13.7962	14.4929	13.8717	12.8409	12.9514	13.072	11.9416	12.6734	12.1053
FHL3	Q13643	11.9526	11.5321	11.9613	12.8736	12.0308	12.149	11.7374	10.9635	11.2491	11.782	12.2136	10.8424	11.1169	11.9887
FHOD1	Q9Y613	12.7908	12.8355	12.9158	12.9277	12.8184	12.5553	12.5589	12.9686	12.6838	12.8244	12.4569	13.1309	13.1011	12.8159
FIBP	O43427	10.4297	10.8495	10.6594	10.9339	10.0316	10.1582	10.3935	10.4012	9.86997	NaN	11.6898	11.2816	10.9562	10.4498
FIP1L1	Q6UN15	13.2792	13.8411	13.1664	13.0257	13.2629	13.4543	13.2461	13.5197	13.8911	14.0625	14.2987	13.5179	13.7268	13.5496
FIS1	Q9Y3D6	14.1595	13.7407	14.4032	14.2429	13.7726	14.0548	14.2411	14.2425	13.6569	13.7634	14.5686	12.9513	13.7787	13.7251
FKBP11	Q9NYL4	15.4193	14.853	15.464	14.7998	15.1694	15.3326	16.0767	15.6732	15.4525	14.9392	15.553	14.4131	14.7858	13.9744
FKBP15	Q5T1M5	14.1893	13.7024	15.0875	13.9142	13.9355	13.7476	14.0913	14.3596	13.1691	13.6492	13.9635	13.9942	13.9156	13.5228
FKBP1A	P62942	17.3133	16.7821	17.9515	17.8845	17.681	16.8257	17.2156	16.3212	17.5004	17.3028	17.4711	16.4798	15.0892	16.8496
FKBP2	P26885	14.8261	13.7586	14.5236	15.082	14.5349	15.3434	14.3431	15.1296	14.9004	11.0055	14.7817	13.9934	14.4643	13.4061
FKBP3	Q00688	14.378	14.6806	14.466	14.5464	14.6374	14.1357	14.6611	13.8214	14.2983	15.1024	15.1166	14.6592	14.5729	14.3342
FKBP4	Q02790	13.2254	13.3395	13.1624	12.9299	12.9842	13.3414	13.4521	13.4824	13.3675	13.3526	13.5492	13.0399	13.1353	13.5923
FKBP5	Q13451	14.7671	15.167	14.3747	14.8642	14.8151	14.6151	15.5968	14.3366	14.9845	15.2534	15.3863	15.025	14.859	15.4935
FKBP8	Q14318	13.9777	13.9326	14.1697	13.7535	13.8405	14.1444	13.8458	14.1125	13.9994	13.3462	14.4011	13.8506	14.1717	13.8267
FLAD1	Q8NFF5	12.6448	12.7068	12.8804	12.1321	12.6475	13.7878	12.0209	12.3998	12.1961	11.99	13.6755	12.6756	13.381	12.3224
FLG	P20930	14.3458	11.4095	13.9426	13.7071	14.1958	17.0387	13.3818	13.8086	11.0381	12.2994	13.4401	10.1722	11.2612	10.2461
FLG2	Q5D862	14.0512	12.2314	14.0222	13.0098	13.0744	16.3168	13.9531	13.9312	11.2682	12.3139	14.5734	10.5114	13.1662	11.5552
FLI1	Q01543	13.0322	13.775	13.2587	12.8351	13.0985	12.8315	13.1562	13.013	14.004	13.3071	14.0341	13.5594	13.9328	13.8124
FLII	Q13045	14.8063	15.18	14.7274	15.2389	15.1046	14.7025	14.683	14.3814	14.8253	15.3842	15.224	15.4395	15.2278	14.9789
FLNA	P21333	19.2832	19.1938	19.3119	19.5643	19.5561	19.2754	19.1597	18.8317	19.1483	19.4554	19.1016	19.2285	19.1378	19.0911
FLNB	O75369	16.853	16.6432	16.7	16.683	17.0909	17.3528	16.2514	17.04	16.555	17.0273	17.238	16.2862	16.4569	16.2959
FLNC	Q14315	13.3751	13.6547	13.0436	NaN	12.6409	14.3443	NaN	13.4718	12.0612	16.159	12.7877	15.7305	15.6774	9.51274
FLOT1	O75955	11.9148	13.3366	11.7511	12.2155	11.4052	11.9565	11.4425	12.7176	13.1842	12.2529	13.1294	13.5495	14.0366	13.8671
FLOT2	Q14254	13.9897	14.7697	13.7674	14.2753	13.8214	14.0482	13.6818	14.344	14.7369	14.0164	14.6595	14.96	15.1871	15.0581
FLT4	P35916	11.4951	9.69725	11.8993	NaN	NaN	11.1012	10.7909	12.1888	NaN	NaN	NaN	NaN	9.69725	NaN
FLYWCH2	Q96CP2	14.0531	14.3383	14.0765	14.2878	14.0683	14.1119	13.7388	14.0357	14.2056	14.8009	14.5349	14.0421	13.9925	14.4541
FMNL1	O95466	15.1671	15.5538	15.0552	15.2388	15.4157	15.1803	15.2017	14.9107	15.6405	15.7003	15.8248	15.5183	15.4134	15.2256
FMOD	Q06828	13.3722	12.462	14.6789	11.3172	11.7013	14.042	13.4859	15.0081	12.5949	12.4652	13.2896	12.2354	12.2129	11.9741
FMR1	Q06787	12.1435	11.9104	11.8847	12.2971	12.2069	12.33	12.0919	12.0501	11.6238	12.7002	12.3176	11.6579	11.3111	11.852
FN1	P02751	15.6113	14.1307	16.6068	13.3576	13.9391	16.2449	16.282	17.2372	15.1323	14.267	13.6851	14.1728	14.41	13.1171
FN3K	Q9H479	11.8313	10.6521	15.4227	10.0828	10.2033	12.7038	10.7439	NaN	10.2047	NaN	8.5253	8.95621	12.8091	12.7655
FN3KRP	Q9HA64	12.8205	12.6511	12.8148	13.5619	13.29	11.8894	12.51	12.8571	12.542	11.8238	13.4063	12.3629	12.5304	13.241
FNBP1	Q96RU3	14.5638	14.8736	14.5995	14.8254	14.6798	14.3229	14.7999	14.1557	14.8986	15.2734	15.3078	14.5644	14.4562	14.7414
FNBP4	Q8N3X1	11.1527	10.8544	11.0138	11.4055	11.6501	10.3235	11.0895	11.434	11.1773	10.5412	10.8217	10.9415	10.9359	10.709
FNDC3A	Q9Y2H6	10.1659	NaN	11.208	9.57819	9.83493	10.1414	9.64549	10.5874	NaN	NaN	NaN	NaN	NaN	NaN
FNTA	P49354	12.3447	11.7562	11.6323	12.9537	12.4991	12.1834	12.4813	12.3182	12.0556	11.6612	11.0202	12.1355	11.6103	12.0542
FOCAD	Q5VW36	12.2082	NaN	NaN	11.8842	11.8633	NaN	12.8772	NaN	NaN	NaN	NaN	NaN	NaN	NaN
FOSB	P53539	11.6171	12.7618	12.0461	11.6187	12.1959	NaN	10.8638	11.3608	12.4536	12.0995	13.4599	12.4061	12.8697	13.2817
FOSL2	P15408	10.496	10.9702	NaN	10.496	NaN	NaN	NaN	NaN	NaN	NaN	10.5615	11.0069	10.5781	11.7343
FOXJ2	Q9P0K8	10.2399	10.3676	NaN	NaN	10.2399	NaN	NaN	NaN	10.5473	NaN	10.21	10.2029	NaN	10.5103
FOXK1	P85037	11.8636	12.5512	12.5904	11.6769	10.919	12.0245	12.0303	11.9405	12.4631	12.5727	12.4779	12.3548	12.6648	12.7737
FOXO1	Q12778	11.8441	10.8532	NaN	11.3357	11.3135	12.5345	12.1929	NaN	11.0072	10.9322	11.7303	10.2832	NaN	10.3133
FOXP3	Q9BZS1	13.6677	13.3237	14.372	NaN	13.3613	14.7408	12.4242	13.4404	12.6506	13.4212	13.8994	NaN	NaN	NaN
FPGT	O14772	11.7178	11.3992	11.3233	11.837	12.0675	NaN	11.6433	NaN	11.6566	NaN	NaN	NaN	11.2155	11.3257
FRG1	Q14331	12.9294	12.8401	13.2897	12.8301	12.8446	12.989	12.5814	13.0418	12.9972	12.8457	13.4372	12.4902	12.5077	12.7626
FRMD8	Q9BZ67	11.2685	NaN	NaN	10.9248	11.161	11.4953	11.4928	NaN	NaN	NaN	NaN	NaN	NaN	NaN
FRYL	O94915	11.2252	11.2661	11.0079	11.523	11.2024	11.1024	11.3423	11.173	10.7994	11.1625	11.4665	11.4797	11.3848	11.3037
FSCN1	Q16658	13.1505	14.2615	13.6549	14.2327	12.9939	12.85	12.5097	12.6617	14.1763	14.0381	13.3246	14.9074	14.739	14.3835
FSTL1	Q12841	10.8623	NaN	12.2578	NaN	8.72309	11.5379	9.8456	11.9469	NaN	NaN	NaN	NaN	NaN	NaN
FTH1	P02794	13.202	13.2772	13.5529	13.1721	13.8737	13.014	13.9213	11.6777	12.6497	14.1345	13.8599	13.6581	12.0908	13.2703
FTL	P02792	13.2334	13.3976	13.903	12.9047	13.8985	13.2394	14.1701	11.2844	13.0291	14.366	14.8673	12.9042	11.8163	13.4028
FTO	Q9C0B1	12.1631	13.7709	12.6886	12.7354	12.5352	11.9341	12.1577	10.9276	13.8242	13.3298	13.4505	13.8753	14.0837	14.0618
FTSJ3	Q8IY81	12.9801	13.1454	13.3301	12.4032	13.1257	13.0026	12.8942	13.1246	13.0584	13.0138	13.5021	12.8597	13.2824	13.1559
FUBP1	Q96AE4	17.3247	18.2021	17.3028	17.7561	17.6194	16.8763	17.4542	16.9397	18.0171	18.4259	18.3353	18.0628	18.1614	18.2104
FUBP3	Q96I24	12.6921	13.3316	12.4302	12.6713	12.5232	13.0187	12.8126	12.6964	13.404	13.3968	13.6492	13.2247	13.2652	13.0495
FUCA1	P04066	11.9706	12.7813	12.0781	11.9753	11.3225	12.08	11.3884	12.9793	13.145	13.2515	13.0521	12.2913	12.5753	12.3724
FUCA2	Q9BTY2	9.32327	NaN	NaN	9.61517	NaN	8.56715	NaN	9.78748	NaN	NaN	NaN	NaN	NaN	NaN
FUNDC2	Q9BWH2	14.9472	13.7532	15.0632	14.3193	14.7254	15.2409	15.1193	15.215	13.8849	13.675	14.3086	13.8194	13.4303	13.4007
FUS	P35637	17.6377	17.9355	18.2484	17.761	17.7698	17.3738	17.552	17.1212	17.9747	18.0885	18.2039	17.9916	17.7715	17.5828
FUT8	Q9BYC5	11.3656	9.40691	NaN	11.1748	11.5563	NaN	NaN	NaN	NaN	NaN	NaN	NaN	NaN	9.40691
FXN	Q16595	12.9277	12.7602	13.0494	12.8957	12.5332	13.0253	12.6042	13.4587	13.3959	12.1692	NaN	12.7398	12.9509	12.5454
FXR1	P51114	13.7665	12.4469	13.8193	13.7859	13.4483	14.0055	13.6519	13.8881	12.6544	13.0584	12.8805	12.3723	11.1003	12.6159
FXR2	P51116	12.7841	13.101	12.2078	13.0545	12.9217	13.073	12.8227	12.6251	13.1907	12.8898	13.4415	13.0537	12.993	13.0374
FXYD7	P58549	11.3193	13.4869	NaN	11.3193	NaN	NaN	NaN	NaN	NaN	NaN	NaN	14.2985	13.4448	12.7173
FYB1	O15117	14.5612	15.3268	14.966	14.8334	14.5517	14.0925	14.5815	14.3422	15.266	15.407	15.4938	15.4129	15.1455	15.2358
FYCO1	Q9BQS8	11.945	11.6285	11.9583	11.8079	12.2613	12.1223	12.4152	11.1048	11.8967	11.8886	11.8763	11.3994	11.0462	11.664
FYN	P06241	12.734	12.1852	12.9103	12.3153	12.5884	13.4766	12.9187	12.1944	12.1885	12.3872	12.6744	12.0746	12.067	11.7192
FYTTD1	Q96QD9	11.9334	12.0034	11.9008	11.4355	11.4261	12.6968	11.6117	12.5296	11.0592	12.9864	12.4258	11.723	12.2419	11.5838
G3BP1	Q13283	14.1437	13.9324	14.128	14.3807	13.9863	14.3299	14.3605	13.6768	13.8244	14.2283	14.4375	13.6432	13.9491	13.512
G3BP2	Q9UN86	12.7402	12.541	12.9947	13.084	12.969	12.4483	12.782	12.1633	12.2286	12.5106	12.7431	12.8776	12.2985	12.5876
G6PD	P11413	14.9065	14.4165	14.3214	15.6857	14.9809	14.7024	15.1828	14.5656	14.0934	13.7715	14.4826	14.8089	14.5091	14.8336
GAA	P10253	12.1802	12.7569	11.9528	11.9671	11.986	12.7011	11.6181	12.8559	13.2852	12.549	13.2166	12.0692	12.6151	12.8061
GABARAPL1	Q9H0R8	10.3906	NaN	NaN	10.6793	NaN	NaN	10.102	NaN	NaN	NaN	NaN	NaN	NaN	NaN
GABARAPL2	P60520	12.9597	13.2398	13.3259	12.7881	13.0241	13.1746	12.5579	12.8876	13.6762	13.7172	13.3389	13.352	12.7284	12.6262
GABPA	Q06546	13.8498	14.3303	13.8574	13.8686	13.7414	13.7099	13.8404	14.0813	14.3676	14.3292	14.5541	13.6993	14.7257	14.3057
GABPB1	Q06547	13.7325	14.4032	13.5873	13.7279	13.8478	13.6855	13.9331	13.6132	14.532	14.7213	14.8261	13.8377	14.1539	14.3482
GABPB2	Q8TAK5	10.4953	9.15816	NaN	10.8011	10.9803	9.70461	NaN	NaN	9.11432	NaN	NaN	NaN	NaN	9.20199
GADD45GIP1	Q8TAE8	12.2838	13.6377	11.4613	13.0336	13.2904	12.5654	12.4399	10.9119	13.7802	13.732	13.9217	13.7055	13.7236	12.963
GAK	O14976	14.6207	14.6002	14.4928	14.5733	14.5344	14.6245	14.8876	14.6117	14.2673	14.7907	15.1498	14.5095	14.4228	14.4612
GALC	P54803	12.6334	12.3677	12.406	12.2239	12.6851	12.8547	NaN	12.9972	11.7895	12.4105	12.9265	12.0572	12.2804	12.742
GALE	Q14376	10.8853	12.4473	NaN	11.6092	10.5538	10.9818	11.1111	10.1707	NaN	12.0414	NaN	NaN	12.8532	NaN
GALK1	P51570	14.7095	14.7219	14.5037	14.7798	14.6719	14.6256	14.7917	14.8846	14.5379	14.6671	14.8239	14.7713	14.7356	14.7953
GALK2	Q01415	12.3435	12.7346	12.1747	12.7334	12.3472	12.1297	12.4838	12.1919	12.0982	13.6536	12.8899	12.7924	12.7246	12.2486
GALM	Q96C23	14.8522	15.6718	15.1044	14.6686	15.0317	14.5114	15.2324	14.5648	15.7374	16.1768	15.9585	15.4232	15.333	15.4021
GALNS	P34059	12.2667	11.496	12.4644	12.0123	12.1094	12.6977	12.5213	11.7951	11.9294	12.9215	10.9928	10.5396	10.7959	11.797
GALNT1	Q10472	12.6842	11.3747	12.6416	12.3847	12.2737	12.998	13.0862	12.7208	12.1248	12.3022	11.6907	11.1066	10.1525	10.8716
GALNT2	Q10471	12.7399	11.1243	12.5401	12.0824	12.3367	13.3426	12.7894	13.3484	11.6203	10.8905	NaN	11.1936	10.8384	11.079
GALNT6	Q8NCL4	10.8044	10.7859	10.9618	11.1845	10.4409	10.8074	9.79817	11.6333	11.2222	9.28971	10.6367	10.8939	11.2097	11.463
GALT	P07902	12.1404	12.9752	11.669	12.8371	12.2436	11.8428	12.3152	11.9343	12.6528	12.9057	12.9417	13.2301	12.9865	13.1343
GAN	Q9H2C0	13.371	9.61289	13.1179	12.1141	13.6804	14.4976	12.8016	14.0142	9.00277	NaN	9.2905	10.0339	9.58185	10.1555
GANAB	Q14697	18.2122	17.9889	18.2724	17.9368	18.1967	18.2413	18.1608	18.4652	18.1339	18.3403	18.0721	17.6245	18.0884	17.6742
GAPDH	P04406	20.4132	21.2375	20.6788	20.3906	20.6572	20.3557	20.145	20.2521	20.9869	21.4378	21.1908	21.3126	21.4058	21.0908
GAPVD1	Q14C86	12.2676	12.6815	11.8343	12.7339	12.5819	12.046	12.4162	11.9933	12.3534	12.7239	12.5249	12.9287	12.8211	12.7368
GAR1	Q9NY12	15.4487	14.865	15.6807	15.1777	15.517	15.2483	15.3573	15.7112	14.9982	14.1328	15.8345	14.4035	15.0562	14.7649
GARS1	P41250	14.228	14.5431	14.1025	14.2738	14.3059	14.2724	14.3803	14.0328	14.1422	14.8005	15.069	14.6052	14.2447	14.3971
GART	P22102	13.0282	12.7416	12.9171	12.9955	13.2301	12.9099	13.0574	13.0594	12.2692	12.8621	12.9545	12.9777	12.6565	12.7298
GATA3	P23771	12.3828	11.5668	12.4791	12.2904	12.4663	12.8947	11.8551	12.3114	11.2336	11.7939	10.9241	12.4076	12.3044	10.7373
GATAD2A	Q86YP4	13.5493	13.3503	13.8318	13.1823	13.3896	13.3853	13.7066	13.8	13.1824	13.2142	13.8266	13.3912	13.3432	13.1446
GATAD2B	Q8WXI9	12.1886	12.5274	12.7553	12.2273	12.2011	12.0325	12.0709	11.8442	12.6094	11.7562	12.9014	12.6174	12.4995	12.7803
GATC	O43716	11.1559	10.6468	11.4144	10.6171	11.2641	11.6216	10.9339	11.0843	10.1851	NaN	NaN	10.5829	NaN	11.1723
GATD1	Q8NB37	12.1318	13.1986	11.8436	12.345	12.3775	12.7868	11.9596	11.4782	12.5615	13.3484	13.5677	13.0246	13.358	13.3311
GATD3B	GATD3	14.291	13.4733	14.2905	13.8503	14.3762	14.5912	14.0962	14.5417	13.7807	13.2807	13.4871	13.3189	13.6824	13.29
GATM	P50440	11.6174	NaN	10.9232	11.7251	12.836	12.1213	9.32703	12.772	NaN	NaN	NaN	NaN	NaN	NaN
GBA1	P04062	11.852	11.606	12.3378	11.9371	11.8469	12.4778	10.1621	12.3506	11.077	NaN	13.7031	NaN	11.1539	10.4897
GBE1	Q04446	12.3976	11.9482	11.9288	12.7309	12.5516	12.6679	12.4658	12.0403	12.0987	12.2082	12.2873	11.8137	11.5813	11.6999
GBF1	Q92538	12.3519	12.595	12.3094	12.4554	12.5485	12.2251	12.3672	12.2057	12.246	12.5755	12.6157	12.5957	12.7941	12.7433
GBP1	P32455	14.3134	14.1901	14.1206	14.4528	14.5741	14.2879	14.6713	13.7736	14.1519	14.5856	15.0474	13.8032	13.5723	13.9803
GBP2	P32456	12.9825	13.5645	13.1674	12.774	13.2766	12.9124	13.632	12.1325	13.4537	14.4425	14.2713	13.0913	13.1659	12.962
GBP5	Q96PP8	12.6915	11.8687	12.8098	11.3067	12.5349	12.9201	13.886	NaN	12.7201	13.0048	13.9983	9.48746	NaN	10.1328
GBP6	GBP7	12.7469	NaN	14.4295	NaN	10.8317	13.0479	12.4209	13.0047	NaN	NaN	NaN	NaN	NaN	NaN
GC	P02774	16.658	15.9507	17.9856	14.6154	15.0579	17.4911	16.3752	18.4226	16.4623	16.6829	15.7011	15.142	16.0242	15.6918
GCA	P28676	11.6862	12.5612	11.1856	12.4144	11.7994	11.5494	11.4933	11.6752	12.7209	12.2865	12.0754	12.4263	12.7502	13.1077
GCC1	Q96CN9	11.2101	11.3881	11.4809	11.6236	11.5873	10.6906	10.7755	11.1025	11.2833	11.5702	10.9032	11.7988	NaN	11.3849
GCC2	Q8IWJ2	12.0313	11.4907	11.9278	11.894	11.7677	12.2762	12.1218	12.2003	11.7928	10.8284	11.7395	11.2827	11.7273	11.5734
GCDH	Q92947	13.0766	14.3421	13.219	13.2305	13.0759	12.9976	11.9079	14.0284	14.3214	14.0545	14.4358	14.1848	14.4831	14.5729
GCFC2	P16383	11.6252	10.7582	11.5822	12.1226	11.0855	NaN	11.7106	NaN	9.94728	10.5953	11.0026	10.3427	11.2127	11.4485
GCHFR	P30047	14.651	12.4936	13.0383	15.9766	14.8485	NaN	14.3562	15.0352	NaN	NaN	NaN	NaN	NaN	12.4936
GCLC	P48506	11.1744	11.872	10.9883	11.4195	11.2845	10.896	11.0791	11.3793	11.2102	12.0914	12.1417	11.8528	12.0189	11.9173
GCLM	P48507	13.6663	13.4153	13.0297	13.4863	13.2366	13.9394	14.1269	14.1788	13.2881	13.1791	13.1814	14.0911	12.8385	13.9134
GCN1	Q92616	13.0548	13.1976	12.9329	12.9357	13.222	13.2363	12.9895	13.0124	13.0476	13.2599	13.5439	13.1759	13.0818	13.0766
GDAP1	Q8TB36	12.6235	11.444	13.0775	12.1149	12.6029	12.6291	12.9878	12.329	11.9913	12.2793	11.7239	10.9836	10.8418	10.8443
GDAP2	Q9NXN4	8.85325	NaN	NaN	9.36116	8.64349	9.25413	NaN	8.15421	NaN	NaN	NaN	NaN	NaN	NaN
GDE1	Q9NZC3	12.9463	11.9497	12.8246	12.2939	13.0367	13.1235	13.4573	12.9416	11.7906	12.1646	11.9549	12.1908	11.754	11.8435
GDF10	P55107	14.7927	13.8133	14.3304	15.2527	15.468	14.6704	14.871	14.1637	13.1817	14.1881	14.1143	13.9748	14.0188	13.4023
GDI1	P31150	16.1168	16.3055	16.0286	16.4715	16.2311	16.105	15.9693	15.8955	16.4071	16.1234	16.6941	15.9297	16.2248	16.454
GDI2	P50395	16.3435	16.1424	16.1759	16.5962	16.4854	16.3014	16.5273	15.9747	16.1596	16.2974	16.5434	16.1806	15.9669	15.7063
GEMIN4	P57678	9.58428	NaN	9.03424	9.58018	9.35235	9.88352	9.76641	9.88896	NaN	NaN	NaN	NaN	NaN	NaN
GEMIN5	Q8TEQ6	10.8883	12.1873	9.97576	11.7837	11.022	11.1135	10.9314	10.5036	11.9848	12.6151	12.3679	11.8367	12.1507	12.1687
GET3	O43681	15.2379	14.7786	14.7205	15.0114	15.4314	15.5455	15.3079	15.4108	13.8152	14.9949	15.4078	14.9864	14.9918	14.4756
GET4	Q7L5D6	12.7179	13.3799	13.8372	11.818	12.3422	13.0028	12.6134	12.694	13.3716	13.9978	13.0699	13.3657	13.7595	12.7146
GFER	P55789	12.0758	12.8511	NaN	11.9376	11.9904	12.4478	11.8854	12.1179	12.7099	13.5135	13.018	12.4572	12.685	12.7228
GFM1	Q96RP9	13.9127	13.3402	13.7062	13.7777	13.8276	14.2391	13.9159	14.0096	13.4534	12.7732	13.4451	13.3542	13.4984	13.5167
GFM2	Q969S9	12.6131	12.4357	12.7962	11.7232	12.4282	13.3757	12.871	12.4844	12.1645	12.2079	12.2837	12.8739	12.7764	12.3076
GFPT1	Q06210	11.6161	12.0239	12.4242	11.563	11.7339	10.7355	11.7902	11.4498	11.7604	11.41	12.1013	12.3288	12.1748	12.368
GFUS	Q13630	15.1208	14.739	14.3309	15.6079	15.2712	15.1284	15.3704	15.016	14.5791	14.9473	15.263	14.5736	14.3897	14.6811
GGA1	Q9UJY5	12.2645	11.9769	12.2231	12.8532	12.357	11.962	12.4073	11.7843	11.589	12.2004	NaN	12.1829	11.8281	12.0839
GGA2	Q9UJY4	13.023	10.8121	13.1481	12.2663	12.1271	14.9856	11.7088	13.902	10.6762	10.3154	11.1631	11.9012	8.99519	11.8212
GGA3	Q9NZ52	13.3094	13.1509	NaN	13.1975	12.6725	14.4442	12.9235	NaN	13.0136	13.2807	12.9137	13.0247	13.6424	13.0303
GGACT	Q9BVM4	11.0246	11.6591	11.4889	12.004	10.8996	NaN	10.8987	9.83184	11.381	11.4148	12.1826	11.6969	11.3166	11.9628
GGCT	O75223	13.1633	12.3104	13.2609	13.0345	12.6628	13.677	13.085	13.2592	11.8567	12.2122	12.8955	11.9741	12.6012	12.3228
GGH	Q92820	13.6901	13.2272	13.3053	13.1625	13.2641	14.5078	13.4887	14.4121	13.0065	13.5202	13.5632	13.6709	13.3686	12.2338
GGPS1	O95749	13.9269	13.1284	13.9268	13.1139	12.9672	14.4026	13.242	15.9087	13.4257	13.3	12.4653	13.2185	13.2368	13.1239
GGT3P	GGT1	11.7463	11.6182	11.5741	11.6419	12.0179	12.1565	11.3408	NaN	11.5139	NaN	12.4728	NaN	11.8714	10.6147
GHDC	Q8N2G8	12.5228	12.6903	12.537	12.1516	12.3044	12.8212	12.3723	12.9504	12.5812	12.4332	13.0317	12.6966	13.2014	12.198
GHITM	Q9H3K2	12.7552	13.3866	13.1523	12.1343	12.0167	13.405	12.5222	13.3003	13.211	12.638	14.5584	13.1426	13.5348	13.2348
GID8	Q9NWU2	11.3849	12.0141	11.0287	11.1088	11.2467	11.9745	11.5661	NaN	12.1331	11.0311	NaN	12.2667	12.2509	12.389
GIGYF2	Q6Y7W6	13.6873	12.18	14.671	13.5536	13.243	13.5736	13.2519	13.8308	12.8312	10.6474	12.1732	12.7218	12.1919	12.5144
GIMAP1	Q8WWP7	15.6841	16.3153	15.6317	15.193	15.6192	15.7349	15.622	16.3038	16.3829	16.2	16.3885	16.5479	16.5401	15.8327
GIMAP2	Q9UG22	11.7565	11.5319	11.7523	11.8882	11.5586	11.7822	11.5668	11.9908	11.4965	12.0032	11.962	11.0008	11.2084	11.5202
GIMAP4	Q9NUV9	14.1607	15.0328	13.8783	14.4563	14.3799	13.7393	14.2886	14.2217	14.6593	14.9223	15.2149	15.1542	15.0966	15.1496
GIMAP5	Q96F15	12.7713	13.0199	12.787	11.9036	12.749	12.7502	12.9869	13.4507	13.2502	13.3487	13.2079	12.8971	13.07	12.3455
GIMAP6	Q6P9H5	9.8344	NaN	10.471	9.36372	9.95028	10.2529	9.26658	9.70187	NaN	NaN	NaN	NaN	NaN	NaN
GIMAP7	Q8NHV1	11.4642	11.9832	NaN	NaN	11.131	NaN	11.4023	11.8593	12.1371	12.81	11.045	12.1338	12.3074	11.4657
GIPC1	O14908	12.7145	11.9506	12.3826	13.4052	13.228	12.4825	13.1805	11.608	12.7933	12.316	11.9339	11.9591	11.1577	11.5436
GIT1	Q9Y2X7	13.9189	14.4161	13.333	14.4357	14.1661	13.788	14.1296	13.6612	14.4479	14.2931	14.8165	14.2836	14.2568	14.3988
GIT2	Q14161	13.1373	13.3597	13.0081	13.1829	13.3583	13.2524	13.1518	12.8705	13.0419	13.4816	13.4151	13.7361	13.1748	13.3084
GJA1	P17302	11.327	NaN	10.8965	11.7717	11.9667	12.1285	9.79182	11.407	NaN	NaN	NaN	NaN	NaN	NaN
GK	GK3	10.6436	10.1455	10.6685	9.72787	10.6271	11.3114	11.4058	10.121	11.3202	11.8653	NaN	8.56733	NaN	8.82901
GLA	P06280	10.3416	12.1558	10.1944	10.3642	10.3516	NaN	9.89464	10.9033	12.7609	NaN	NaN	11.6857	12.2507	11.9259
GLB1	P16278	14.0246	14.0265	13.4186	13.7594	13.777	14.5078	14.1593	14.5255	14.0789	14.1879	13.2895	14.1162	14.2754	14.2112
GLE1	Q53GS7	10.9856	11.2717	11.1249	10.6883	10.6628	11.2132	10.6286	11.5956	11.0284	10.9008	11.8526	10.6832	11.7925	11.3727
GLG1	Q92896	14.489	13.7712	14.8333	14.0663	14.1229	14.8418	14.2597	14.8099	14.2499	13.6397	13.7899	13.6391	13.7717	13.5367
GLIPR1	P48060	11.6199	13.0958	11.1817	11.8076	11.1913	11.2307	11.8084	12.4999	13.1471	12.3881	12.9304	13.0483	13.4476	13.6131
GLIPR2	Q9H4G4	15.6193	16.0786	15.915	15.7853	15.7519	15.2784	15.5091	15.476	15.9568	15.9715	16.0194	16.5272	16.3647	15.6319
GLMN	Q92990	8.5142	9.56546	8.42356	8.28138	8.51952	NaN	8.83233	NaN	10.9193	NaN	NaN	8.76274	NaN	9.01436
GLO1	Q04760	14.8492	15.6314	14.5162	15.4771	15.2077	14.0838	14.7461	15.0641	15.3984	15.5372	15.8832	15.9761	15.4724	15.5208
GLOD4	Q9HC38	15.8624	16.9176	15.9397	16.4824	16.0958	15.4986	15.6309	15.5271	16.6843	17.0891	17.3166	16.8508	16.6324	16.9323
GLRX	P35754	16.0545	15.6094	16.6063	16.1652	16.3178	16.1966	15.7125	15.3287	15.7419	15.9543	15.9157	15.4165	15.4233	15.205
GLRX3	O76003	14.4699	14.926	14.3364	14.8718	14.7414	14.207	14.5418	14.1213	14.7968	14.9851	14.9179	15.0966	14.8933	14.8665
GLRX5	Q86SX6	14.7998	13.5835	15.1645	14.75	14.2893	14.6871	14.6966	15.2112	13.774	13.5263	NaN	13.1684	13.6142	13.8344
GLS	O94925	15.3301	15.0104	15.3338	14.787	15.204	15.5307	15.204	15.9209	15.2254	14.9052	15.3843	14.8291	15.1352	14.5832
GLT8D1	Q68CQ7	11.68	11.3294	11.5976	10.9488	11.1699	NaN	12.69	11.9936	11.724	NaN	11.6803	10.9334	11.1745	11.1346
GLTP	Q9NZD2	12.8305	12.4255	12.202	12.532	13.0477	13.2887	12.9646	12.9484	12.1514	12.3643	13.091	12.5872	12.0569	12.3024
GLUD1	P00367	15.8102	15.5494	15.8593	15.3729	15.6273	16.1456	15.4948	16.3615	15.4035	15.7885	15.5813	15.7273	15.535	15.2609
GLUL	P15104	10.789	10.8188	10.25	10.7382	10.4682	10.2656	12.2254	10.7869	10.1662	10.83	NaN	11.3606	9.94338	11.794
GLYR1	Q49A26	15.1838	15.7238	15.3895	14.9953	14.9886	15.2407	15.212	15.2767	15.8442	15.6239	16.2449	15.3862	15.6567	15.5871
GM2A	P17900	13.5869	13.273	13.8935	13.5248	13.4499	14.1119	13.0122	13.5294	13.3809	13.8598	13.8849	13.0229	12.9972	12.4926
GMDS	O60547	12.658	11.3162	13.1425	12.4202	11.8372	13.1035	13.0919	12.353	10.6219	12.1113	11.2883	11.6496	11.0673	11.1588
GMEB1	Q9Y692	12.4469	12.737	12.2079	12.0861	12.2185	12.7329	12.4699	12.9665	12.6072	12.7166	12.9491	12.7456	12.7809	12.6223
GMEB2	Q9UKD1	13.0527	13.5423	13.2274	12.6368	12.7923	13.2414	13.1574	13.2609	13.8659	13.4853	13.7677	13.1805	13.5869	13.3675
GMFB	P60983	12.6115	12.89	12.7805	12.9288	13.1432	12.1811	12.6772	11.958	13.3833	12.1889	14.0458	12.4958	12.5828	12.6437
GMFG	O60234	15.984	16.524	16.0008	15.933	16.0558	16.0262	16.2497	15.6388	16.4092	16.6572	17.04	16.3667	16.3682	16.3025
GMIP	Q9P107	12.4564	12.3895	11.9579	12.5652	12.4359	12.5873	12.8901	12.3022	12.2109	12.7486	12.6982	12.4836	11.863	12.333
GMPPA	Q96IJ6	13.1073	12.4649	14.5301	13.0882	12.9899	12.7547	13.152	12.1292	12.2051	12.1037	12.5661	12.2259	13.0141	12.6746
GMPPB	Q9Y5P6	14.301	14.7191	14.2783	14.4839	14.4503	14.1646	14.1722	14.2565	14.6792	14.3346	14.9283	14.5918	14.9431	14.8379
GMPR2	Q9P2T1	13.0039	13.3232	12.7206	13.6114	13.4808	12.6287	13.1017	12.4803	12.8693	13.4845	13.3315	13.7443	13.0728	13.4369
GMPS	P49915	13.474	13.8259	13.4217	13.5428	13.3364	13.4353	13.7481	13.3599	14.0473	13.6517	13.9385	13.5459	13.9409	13.8313
GNA13	Q14344	14.1739	14.1655	14.1643	14.0659	14.1478	14.204	14.5771	13.8846	14.0849	13.8934	14.4613	14.2962	14.3886	13.8686
GNA15	P30679	10.5752	NaN	10.5359	9.95219	10.514	11.4165	10.4573	NaN	NaN	NaN	NaN	NaN	NaN	NaN
GNAI1	P63096	12.7787	11.0466	12.9138	12.9249	12.7806	12.8402	12.6437	12.5689	NaN	NaN	9.77936	NaN	12.3138	NaN
GNAI2	P04899	13.9851	14.0677	13.78	13.9924	13.9655	14.0116	14.1059	14.0552	14.0746	13.9929	14.9257	13.9811	13.8697	13.5621
GNAI3	P08754	15.092	15.0933	15.0445	15.0068	14.9063	15.1655	15.3625	15.0663	15.1908	14.6904	15.6094	15.2295	15.0167	14.823
GNAL	P38405	14.8125	11.5728	15.6096	NaN	NaN	14.7098	13.576	15.3548	11.8497	11.7171	10.7654	12.1446	11.9887	10.9715
GNAO1	P09471	11.2124	11.3141	11.9288	11.0642	11.4104	NaN	10.4463	NaN	11.8355	NaN	11.5554	9.29544	11.5329	12.3514
GNAQ	P50148	12.7279	13.2356	12.3383	12.4851	12.8945	12.7647	12.8953	12.9897	13.4881	13.4413	13.7433	12.7444	13.4325	12.5639
GNAS	Q5JWF2	12.8523	13.1113	12.6249	12.9028	12.7422	13.0366	13.1916	12.6154	12.8319	13.2779	13.2104	13.2645	13.3235	12.7598
GNB1	P62873	16.4513	16.6094	16.4135	16.6009	16.4335	16.4057	16.4548	16.3997	16.738	16.2391	17.0299	16.47	16.6035	16.5762
GNB2	P62879	15.9884	16.0901	15.9729	15.8346	15.9128	16.2033	16.0122	15.9942	16.1471	16.2736	16.4724	15.9429	16.0389	15.6659
GNB4	Q9HAV0	13.4365	11.0971	13.2181	13.0892	13.209	13.9926	12.9761	14.1337	11.2443	11.4243	10.1832	11.4367	11.0444	11.2498
GNE	Q9Y223	10.5249	10.178	NaN	10.5209	10.4605	10.7045	10.4137	NaN	NaN	NaN	NaN	NaN	NaN	10.178
GNG10	P50151	14.6424	15.1556	13.6856	14.7139	14.6127	14.6988	14.2124	15.9306	15.5203	15.0659	15.0024	15.1755	15.3613	14.8084
GNG12	Q9UBI6	12.9502	11.9014	12.5355	12.603	13.0367	13.3145	12.4285	13.7831	10.9881	13.0696	12.7392	NaN	12.2981	10.412
GNG2	P59768	15.0761	16.2603	15.4421	14.8426	15.2085	14.9366	15.0989	14.9277	16.0641	16.567	16.3254	16.4176	16.1127	16.0748
GNG5	P63218	14.2928	14.534	14.0109	14.4296	14.1377	14.4201	14.4625	14.2961	14.2527	14.3661	14.5759	14.879	14.7348	14.3957
GNG8	Q9UK08	13.5582	14.4773	NaN	NaN	14.3554	12.761	NaN	NaN	NaN	NaN	14.4773	NaN	NaN	NaN
GNL1	P36915	13.0781	13.7608	13.395	13.0617	13.3291	12.9161	12.9852	12.7815	13.3385	13.9334	14.0549	13.6498	13.6785	13.9097
GNL2	Q13823	11.5933	11.2738	11.9308	10.8216	11.3799	11.723	12.1113	NaN	11.6736	11.4962	11.3698	10.7927	11.2012	11.1095
GNL3	Q9BVP2	12.2636	12.6581	12.5271	11.6896	12.2284	12.5057	12.2281	12.4027	12.8918	12.6974	12.9763	12.5057	12.5715	12.3061
GNLY	P22749	13.0077	12.3281	12.6388	12.6686	13.0702	13.2774	12.4869	13.9046	13.0367	12.7747	11.5121	11.9887	NaN	NaN
GNPAT	O15228	11.3948	10.9653	12.0767	11.3398	NaN	NaN	10.6245	11.5381	10.5989	NaN	NaN	11.3317	NaN	NaN
GNPDA1	P46926	12.827	14.0525	12.4557	12.9664	13.0202	12.6897	13.0337	12.796	13.8386	14.3333	14.3423	13.8904	13.9244	13.9862
GNPDA2	Q8TDQ7	10.8801	13.7982	NaN	10.6771	10.1463	10.9233	NaN	11.7739	10.8592	12.3273	12.8858	16.3541	18.3719	11.9911
GNPNAT1	Q96EK6	11.5619	12.0759	NaN	11.7636	11.8161	NaN	11.1061	NaN	12.0924	11.8787	12.9735	11.9125	11.4699	12.1284
GNPTG	Q9UJJ9	12.5777	9.60941	13.2218	9.97394	NaN	13.3388	12.6009	13.7531	10.9958	NaN	NaN	7.69834	NaN	10.1341
GNS	P15586	12.7676	13.2404	12.7383	12.5525	12.6431	13.0581	12.4955	13.1181	12.9536	13.3684	13.0448	13.3522	13.4207	13.3024
GOLGA2	Q08379	12.4795	11.5445	12.389	12.2963	12.3235	12.712	12.4871	12.6688	11.6987	11.4769	11.5066	11.2766	11.7139	11.5944
GOLGA3	Q08378	13.1044	13.0321	12.8082	13.9503	12.9788	12.9735	12.7684	13.1475	12.7998	12.8912	13.0453	13.2104	12.9245	13.3216
GOLGA4	Q13439	10.9414	11.0581	NaN	10.4821	10.8565	11.3411	11.3002	10.7273	10.4142	NaN	11.9558	11.6412	10.4632	10.8158
GOLGA5	Q8TBA6	11.8096	11.1384	11.8937	11.5485	11.2864	12.129	11.983	12.0173	11.4628	11.15	11.4894	11.0912	10.451	11.1861
GOLGA7	Q7Z5G4	11.6006	10.2889	12.1306	11.2278	11.8257	11.9401	11.2754	11.2041	10.5947	9.47878	11.1856	9.76126	10.1347	10.5786
GOLGB1	Q14789	11.7132	11.4534	11.8762	11.6808	11.585	11.833	11.5983	11.7058	11.6274	11.2642	11.6551	11.6562	11.0871	11.4303
GOLM1	Q8NBJ4	12.9804	10.6541	14.8827	10.1875	10.4947	14.2237	13.399	14.6947	11.9626	10.8649	10.0323	NaN	11.3214	9.08946
GOLPH3	Q9H4A6	12.3173	12.5611	12.7104	12.4437	12.1526	12.1431	12.265	12.1892	12.5933	12.4303	12.8699	12.5332	12.5412	12.3985
GOLPH3L	Q9H4A5	14.2593	10.2508	NaN	NaN	14.2593	NaN	NaN	NaN	NaN	NaN	10.2294	NaN	NaN	10.2723
GON7	Q9BXV9	NaN	12.487	NaN	NaN	NaN	NaN	NaN	NaN	12.9223	12.2747	12.3175	12.4731	12.4398	12.4944
GOPC	Q9HD26	11.3368	11.809	11.295	11.8999	11.6456	11.4853	11.4439	10.2509	10.9439	12.7864	11.5783	12.0232	12.1183	11.4041
GORASP2	Q9H8Y8	13.9444	13.8837	13.7773	14.2986	13.9041	14.0018	13.923	13.7614	13.9524	13.8372	14.0879	13.7463	13.8594	13.8193
GOSR2	O14653	11.3558	14.0966	NaN	10.926	11.6946	11.7739	11.3339	11.0505	14.1358	NaN	NaN	14.3976	14.2807	13.5723
GOT1	P17174	13.2206	13.4907	13.1417	13.5653	13.4493	13.0166	13.2474	12.903	12.9924	13.8513	13.9533	13.5103	13.259	13.3781
GOT2	P00505	15.925	16.1796	16.1953	15.5028	15.6974	16.1413	15.512	16.5012	16.2372	16.2679	16.4263	15.8796	16.0639	16.2024
GPAA1	O43292	12.0997	12.3358	12.3216	11.1752	11.9667	12.2376	NaN	12.7976	12.3233	NaN	NaN	12.962	NaN	11.7219
[truncated: 3,988 more rows]

## Sheet: S3
Supplementary Table S3, DEPs (N=2177, FDR<0.05 (FCH+/-2, N=324/684)), Imputed, log 2 transformed
Gene Name	Uniprot	Mean ET	Mean DT	FCH (log2)	FCH	Significant	P-value	FDR	ET1	ET2	ET3	ET4	ET5	ET6	DT1	DT2	DT3	DT4	DT5	DT6
IGKV3-7	IGKV3D-7	9.7901	12.3803	2.59016	6.02165	+	0.00756374	0.0120986	9.68303	10.0488	9.44877	9.32079	11.6129	8.62632	13.5619	12.2151	9.34626	12.3168	13.7479	13.0936
IGKV2D-24	IGKV2-24	9.51558	10.601	1.08538	2.12194	+	0.015827	0.0219963	9.81093	9.46372	9.13246	10.2373	9.02903	9.42001	11.4774	10.4865	10.4371	9.17354	10.9497	11.0815
GATD3B	GATD3	14.291	13.4733	-0.817717	-1.76261	+	0.000208465	0.000991643	14.2905	13.8503	14.3762	14.5912	14.0962	14.5417	13.7807	13.2807	13.4871	13.3189	13.6824	13.29
PIGBOS1	A0A0B4J2F0	10.3564	12.388	2.03157	4.08851	+	0.000237018	0.00115464	11.1684	10.2016	9.61054	10.6684	9.88801	10.6015	12.5461	12.9574	12.9558	12.1458	11.1238	12.599
IGHV4-61	P0DP08	9.87216	11.5943	1.72217	3.29933	+	3.79868e-05	0.0001875	10.3838	9.00589	9.96255	9.67023	10.059	10.1515	12.023	11.8861	11.2663	11.3931	11.8274	11.1701
PNMA8C	A0A1B0GUJ8	9.58301	14.9333	5.35025	40.7931	+	9.72975e-08	0	9.33092	9.94481	8.30418	10.3942	9.01077	10.5132	14.2865	15.1952	14.4571	15.4283	15.2186	15.0139
ARHGEF5	Q12774	11.5862	9.54274	-2.04346	-4.12234	+	4.60842e-06	4.81928e-05	11.4401	11.3378	11.7135	11.5213	12.1849	11.3196	9.07516	9.17381	10.2612	9.86221	9.27204	9.61199
UBA6	A0AVT1	13.4223	13.9964	0.5741	1.48875	+	0.000523793	0.00170132	13.1939	13.7546	13.5204	13.4267	13.5165	13.1216	13.9735	13.8622	13.9859	13.803	14.1749	14.1788
TMEM223	A0PJW6	12.4527	9.62184	-2.83084	-7.11491	+	0.000202612	0.000917847	13.2318	13.2553	13.1048	11.0653	11.8345	12.2244	10.6329	8.73266	9.36531	10.5097	9.7215	8.76896
TARS3	A2RTX5	10.8699	12.5071	1.63715	3.11051	+	0.0205726	0.0273125	8.97651	11.8452	12.114	9.82227	12.2922	10.1695	12.7708	12.8055	12.7638	11.9503	11.9349	12.8173
POTEF	A5A3E0	12.853	16.0345	3.18148	9.07238	+	0.0146167	0.0207198	11.3079	13.0443	14.4353	14.6293	13.7423	9.95911	18.9764	17.3128	14.0396	16.3788	14.8786	14.6209
CCDC88B	A6NC98	12.4791	12.2015	-0.2776	-1.21218	+	0.0129092	0.0185778	12.5045	12.7672	12.4142	12.485	12.457	12.2465	12.1651	12.313	12.16	12.3217	11.9384	12.3106
RIMOC1	A6NDU8	11.2366	12.5805	1.34392	2.5384	+	0.000229805	0.00106878	11.0451	11.0907	11.8251	11.6925	11.3129	10.4534	12.4148	13.0691	12.1209	12.7284	12.552	12.598
A2ML1	A8K2U0	13.7065	9.59835	-4.1081	-17.2449	+	0.0161229	0.0223659	13.7019	13.0641	12.234	15.1629	13.5776	14.4982	3.19784	10.6037	11.8679	9.51801	12.4308	9.97187
SNRPGP15	SNRPG	14.473	15.2469	0.773883	1.70987	+	0.0114239	0.0168568	14.3583	14.6661	14.5684	14.6028	14.3308	14.3114	15.2501	15.0562	16.4136	14.759	14.9766	15.0256
NUDT19	A8MXV4	13.2381	11.2527	-1.98539	-3.95969	+	0.00124826	0.00321775	12.3541	13.4517	12.9252	13.6665	13.3	13.7313	11.7174	9.32157	11.544	11.3541	11.8827	11.6967
MYO1G	B0I1T2	17.4655	16.713	-0.752483	-1.68469	+	0.000468352	0.0016047	17.5444	17.1964	17.1888	17.8204	17.3277	17.715	16.5936	16.8164	16.9034	16.9709	16.6853	16.3082
WASH3P	WASH2P	11.8581	12.2522	0.39405	1.31408	+	0.031014	0.0387281	11.677	12.1939	11.892	11.5207	11.9704	11.8946	11.8692	12.6736	12.0126	12.4623	12.3893	12.1059
NACA	E9PAV3	17.1389	18.1716	1.03272	2.04587	+	0.00444665	0.00826789	17.5574	16.7772	17.4967	17.0316	16.8864	17.0839	18.233	17.7825	19.2048	17.4102	17.9961	18.4029
C11orf98	E9PRG8	14.0695	14.6841	0.614617	1.53115	+	0.0407583	0.0494367	14.3622	13.4038	13.879	14.1952	14.342	14.2347	14.6761	14.6334	15.6835	14.1746	14.5647	14.3723
CNK3/IPCEF1	G9CGD6	11.8828	12.6829	0.8001	1.74122	+	0.0205213	0.0272995	11.694	12.6298	12.1154	10.7588	11.9505	12.1485	12.3105	13.0895	12.7968	12.3428	12.5507	13.0073
ASDURF	L0R819	10.8649	10.1012	-0.763743	-1.69789	+	0.00157839	0.00388129	10.8014	11.1168	11.291	10.7094	11.0587	10.2121	10.1944	10.3095	10.3332	9.96541	9.96922	9.83521
AGPS	O00116	14.0648	12.7033	-1.36147	-2.56946	+	5.07425e-05	0.000289855	14.1598	13.5915	13.755	14.4136	14.0383	14.4306	13.0043	12.4542	13.0793	12.9411	12.551	12.1901
KIF2A	O00139	12.9672	13.3289	0.361667	1.28491	+	0.037942	0.0466951	12.9069	13.1275	12.9197	12.868	13.3225	12.6588	13.2612	12.9593	13.8281	13.1644	13.3533	13.4071
GTPBP1	O00178	14.1463	13.7681	-0.37825	-1.29976	+	0.00260067	0.00561135	13.9582	14.098	14.4566	14.2104	14.0266	14.128	13.7744	13.8888	14.0083	13.6573	13.657	13.6225
STXBP3	O00186	13.3263	13.7471	0.420733	1.33861	+	0.00320936	0.006333	13.1562	13.1888	13.4474	13.5192	13.3104	13.3361	13.6745	13.5549	14.1117	13.724	13.9081	13.5093
RAB27B	O00194	12.8184	12.1817	-0.636683	-1.55475	+	0.0259769	0.033269	12.9555	12.6959	12.4343	13.2154	12.9197	12.6894	11.9689	12.0402	11.5779	12.8998	12.7723	11.831
SULT2B1	O00204	14.2767	9.38742	-4.88926	-29.6356	+	1.78689e-05	0.000137931	16.361	12.0026	13.2493	14.4973	14.0181	15.5318	9.36991	9.25576	9.45057	9.44748	9.25121	9.54961
PSMD11	O00231	15.2953	15.5708	0.275483	1.2104	+	0.0377257	0.0465078	15.2814	15.2991	15.3392	15.2961	15.3936	15.1625	15.3178	15.7138	16.0546	15.4717	15.4636	15.4033
PSMD12	O00232	13.3747	12.6779	-0.696733	-1.62083	+	8.34769e-05	0.000448	12.978	13.3665	13.2462	13.5388	13.5058	13.6128	12.6344	12.5219	12.8752	12.5912	12.7924	12.6526
PSMD9	O00233	14.3754	13.7318	-0.643583	-1.5622	+	0.000793505	0.00224262	14.3699	14.4981	14.3051	14.3572	14.4645	14.2577	13.9253	13.9373	13.185	13.8642	13.4999	13.9793
ATOX1	O00244	15.8192	13.5744	-2.24483	-4.73982	+	5.74901e-06	8.79121e-05	15.965	14.7066	15.6835	16.3306	15.8434	16.386	13.6534	13.3505	13.789	13.718	13.438	13.4972
SUPT5H	O00267	13.0931	12.6541	-0.438983	-1.35565	+	0.018297	0.0245792	13.0981	13.094	12.8338	13.1704	13.516	12.8464	12.6197	12.8004	13.0948	12.23	12.666	12.5139
DFFA	O00273	12.4873	13.5842	1.09695	2.13902	+	1.24287e-05	0.00015748	12.1648	12.9039	12.7487	12.3127	12.5489	12.2446	13.5242	13.7165	13.6821	13.3436	13.7624	13.4765
EIF3F	O00303	14.1195	14.7307	0.61115	1.52748	+	0.00034414	0.00138829	13.9133	14.2136	14.4128	14.1374	14.0941	13.9459	14.523	14.741	15.1397	14.6925	14.6781	14.6097
PIK3CD	O00329	13.0916	14.3006	1.209	2.31177	+	2.69948e-05	0.000117647	12.6056	13.5411	13.0287	13.0758	13.459	12.8397	14.119	14.3276	14.5233	14.398	14.4213	14.0147
QSOX1	O00391	15.9461	14.4179	-1.52822	-2.88429	+	0.00463136	0.00851485	16.7528	14.7845	14.8867	16.4236	15.7729	17.0564	14.2933	14.5488	15.1216	14.2531	14.0833	14.2075
SLC33A1	O00400	10.5164	11.3506	0.834222	1.78289	+	0.0163113	0.0226428	10.5341	10.572	9.54187	10.7029	10.9611	10.7865	11.8413	10.6962	11.9323	10.8578	11.3674	11.4088
SAP18	O00422	14.6157	15.0269	0.411167	1.32976	+	0.00774634	0.0124315	14.7457	14.3004	14.5384	14.6134	14.741	14.7554	14.8857	14.973	15.472	14.9017	15.135	14.7939
DNM1L	O00429	12.9462	13.2132	0.266917	1.20323	+	0.00649107	0.0107267	12.9018	12.9462	12.886	12.8946	12.9788	13.07	13.0058	13.2863	13.171	13.3504	13.4422	13.0232
NDUFA4	O00483	16.9928	15.1511	-1.84172	-3.58436	+	9.67113e-08	0	17.095	16.972	16.7689	17.1373	16.9417	17.0419	15.4344	15.1342	14.9473	14.7529	15.5792	15.0585
PSMD14	O00487	14.0676	14.7461	0.678433	1.6004	+	0.004848	0.00887779	13.7107	14.3795	14.1104	14.2328	14.2959	13.6765	14.4716	14.8054	15.3842	14.6592	14.7462	14.4098
ZNF593	O00488	11.9678	9.0036	-2.96421	-7.80396	+	0.00189559	0.00444982	14.001	10.8479	11.904	9.96463	12.0136	13.0757	8.28833	10.6856	8.95367	8.98609	9.1553	7.9526
LAD1	O00515	12.2482	10.0773	-2.17091	-4.50307	+	0.000495264	0.00168015	11.7686	11.8454	12.6867	12.9414	11.5519	12.6952	9.36665	11.5701	10.1396	10.0682	10.2495	9.06969
VWA5A	O00534	13.0749	12.2197	-0.855267	-1.80909	+	0.0405787	0.049252	13.9528	12.4559	12.7445	13.4299	13.6349	12.2317	12.2453	12.9332	12.8507	11.831	11.8184	11.6395
SDCBP	O00560	9.49107	11.5871	2.09605	4.27537	+	0.00221199	0.0050254	10.2369	10.2391	8.4535	10.0845	8.32709	9.60532	11.4088	10.0038	11.6072	12.4918	12.3897	11.6214
MPHOSPH10	O00566	11.0943	9.82576	-1.26852	-2.40915	+	0.0277894	0.0352716	12.1506	10.1138	10.8887	11.4338	10.6266	11.3522	10.3707	8.33567	10.8155	10.139	10.3943	8.8994
RNASET2	O00584	14.8747	13.734	-1.1407	-2.20488	+	0.0169354	0.0232902	14.9522	14.3395	14.7137	14.7883	15.5136	14.9408	14.6256	14.9401	12.6953	13.7138	13.5004	12.9287
TRIM38	O00635	11.3244	10.8007	-0.5237	-1.43764	+	0.0232077	0.0302854	11.1292	10.8246	11.0064	11.7288	11.6745	11.5831	11.0792	10.7978	10.9656	10.4607	10.4502	11.0509
CDK2AP1	CDK2AP2	13.6157	13.9664	0.350633	1.27512	+	0.0275119	0.0350371	13.1393	13.7513	13.8048	13.6196	13.4341	13.9453	14.0631	14.0751	14.1797	13.7978	13.7869	13.8956
SDHD	O14521	11.677	9.39965	-2.27735	-4.84788	+	0.0031788	0.00627586	10.6949	12.7742	11.9814	9.4191	12.2633	12.9291	9.74386	9.92988	9.82293	8.95152	8.81526	9.13443
C2CD2L	O14523	9.97337	10.9669	0.993492	1.991	+	0.0411911	0.0498897	10.4912	9.90222	10.1769	9.73242	10.4904	9.04705	11.3527	10.3969	9.71594	11.2878	12.2782	10.7696
TXNDC9	O14530	9.90907	11.7254	1.81631	3.5218	+	0.00105715	0.00281871	10.0242	10.5151	10.6122	9.80506	9.99517	8.50268	11.0382	12.4163	10.9234	12.2508	11.8947	11.8289
TRAFD1	O14545	11.2299	10.2905	-0.939305	-1.9176	+	0.00433178	0.0081	10.9209	11.6957	11.4549	11.4001	11.1115	10.796	10.1398	9.31807	10.3493	10.6619	10.5302	10.744
NDUFAB1	O14561	12.7104	10.7592	-1.95116	-3.86686	+	0.00332332	0.00646553	13.0672	12.4219	12.3741	12.8955	12.1598	13.3437	12.1928	10.2332	8.96012	11.0311	11.7371	10.4009
CYB561D2	O14569	13.1619	10.8735	-2.28846	-4.88533	+	0.000208208	0.000994413	13.1502	12.7239	13.0056	13.5113	13.4831	13.0974	11.6434	9.57356	9.9713	10.8235	11.9704	11.2586
COPE	O14579	15.1556	15.6832	0.527633	1.44156	+	0.00062363	0.00180071	14.9975	15.1938	15.2738	15.0828	15.429	14.9566	15.7564	15.9156	15.7512	15.4246	15.4671	15.7844
TMSB4Y	O14604	9.98053	19.2653	9.28481	623.742	+	4.94859e-08	0	12.7685	8.72837	9.52837	9.98026	9.67343	9.20423	18.5407	19.2693	20.3451	19.4301	18.6428	19.364
CCS	O14618	13.6559	14.1786	0.522717	1.43666	+	0.0256388	0.032874	13.499	14.1689	14.0904	13.3363	13.5919	13.249	13.8145	14.4714	13.9689	14.5706	14.234	14.0124
GPR171	O14626	9.85826	11.5955	1.7372	3.33387	+	0.0221003	0.0291187	10.3948	9.29313	9.16867	10.6789	9.63141	9.98268	12.4351	9.58188	9.91999	12.5772	12.897	12.1616
ABLIM1	O14639	11.7378	9.93336	-1.80449	-3.49306	+	0.00301144	0.006079	11.604	11.7941	12.1756	12.1336	10.9482	11.7716	10.3016	8.8462	11.0268	8.42095	10.416	10.5886
TOR1A	O14656	11.8324	10.4136	-1.41879	-2.67361	+	0.00874627	0.0138799	12.3046	11.1536	11.6078	11.31	12.5091	12.1093	11.8975	10.3934	9.40564	10.0111	9.75454	11.0195
PTGES	O14684	11.5626	9.57931	-1.98331	-3.95398	+	0.00285866	0.00596832	10.1521	12.164	12.3706	12.6272	10.6995	11.3623	9.17944	8.63228	10.5493	10.2442	9.06845	9.80219
IMPA2	O14732	12.3811	10.2219	-2.15928	-4.46693	+	0.012109	0.017727	11.7985	11.9535	12.3908	13.3554	11.9454	12.8433	9.1126	9.29745	13.3491	10.463	9.92904	9.18001
CDIPT	O14735	12.1306	14.5122	2.38153	5.2109	+	1.05407e-05	9.91736e-05	12.8033	11.4393	11.8098	12.4072	11.7638	12.5604	14.3045	14.3633	15.2765	14.5678	14.7294	13.8315
NHERF1	O14745	16.1706	16.76	0.589383	1.5046	+	0.00298463	0.00608551	16.2212	16.4381	16.1932	15.8463	16.619	15.7061	16.8884	16.8207	16.8897	16.6102	16.5847	16.7665
TPP1	O14773	13.5215	14.2743	0.752733	1.68498	+	0.00015213	0.000668731	13.304	13.5297	13.6179	13.5147	13.3209	13.8421	14.4161	14.3422	14.4081	14.0895	14.5112	13.8786
TCERG1	O14776	13.5907	14.2717	0.680983	1.60323	+	5.75115e-05	0.00035514	13.6716	13.6283	13.4951	13.3619	13.7923	13.595	14.0728	14.2908	14.6526	14.146	14.2605	14.2074
TNPO2	O14787	12.3137	12.7387	0.425067	1.34263	+	0.0102232	0.0154205	12.3295	12.3131	12.1089	12.1074	12.3864	12.6367	12.7451	12.6318	13.0187	12.603	12.3702	13.0636
PSMA7	O14818	16.3502	16.8387	0.48845	1.40294	+	0.00107474	0.00288792	16.2145	16.4406	16.4108	16.317	16.5053	16.2132	16.7929	16.9844	17.1767	16.892	16.6706	16.5155
BCKDK	O14874	10.6711	9.42168	-1.24938	-2.37739	+	0.0137344	0.0195142	11.1455	9.38075	10.6526	11.6471	10.7792	10.4212	8.8982	9.4314	9.78715	9.16249	10.5707	8.68015
MGST3	O14880	16.4478	15.6109	-0.836983	-1.78631	+	0.0274057	0.0349028	16.841	16.3615	15.8171	16.8106	16.0473	16.8096	15.3121	15.6776	16.3543	15.6762	16.1462	14.4988
IRF6	O14896	11.1713	9.7063	-1.46496	-2.76056	+	0.0244343	0.0315778	9.62718	11.9595	11.99	11.8476	10.0597	11.5436	9.95375	10.1062	8.9237	11.0489	8.70514	9.50013
UQCRQ	O14949	14.3491	13.8299	-0.519283	-1.43324	+	0.0174174	0.0237117	14.4738	13.8281	14.2615	14.5675	14.4494	14.5146	13.8809	13.6002	14.4447	13.6432	13.9508	13.4594
MYL12B	MYL12A	18.5409	16.8004	-1.74053	-3.34159	+	0.00288184	0.00598737	18.7075	18.5826	18.8748	18.2839	18.4056	18.3911	17.5538	17.0275	14.6976	17.2861	16.8044	17.4329
VPS26C	O14972	11.8795	10.446	-1.43349	-2.70099	+	0.000465648	0.00159843	11.1479	12.1384	11.7971	11.9276	12.3582	11.9079	10.9638	10.6664	10.2592	10.6862	9.41447	10.6861
XPO1	O14980	13.602	14.1963	0.594317	1.50976	+	0.000899356	0.00242879	13.6321	13.6358	13.6481	13.156	13.9429	13.597	14.3644	14.3919	14.3306	14.0447	14.0537	13.9925
SPTBN2	O15020	13.5314	10.8645	-2.66689	-6.3506	+	0.00893124	0.0140073	13.5025	13.1476	13.9289	14.3827	12.6133	13.6133	10.2872	14.66	10.2521	10.2131	10.6113	9.16324
PRORP	O15091	9.88324	8.87922	-1.00403	-2.00559	+	0.00409832	0.00774194	9.76825	9.4516	9.64318	10.4118	9.66523	10.3594	8.42841	8.55086	9.43108	9.54324	8.31118	9.01053
LSM1	O15116	11.8069	11.0511	-0.75585	-1.68863	+	0.00207117	0.0048426	11.5215	11.5466	12.0079	11.5821	12.0959	12.0874	10.9219	11.7127	11.0294	11.0244	10.9386	10.6793
FYB1	O15117	14.5612	15.3268	0.765617	1.7001	+	0.000281899	0.00136842	14.966	14.8334	14.5517	14.0925	14.5815	14.3422	15.266	15.407	15.4938	15.4129	15.1455	15.2358
AGPAT2	O15120	12.3292	9.40893	-2.92028	-7.56994	+	0.00587002	0.00998673	13.3011	8.62176	12.2123	13.0219	12.2033	14.6149	9.21563	9.97956	9.21238	9.5547	8.96019	9.53111
DEGS1	O15121	12.6303	10.1036	-2.52673	-5.76266	+	2.94747e-06	6.06061e-05	12.6228	13.2312	12.7063	12.8758	12.1811	12.1646	10.4308	10.389	10.511	9.42821	10.4198	9.44258
SCAMP2	O15127	13.4388	12.2635	-1.17525	-2.25832	+	2.0053e-06	7.27273e-05	13.6802	13.345	13.3073	13.3129	13.5891	13.398	12.2378	12.0765	12.1409	12.7416	12.2972	12.087
ARPC3	O15145	16.5423	17.6026	1.06033	2.08541	+	4.83726e-06	4.7619e-05	16.4962	16.5687	16.4935	16.5639	16.6723	16.4591	17.1117	17.463	17.6908	17.9266	17.6638	17.7598
PGRMC2	O15173	14.9124	15.4732	0.560767	1.47505	+	0.00432765	0.00808905	15.1645	14.6848	14.8613	15.1616	14.5892	15.0132	15.6605	15.7107	15.796	15.1106	15.2314	15.33
ZNF185	O15231	13.2774	9.84732	-3.43009	-10.7786	+	1.5373e-05	0.000144928	13.1262	12.8498	13.766	14.2178	11.9723	13.7324	8.78791	9.52474	10.8497	10.3984	9.56914	9.95405
ACOX3	O15254	12.7485	13.3365	0.588	1.50316	+	0.017442	0.0237169	13.046	12.4647	12.599	13.1105	12.2269	13.0441	13.5527	13.6469	13.411	12.7082	13.5191	13.1813
RER1	O15258	14.7173	12.7586	-1.9587	-3.88712	+	0.000146945	0.000672897	15.4958	13.7325	13.7907	15.0962	14.7058	15.4829	13.0089	12.7226	12.7788	12.8339	12.6306	12.5769
MAPK13	O15264	14.6346	15.3818	0.747183	1.67851	+	7.41381e-06	8.16327e-05	14.7646	14.583	14.7183	14.6901	14.3733	14.6784	15.2792	15.5585	15.5058	15.1167	15.4705	15.3601
SPTLC2	O15270	11.3379	10.296	-1.04193	-2.05898	+	0.0252349	0.0324383	10.8119	11.5964	10.6441	11.8815	11.7269	11.3669	11.6501	10.2431	9.96223	9.0879	10.4706	10.3622
PPM1G	O15355	14.4915	15.1411	0.6497	1.56884	+	0.00115517	0.00310157	14.748	14.4645	14.5426	14.3247	14.7879	14.081	15.3556	15.4009	15.2966	14.9272	14.8883	14.9783
INPPL1	O15357	11.3156	9.92625	-1.38934	-2.61959	+	0.027374	0.0348751	12.29	11.2155	10.6936	12.2872	11.5772	9.83004	9.07529	8.6143	10.1045	10.5672	10.1876	11.0086
EIF3D	O15371	14.68	14.0189	-0.661083	-1.58127	+	0.00597812	0.0100676	14.7541	14.4638	14.5286	14.8712	14.7319	14.7303	14.3058	14.3436	14.5471	13.6701	13.4392	13.8076
EIF3H	O15372	13.8174	14.6777	0.860283	1.81539	+	0.000926936	0.00247619	14.1293	13.7656	13.9073	13.2909	13.6105	14.2009	14.4804	14.9358	15.1204	14.3011	14.6707	14.5578
BCAT2	O15382	14.0784	12.9633	-1.1151	-2.1661	+	1.98248e-05	0.000130719	14.0374	14.121	14.023	14.1932	13.7418	14.354	12.8496	12.4671	12.9236	13.2527	13.2826	13.0042
YKT6	O15498	11.7556	12.5137	0.758067	1.69122	+	0.000806289	0.00225325	11.536	11.9621	12.0651	11.6455	11.8146	11.5105	12.2466	12.8234	12.8937	12.6723	12.184	12.2622
POLR2D	O15514	15.1541	15.8183	0.664217	1.58471	+	0.000255281	0.00121393	14.8564	15.1552	15.1546	15.2734	15.3785	15.1065	16.1629	15.8058	16.0437	15.5917	15.6947	15.6111
PDPK1	PDPK2P	10.1177	10.8585	0.7408	1.6711	+	0.0386866	0.0474063	9.7284	10.9408	9.89398	9.40632	10.5452	10.1913	10.1444	10.32	11.2	11.4564	11.095	10.935
TAPBP	O15533	15.7227	16.8262	1.10353	2.1488	+	0.0048749	0.00889716	16.1486	14.9865	15.1838	16.2315	15.4048	16.3809	16.6531	17.4283	16.0636	16.9807	16.9559	16.8757
DHX15	O43143	15.4469	16.0091	0.562167	1.47648	+	0.000964301	0.00255589	15.6407	15.3741	15.2945	15.5065	15.3642	15.5017	15.9971	15.9563	16.4932	15.6528	15.9907	15.9646
RNMT	O43148	12.7348	13.3301	0.59525	1.51073	+	0.00138517	0.00348649	12.884	12.8516	12.9823	12.4271	12.8836	12.3804	13.2593	13.487	13.6675	13.1275	13.2763	13.1629
ZZEF1	O43149	11.7356	11.3	-0.435567	-1.35244	+	0.005456	0.00961026	11.8256	11.7932	11.6287	11.6341	11.7148	11.8171	10.9736	10.9597	11.6771	11.3966	11.5067	11.2864
CYB5B	O43169	15.67	14.6671	-1.00283	-2.00393	+	0.0177578	0.0241049	15.9461	15.0161	15.5148	15.9498	15.4846	16.1085	15.0995	14.5891	15.9946	14.2093	14.1335	13.9769
PHGDH	O43175	14.3829	11.7237	-2.65917	-6.31668	+	1.83411e-05	0.000135135	14.2236	13.965	14.4027	14.8375	13.6697	15.1988	11.9506	11.4739	12.8963	11.3162	11.6339	11.0714
NDUFS4	O43181	14.6778	13.5153	-1.16253	-2.2385	+	0.00109987	0.00289017	14.754	13.9224	14.5732	14.9085	14.7569	15.1521	13.4307	13.5935	13.2041	14.0948	13.9448	12.824
PHF1	O43189	12.2145	13.2394	1.02485	2.03475	+	0.000384408	0.00144699	11.6093	12.291	12.4424	12.1818	12.1843	12.5784	13.4937	13.1094	13.6902	12.7674	13.3887	12.9869
MSH5	O43196	13.9896	9.73763	-4.25193	-19.0528	+	2.50039e-06	6.55738e-05	14.0226	13.4809	14.1292	13.8788	14.2531	14.1728	9.31504	8.46212	10.6935	10.0692	8.78504	11.1009
PAPSS1	O43252	13.0138	13.3896	0.3758	1.29756	+	0.0354087	0.0440309	13.0421	13.2037	12.8108	12.9698	13.2613	12.7954	13.6046	13.7486	13.4228	13.5178	13.2029	12.8412
TGFB1I1	O43294	11.8261	9.47632	-2.34977	-5.09742	+	0.000316802	0.00137557	10.8873	12.2383	10.7987	12.8854	11.7555	12.3913	9.55563	9.18248	8.68795	10.6745	9.50663	9.25071
EEF1E1	O43324	12.0636	13.0696	1.00603	2.00838	+	0.00521639	0.00923983	12.3552	12.4494	12.4513	11.5319	12.1533	11.4406	12.8981	12.4098	13.902	12.7826	13.0433	13.3821
PRPF3	O43395	13.5342	14.0061	0.471867	1.3869	+	0.00194676	0.00454262	13.6813	13.3139	13.4808	13.3815	13.6492	13.6985	14.0037	13.9728	14.4229	13.7478	13.9535	13.9357
TPD52L2	O43399	15.2203	15.7619	0.541617	1.4556	+	0.0126855	0.0184223	15.042	15.4871	15.364	15.2904	15.2501	14.8882	15.5706	16.1758	16.3065	15.6173	15.4522	15.4491
EMC8	O43402	13.0475	11.8476	-1.19985	-2.29716	+	0.000479433	0.00164522	13.4678	12.16	12.8408	13.2267	13.0155	13.5741	12.0716	12.2134	11.4904	11.9008	11.7393	11.6703
PPIH	O43447	13.0481	13.8051	0.756967	1.68993	+	0.000810761	0.00227832	12.8806	13.4137	13.2629	12.8102	13.2368	12.6847	13.4919	13.8989	14.2401	13.864	13.6489	13.6869
EPB41L2	O43491	10.536	12.0308	1.49479	2.81823	+	0.0263456	0.0336702	9.58711	11.686	11.8608	9.58475	11.6123	8.88501	12.5595	12.1547	12.1743	11.9047	12.2289	11.1626
TGOLN2	O43493	13.0549	11.6899	-1.36502	-2.57579	+	0.000230557	0.00106316	13.5951	12.2134	12.7735	13.3294	13.0802	13.3377	12.1446	11.7888	11.9251	11.3838	11.2601	11.6368
B4GAT1	O43505	12.897	11.0112	-1.88575	-3.69545	+	0.00976155	0.0149477	14.0219	10.9901	11.8115	13.2046	13.2305	14.1231	11.8097	11.8642	10.1494	10.9492	11.0719	10.2228
WIPF1	O43516	14.3227	15.6004	1.27765	2.42444	+	0.000490467	0.00167568	13.9156	14.8452	14.7596	13.6431	14.5993	14.1737	15.1116	15.7746	15.1895	16.0302	15.9132	15.5833
BCL2L11	O43521	12.2371	9.13765	-3.09942	-8.57073	+	6.94315e-07	0	11.8704	13.0286	12.3427	12.0094	12.3845	11.7868	9.58382	8.66614	9.72202	8.38413	9.30731	9.16247
LAT	O43561	12.5462	11.377	-1.16924	-2.24893	+	0.0179614	0.0242847	12.6492	12.9312	13.0995	12.3695	12.4771	11.7507	11.7831	10.637	9.96285	11.5726	12.0037	12.3025
TIMM44	O43615	16.3616	15.7514	-0.610233	-1.52651	+	0.00299206	0.006077	16.5636	15.839	16.1	16.7039	16.4368	16.5265	15.8089	15.9616	16.0071	15.5626	15.5828	15.5854
TRAPPC3	O43617	13.2779	13.7815	0.50365	1.4178	+	0.0156958	0.0218467	13.4354	13.5802	13.5579	13.1714	13.1499	12.7725	13.2901	14.0856	13.9414	13.9972	13.6775	13.6974
RGS10	O43665	14.0939	14.653	0.55905	1.4733	+	0.00309952	0.00617587	13.8779	14.477	13.9968	13.7351	14.1551	14.3217	14.4852	14.8139	14.8133	14.4925	14.399	14.914
ZNF207	O43670	16.2291	15.5316	-0.69745	-1.62164	+	0.00491722	0.00892226	16.7114	16.4262	16.2243	15.7023	16.1726	16.1376	16.1204	15.3167	15.2002	15.3616	15.72	15.4708
NDUFB5	O43674	13.5329	12.7316	-0.801267	-1.74263	+	0.00948006	0.0146235	13.6445	13.0733	13.3594	13.6768	13.0737	14.3695	12.6861	12.8629	13.3415	12.8024	12.2992	12.3975
NDUFB3	O43676	14.0376	14.534	0.496417	1.41071	+	0.0280349	0.0354383	14.0156	13.5913	13.8304	14.2973	14.0318	14.459	14.4356	14.0621	14.9271	14.7073	14.8654	14.2064
NDUFC1	O43677	11.9536	9.28193	-2.67171	-6.37183	+	9.85627e-05	0.000514706	12.2293	11.7426	12.844	12.7662	11.2693	10.8704	9.60099	8.78034	9.9576	10.0529	8.88715	8.41257
BUB3	O43684	15.4109	15.9232	0.512267	1.42629	+	0.0025537	0.00551542	15.5671	15.2721	15.4212	15.2854	15.4405	15.4793	16.1418	15.7245	16.3516	15.529	15.9229	15.8694
ACTN4	O43707	17.7744	17.223	-0.5514	-1.46551	+	0.00362887	0.00695686	17.7454	18.1005	18.0396	17.6501	17.824	17.2868	17.0674	17.2572	16.9205	17.3411	17.2553	17.4965
GATC	O43716	11.1559	10.067	-1.08891	-2.12714	+	0.0175992	0.0238636	11.4144	10.6171	11.2641	11.6216	10.9339	11.0843	10.1851	8.76882	10.3419	10.5829	9.35091	11.1723
SLC25A20	O43772	13.9839	13.3434	-0.640533	-1.55891	+	0.00890712	0.0140088	13.6253	13.7554	13.8034	14.2585	14.417	14.044	13.2118	13.1335	14.0552	13.4062	13.2458	13.0079
NUDT21	O43809	14.3574	14.8984	0.541067	1.45505	+	0.000920665	0.00248062	14.5395	14.36	14.25	14.1417	14.4707	14.3822	14.5151	15.1401	14.9826	14.8775	15.1464	14.7288
STRN	O43815	13.5612	13.9392	0.37795	1.29949	+	0.00210064	0.00486486	13.4779	13.5418	13.6157	13.6878	13.6969	13.3473	14.0045	13.7324	14.2228	13.9375	13.982	13.7559
SCO2	O43819	13.2533	12.6115	-0.641817	-1.56029	+	0.00385414	0.00737838	13.4585	12.8636	13.0895	13.6786	13.011	13.4187	12.7136	12.5375	13.0372	12.2647	12.3666	12.7494
AKAP8	O43823	12.5276	11.5802	-0.94735	-1.92833	+	1.49672e-05	0.000145985	12.65	12.4399	12.7861	12.6865	12.2519	12.3511	11.4608	11.5059	11.9066	11.591	11.3013	11.7158
GTPBP6	O43824	10.3288	11.5158	1.18704	2.27685	+	0.00544289	0.00960959	10.2742	11.0982	10.5616	10.1679	9.04718	10.8237	11.8522	10.9488	11.4826	11.7851	11.9135	11.1128
NRDC	O43847	13.4831	11.9915	-1.49157	-2.81194	+	1.91338e-06	7.40741e-05	13.1601	13.5723	13.3013	13.8871	13.4959	13.4819	11.8171	11.8187	12.5067	12.0397	11.7513	12.0157
CALU	O43852	14.6675	13.5299	-1.13757	-2.2001	+	0.000786738	0.00223026	15.0522	14.1068	14.544	14.6715	14.3388	15.2916	13.4614	14.1273	13.837	13.2969	13.3984	13.0585
AHCYL1	O43865	13.2657	12.5043	-0.76135	-1.69508	+	0.0184542	0.024777	12.1664	13.395	13.4328	13.2072	13.5691	13.8236	11.948	12.6079	12.9272	12.5207	12.6559	12.3663
NDUFS5	O43920	13.0994	13.6553	0.555933	1.47012	+	0.0121146	0.0177177	13.1367	12.8795	13.0749	13.2759	12.5919	13.6374	13.3186	13.5764	13.903	13.5452	14.0516	13.5371
TIMM8A	O60220	12.7151	13.4114	0.696217	1.62025	+	0.00159052	0.00391774	12.2285	13.1566	12.8572	12.5578	12.401	13.0897	13.3315	13.3269	13.3185	13.5968	13.5367	13.3577
GMFG	O60234	15.984	16.524	0.539917	1.45389	+	0.00329482	0.00643287	16.0008	15.933	16.0558	16.0262	16.2497	15.6388	16.4092	16.6572	17.04	16.3667	16.3682	16.3025
SMARCA5	O60264	14.5427	13.8117	-0.731	-1.65979	+	0.00235373	0.00528959	14.7336	14.1286	14.3718	14.6631	14.59	14.7691	14.0131	13.7842	14.4283	13.4388	13.7221	13.4837
KIF5C	O60282	11.9897	10.7086	-1.28113	-2.43029	+	0.00732047	0.0117259	11.558	12.0878	12.1325	12.5034	11.9599	11.6968	10.949	9.38743	10.9798	11.5366	9.90919	11.4896
OPA1	O60313	14.0693	14.359	0.289717	1.2224	+	0.0254629	0.032688	14.0489	13.9613	13.8747	14.2637	14.1139	14.1533	14.2992	14.257	14.8034	14.2312	14.4031	14.1602
KDM1A	O60341	11.4515	10.4832	-0.968332	-1.95658	+	0.0289207	0.0363717	11.3801	11.029	11.1796	11.5096	11.6825	11.9285	10.839	8.91171	11.2682	10.0526	10.815	11.0128
PPL	O60437	13.84	11.3825	-2.45747	-5.49254	+	0.0166551	0.0229792	13.7255	13.689	14.2363	14.5039	12.9041	13.9811	10.1133	8.88456	11.9743	12.7072	14.4043	10.2114
LY75	O60449	10.2971	12.6273	2.33025	5.02892	+	0.000307143	0.00137327	9.81098	9.39174	11.8565	10.2718	11.0809	9.37039	12.7921	12.776	13.1929	12.4164	12.3815	12.2049
NRP2	O60462	11.9898	9.67493	-2.31492	-4.97576	+	0.0032224	0.00635484	12.6127	11.8776	9.99929	12.1542	12.3245	12.9708	9.89473	11.2888	10.4098	8.83562	8.80455	8.81608
SORBS3	O60504	12.0749	13.1371	1.06217	2.08807	+	0.0383967	0.0470579	10.5131	13.3627	12.3777	11.3013	12.4338	12.461	13.129	12.3535	13.2006	13.133	13.5632	13.4433
SYNCRIP	O60506	15.2253	14.899	-0.326267	-1.25376	+	0.0163502	0.022624	15.3989	15.2262	15.1165	15.0979	15.3738	15.1385	14.8147	14.7441	15.2979	14.7205	15.1018	14.7152
CDC40	O60508	12.3782	11.6011	-0.777083	-1.71366	+	0.0025962	0.00561311	12.6479	12.1526	12.3265	12.0315	12.6925	12.4182	11.5832	11.8714	11.4893	11.4399	12.1963	11.0266
GMDS	O60547	12.658	11.3162	-1.34185	-2.53476	+	0.00128263	0.00328121	13.1425	12.4202	11.8372	13.1035	13.0919	12.353	10.6219	12.1113	11.2883	11.6496	11.0673	11.1588
NMT2	O60551	12.3211	13.4972	1.17603	2.25955	+	3.21542e-05	0.000154696	12.1736	12.6175	12.5348	12.1635	12.2168	12.2207	13.5916	13.9374	13.7959	13.4193	12.9893	13.2496
DIAPH1	O60610	15.8119	16.5848	0.77295	1.70876	+	0.000174688	0.000797619	15.6933	16.1728	16.0189	15.538	15.8889	15.5594	16.2194	16.6122	16.7273	16.7825	16.5181	16.6495
RAD1	O60671	11.3348	12.5727	1.23785	2.35847	+	0.019103	0.0255768	11.5895	10.8769	12.019	9.47319	12.3913	11.659	12.405	12.553	13.1567	12.3843	12.6216	12.3154
KPNA6	O60684	14.0884	14.3102	0.22185	1.16623	+	0.00130598	0.00332333	14.0718	14.017	13.9928	14.2077	14.0897	14.1512	14.2973	14.3781	14.3666	14.4033	14.2608	14.1552
LPXN	O60711	15.888	15.3735	-0.514483	-1.42848	+	0.0234841	0.0305544	15.9481	15.7694	15.7943	16.0989	15.8788	15.8387	15.7154	14.8233	16.04	15.2061	14.9977	15.4588
CTNND1	O60716	12.7419	9.99294	-2.74899	-6.72249	+	3.6647e-05	0.000190476	12.5647	12.4145	13.3125	13.6178	11.8108	12.7313	10.2533	9.92506	11.1245	9.24825	10.1713	9.23522
EIF1B	O60739	14.4058	10.5622	-3.84361	-14.3562	+	0.0052672	0.00928165	14.6282	14.5208	14.3858	14.3392	14.1665	14.3946	13.2765	7.54032	10.6764	12.5475	7.11864	12.2141
SNX2	O60749	13.1561	13.5188	0.362683	1.28582	+	0.00605204	0.0101229	13.0493	13.2004	13.163	13.0162	13.3835	13.1244	13.1723	13.5243	13.728	13.7768	13.5018	13.4097
TOM1	O60784	13.1662	14.1922	1.02597	2.03632	+	8.84293e-05	0.000440945	13.2821	13.3289	13.0986	13.2715	12.9523	13.0638	13.7752	14.6635	14.5962	14.1097	14.1553	13.8531
TIMM17B	O60830	12.0057	9.83229	-2.17339	-4.51083	+	3.47955e-05	0.000151351	11.2038	11.6446	12.0477	12.7539	12.2444	12.1397	9.54719	9.55688	10.8242	10.0666	9.59965	9.39923
EIF5B	O60841	14.5118	14.0514	-0.460333	-1.37586	+	0.00750271	0.0120216	14.3632	14.892	14.7022	14.3163	14.5574	14.2395	13.8455	13.9472	14.4819	14.0415	13.9326	14.0599
SH2D1A	O60880	11.8695	13.4406	1.57107	2.97124	+	5.89223e-05	0.000366972	11.4729	12.3087	12.3858	11.5875	12.1055	11.3568	13.6403	13.7257	12.9104	13.8725	13.1804	13.3143
BRD4	O60885	13.3693	13.6895	0.320167	1.24847	+	0.00264764	0.00570435	13.4058	13.4178	13.4171	13.4379	13.3733	13.1638	13.6559	13.5515	14.0139	13.5833	13.7134	13.6187
CUTA	O60888	14.6021	15.6507	1.04863	2.06857	+	0.00415152	0.00783758	15.6825	14.1738	14.8731	14.0089	14.6418	14.2323	15.2819	16.138	15.8095	15.3364	15.6162	15.7222
CTSV	O60911	13.7189	11.1749	-2.54399	-5.832	+	0.0147406	0.0208417	15.1895	11.5486	11.1997	14.733	14.2971	15.3456	12.7551	9.53185	11.2523	11.1111	11.1973	11.2019
PPP1R11	O60927	11.6644	13.7984	2.13407	4.38953	+	0.000563613	0.00174265	11.1585	12.2378	12.1542	10.7075	11.9456	11.7825	14.3892	13.6409	14.1352	12.4304	13.334	14.8608
RNGTT	O60942	12.139	11.6239	-0.515133	-1.42913	+	0.00699016	0.0114597	12.2112	11.8435	11.7829	12.2924	12.4602	12.2441	11.9105	11.2217	11.8676	11.4916	11.5298	11.7223
FAM20B	O75063	11.1958	9.56915	-1.6266	-3.08785	+	0.00117464	0.00314689	11.7102	10.8219	10.9331	11.5628	10.886	11.2605	9.58745	9.80237	10.4008	8.65539	8.57708	10.3918
ICOSLG	O75144	12.6613	9.64524	-3.01608	-8.08966	+	0.00320484	0.00631515	13.5772	10.0591	10.5477	13.9556	13.1353	14.693	9.62189	9.81951	9.5854	9.31139	10.0092	9.52404
RNF40	O75150	11.6123	12.3287	0.7164	1.64308	+	0.00054268	0.00170787	11.8398	11.7558	11.5435	11.3602	11.837	11.3378	12.4201	12.6447	12.564	11.9634	12.2784	12.1019
PHF2	O75151	11.3684	12.1449	0.776483	1.71295	+	0.00252074	0.00546179	11.7704	10.6629	11.1776	11.516	11.466	11.6178	12.0862	12.3131	12.295	12.3707	12.1458	11.6588
PPP6R2	O75170	17.8489	16.7949	-1.05402	-2.0763	+	0.00349607	0.00674556	17.3572	17.4775	17.5828	18.6029	17.6744	18.3985	16.5717	16.1551	17.4211	16.6488	16.9063	17.0662
CNOT3	O75175	11.7184	12.4097	0.691267	1.6147	+	6.90245e-06	8.33333e-05	11.8392	11.6553	11.7467	11.5898	11.8519	11.6275	12.2241	12.3783	12.7224	12.3735	12.3711	12.3886
DNAJB6	O75190	12.5258	11.7015	-0.8243	-1.77068	+	0.000352792	0.00141075	12.6728	12.2513	12.4113	13.032	12.4751	12.3122	11.8385	11.7819	12.0399	11.3566	11.4673	11.7247
XYLB	O75191	12.7183	9.4995	-3.21882	-9.31024	+	1.1308e-06	9.09091e-05	12.4068	13.5687	12.7279	12.7625	13.027	11.817	10.0555	9.80084	9.23762	9.87234	9.21531	8.81538
COQ9	O75208	10.929	12.2292	1.30015	2.46254	+	9.32393e-05	0.000454545	11.0536	11.0495	11.3524	10.1124	10.7271	11.2791	12.4162	12.4187	12.2825	11.8769	12.3512	12.0295
GGCT	O75223	13.1632	12.3104	-0.852817	-1.80602	+	0.00221766	0.00501961	13.2609	13.0345	12.6628	13.677	13.085	13.2592	11.8567	12.2122	12.8955	11.9741	12.6012	12.3228
NDUFS2	O75306	14.6267	13.9809	-0.6458	-1.56461	+	0.00387325	0.00738343	14.6284	14.3285	14.6387	14.582	14.5689	15.0138	14.0385	13.3841	14.4143	14.2176	14.0576	13.7734
TBCA	O75347	14.9931	14.5539	-0.439233	-1.35588	+	0.0410464	0.0497772	14.7357	15.2257	15.2952	14.2868	15.0548	15.3607	14.3634	14.9036	14.6151	14.6074	14.39	14.444
ATP6V1G1	O75348	14.0278	13.6715	-0.3563	-1.28014	+	0.0129921	0.0186579	14.1284	13.8873	13.9929	13.9116	14.0176	14.229	13.788	13.9431	13.766	13.6265	13.1885	13.7169
MACROH2A1	O75367	18.5121	17.4579	-1.05422	-2.07659	+	9.89685e-06	0.000104348	18.596	18.3545	18.5513	18.6512	18.2772	18.6423	17.4207	17.5334	17.6542	17.4891	17.7082	16.9416
MRPL33	O75394	11.3462	9.52134	-1.82491	-3.54284	+	0.000484137	0.0016466	11.3224	11.0122	11.3008	11.331	11.2718	11.8393	8.67619	9.4759	9.41712	11.1239	9.0725	9.36245
PRPF40A	O75400	14.3142	13.7728	-0.541367	-1.45535	+	0.0182678	0.0245704	14.5541	13.6912	14.1901	14.6119	14.2538	14.584	13.9385	13.7946	14.2975	13.5192	13.4746	13.6125
NDUFB1	O75438	13.691	12.263	-1.42799	-2.69072	+	0.0183171	0.0245953	13.5328	14.0168	13.942	13.6223	13.4876	13.5447	12.1455	12.628	9.90864	13.2877	13.0615	12.5469
SRSF10	O75494	14.7367	13.6195	-1.11718	-2.16923	+	1.99789e-05	0.000129032	15.0109	14.7686	14.4527	14.9622	14.6505	14.5754	13.6323	13.2426	14.0513	13.8409	13.4658	13.4843
BANF1	O75531	18.0053	16.8868	-1.1184	-2.17106	+	0.00089165	0.00243014	18.4142	18.1849	18.1434	17.6559	17.3522	18.2809	16.7976	16.4905	16.343	17.4317	17.0654	17.1929
SF3B1	O75533	16.3342	16.6059	0.2717	1.20723	+	0.0252342	0.0324471	16.3754	16.3032	16.2989	16.2366	16.3861	16.405	16.448	16.6217	17.071	16.5129	16.5977	16.3841
CSDE1	O75534	13.9063	13.3647	-0.541583	-1.45557	+	0.000226914	0.00106952	13.9056	13.7681	13.7193	14.1693	13.995	13.8803	13.1763	13.3836	13.4252	13.4531	13.5997	13.1502
WBP4	O75554	13.0941	11.0969	-1.99719	-3.99221	+	0.0284269	0.0358762	14.9631	10.9454	11.5612	14.1736	12.705	14.2164	11.4466	11.7827	11.2594	9.12387	11.9465	11.0225
STX11	O75558	10.9204	13.0019	2.08152	4.23252	+	0.0172063	0.0235978	10.2879	12.0764	12.2365	9.2771	12.0464	9.59799	11.4025	14.73	13.6675	12.9071	13.1813	12.123
UTP20	O75691	11.7379	10.7925	-0.945428	-1.92576	+	0.00370683	0.00709375	11.6667	11.6842	11.7647	11.9619	11.4322	11.918	11.2945	10.3296	9.84063	11.0916	11.2716	10.9272
ATP6AP2	O75787	13.0101	10.6157	-2.39439	-5.25754	+	0.00156018	0.00387565	13.3421	12.9845	11.6974	13.7407	12.7583	13.5375	12.0668	10.0395	9.8476	9.15757	11.8028	10.7799
CBR3	O75828	14.1102	13.546	-0.564233	-1.4786	+	0.00046702	0.00159216	14.0292	14.1534	14.2753	13.9449	14.1802	14.0784	13.2377	13.6485	13.471	13.5615	13.9546	13.4027
CNMD	O75829	14.3224	11.4105	-2.91197	-7.52644	+	0.0376577	0.0465309	15.7665	11.8727	12.5156	15.0797	14.618	16.0821	14.158	9.92289	9.40259	13.253	13.2575	8.46881
DCTN3	O75935	12.8697	13.809	0.939267	1.91755	+	0.000135604	0.000649682	12.4809	13.0588	12.8568	12.6847	13.094	13.0432	13.7425	14.1439	14.199	13.6442	13.4606	13.6638
ATP5PD	O75947	16.4962	15.582	-0.91425	-1.88459	+	0.000644432	0.00185915	16.4673	16.4804	16.4806	16.6287	16.3453	16.575	15.4006	16.0136	16.2371	15.503	15.0976	15.2399
FLOT1	O75955	11.9147	13.3366	1.42188	2.67935	+	0.00159895	0.00391805	11.7511	12.2155	11.4052	11.9565	11.4425	12.7176	13.1842	12.2529	13.1294	13.5495	14.0366	13.8671
GLRX3	O76003	14.47	14.926	0.456083	1.37181	+	0.0055125	0.00968116	14.3364	14.8718	14.7414	14.207	14.5418	14.1213	14.7968	14.9851	14.9179	15.0966	14.8933	14.8665
KRT34	O76011	13.1399	10.1793	-2.96064	-7.78471	+	0.0228593	0.0299624	13.9917	12.098	10.469	16.8476	11.9637	13.4694	7.84635	11.0792	11.9664	10.3838	11.045	8.75479
KRT36	O76013	11.5003	9.85665	-1.64365	-3.12456	+	0.0336919	0.0420039	12.2108	11.5473	12.3482	13.0504	10.475	9.37013	9.22025	9.31529	9.38424	11.6559	9.71827	9.84596
WFS1	O76024	13.1331	9.89278	-3.24034	-9.45018	+	0.00500093	0.00899121	13.6494	12.0111	12.3358	13.9024	13.1204	13.7796	12.1052	11.8306	10.9197	8.48199	6.86918	9.14998
CLPX	O76031	10.8355	8.61043	-2.22503	-4.67522	+	0.000914529	0.00245483	11.5909	10.5503	10.5885	10.6152	11.0326	10.6353	6.80083	8.14574	9.76519	8.32051	9.04987	9.58046
DDAH1	O94760	11.1831	9.18528	-1.99779	-3.99388	+	0.00106812	0.00285131	10.639	11.8339	10.2587	10.8152	12.056	11.4956	10.4744	8.60072	9.79802	8.43042	8.65614	9.15196
RECQL5	O94762	14.9466	11.6958	-3.25086	-9.51931	+	0.00278236	0.00581044	14.3864	14.8105	14.8352	15.4304	14.7749	15.4425	12.5272	10.2694	9.38706	10.271	14.1168	13.6033
B3GAT3	O94766	12.3667	11.3813	-0.985317	-1.97975	+	3.73086e-05	0.000188482	12.6738	11.9736	12.1887	12.5347	12.1811	12.6481	11.3163	11.4839	11.5783	11.0548	11.4912	11.3636
ATG12	O94817	11.2759	9.94886	-1.32706	-2.50891	+	0.0239744	0.030994	12.2349	12.0939	12.0823	11.3092	10.305	9.63021	9.6093	9.20093	10.5268	10.4886	10.3114	9.55612
MYO1D	O94832	11.7933	11.0755	-0.717817	-1.64469	+	0.000756309	0.00221631	11.8116	11.5701	11.7551	12.1758	11.5704	11.877	10.896	11.3034	10.9831	11.5537	10.9255	10.7914
RHOBTB1	RHOBTB2	12.0108	9.43427	-2.57656	-5.96515	+	0.000218964	0.00103504	12.0573	12.7303	12.4229	10.8152	12.8197	11.2196	9.84371	10.1614	9.88967	9.25679	9.417	8.03708
PLPBP	O94903	13.671	14.5166	0.845583	1.79699	+	8.97917e-05	0.000432432	13.563	13.959	13.8426	13.3463	13.836	13.4791	14.3532	14.7334	14.7957	14.3177	14.2951	14.6044
AP2A2	O94973	12.5589	13.2318	0.67285	1.59422	+	0.0194122	0.0259769	12.6663	12.2235	12.6487	11.9939	12.4573	13.3639	13.0109	12.7267	13.783	13.2052	13.4263	13.2386
SEC31A	O94979	14.1802	14.3965	0.216267	1.16172	+	0.00577217	0.00988314	14.0963	14.2611	14.2312	14.2732	14.2227	13.997	14.2556	14.4114	14.5654	14.4425	14.3532	14.351
UBR5	O95071	10.7939	11.416	0.6221	1.53911	+	0.0405501	0.0492377	10.9801	10.41	10.6924	11.4174	10.1556	11.108	11.113	12.2688	11.3313	11.0478	11.5199	11.2153
SCAF4	O95104	12.8085	13.3963	0.587833	1.50299	+	0.00557083	0.00973322	12.7227	12.7571	13.1796	12.6227	13.0152	12.5536	13.5196	13.62	13.5706	12.7488	13.3465	13.5724
MFN2	O95140	13.5394	12.9123	-0.627067	-1.54442	+	0.00558639	0.00974873	13.4896	13.1148	13.3833	13.8221	13.617	13.8094	12.659	13.4938	12.8236	13.1358	12.7846	12.577
UBE4B	O95155	11.4072	9.41163	-1.99555	-3.98769	+	0.0345304	0.0429854	9.13961	12.8747	11.1085	13.9422	11.297	10.0811	8.98123	10.6828	9.92176	8.46936	8.38145	10.0332
ZFPL1	O95159	10.931	12.7723	1.84128	3.58329	+	0.0147226	0.0208041	8.94486	11.8872	12.0534	9.58163	12.7484	10.3705	12.4915	13.0338	12.6912	12.8025	12.9378	12.6769
UBL3	O95164	12.8115	11.4463	-1.36515	-2.57603	+	0.00072325	0.00204714	12.5989	12.9622	12.9651	13.1989	12.1242	13.0194	11.9991	10.3343	11.6714	11.4682	11.4864	11.7184
NDUFA3	O95167	15.1967	13.3361	-1.86059	-3.63157	+	0.0278667	0.0353275	14.7843	15.0745	15.411	15.5598	14.9444	15.4061	14.5464	14.2131	9.87243	13.3617	13.7843	14.2386
NDUFB4	O95168	15.1343	14.3648	-0.7695	-1.70468	+	0.00158547	0.00390734	14.9897	14.995	15.0284	15.2353	14.9994	15.558	14.6259	14.4344	14.9038	13.8402	14.1316	14.2529
SCEL	O95171	13.5857	10.5441	-3.04163	-8.2342	+	0.0056133	0.00972827	13.6237	12.8299	13.7999	14.6441	12.9011	13.7155	9.30322	11.7509	14.0257	10.1812	9.36998	8.63343
NDUFA7	O95182	13.7778	13.0809	-0.6969	-1.62102	+	0.00495569	0.00896916	13.3389	13.7329	14.098	13.7453	13.4513	14.3006	13.2308	12.5275	13.1815	13.2581	13.339	12.9487
RTN3	O95197	13.3596	12.5475	-0.812	-1.75564	+	0.00115587	0.00309714	13.275	13.1457	13.2211	14.0503	12.918	13.5472	12.8836	12.2558	12.5176	12.5524	12.5636	12.5123
LETM1	O95202	15.4914	15.0823	-0.409083	-1.32784	+	0.0279926	0.0353987	15.583	15.0445	15.3537	15.8356	15.4594	15.6721	15.0047	15.1622	15.3588	15.3948	14.8889	14.6844
ZRANB2	O95218	13.3363	12.7828	-0.5535	-1.46764	+	0.0402085	0.0489322	13.5237	13.362	13.2882	13.5259	13.3749	12.9432	12.6606	12.4011	13.8369	12.6158	12.7529	12.4296
SNX4	O95219	8.82457	9.83896	1.01439	2.02004	+	0.00667787	0.0110487	8.49489	9.12467	8.85827	9.29807	8.33364	8.8379	9.90674	10.3378	10.7348	9.02418	9.692	9.33824
KAT7	O95251	13.094	12.2991	-0.794867	-1.73492	+	0.0109994	0.0164435	13.5946	12.6057	12.5043	13.4378	13.4361	12.9856	12.0895	12.1053	13.1184	11.9689	12.1987	12.3141
RASGRP1	O95267	10.8437	8.21245	-2.63127	-6.1957	+	0.00190805	0.00445301	11.6963	11.4165	10.058	10.8757	9.7956	11.2202	5.80908	9.68016	8.22861	7.78864	8.87463	8.89358
LYPD3	O95274	11.6265	9.58533	-2.04117	-4.11579	+	0.00403668	0.00758857	11.3165	10.8489	11.7199	12.9884	10.8382	12.0471	8.67036	9.43517	11.4887	9.73166	9.69565	8.49045
SNAPIN	O95295	13.0405	13.527	0.486467	1.40101	+	0.0389435	0.0475993	12.2355	13.3357	12.9502	13.3856	13.3332	13.0028	13.6115	13.4422	13.8467	13.0961	13.5639	13.6014
NDUFA10	O95299	16.0128	15.4426	-0.570217	-1.48475	+	0.0132014	0.0189555	16.0752	15.6703	15.8211	16.1353	15.8373	16.5378	15.5258	15.147	16.0768	15.4034	15.3712	15.1315
PGLS	O95336	13.9842	14.6549	0.67075	1.5919	+	0.00793776	0.0128134	13.6211	14.6621	14.2763	13.6477	14.0896	13.6084	14.3725	14.7219	15.0209	14.4578	14.5466	14.81
TACC2	O95359	11.6392	9.14059	-2.49862	-5.65143	+	0.00275132	0.00579636	11.7442	10.9862	11.9482	12.8464	9.68742	12.6228	8.27527	7.92866	10.1935	9.75327	10.2066	8.48622
TRIM16	O95361	12.776	9.77777	-2.9982	-7.99002	+	0.000265575	0.00122927	12.4503	13.0163	12.4566	12.9983	13.4244	12.3099	8.89866	8.63487	12.183	9.79222	9.74012	9.41773
ARIH2	O95376	10.5709	9.53523	-1.03563	-2.05001	+	0.0289486	0.0363569	9.66998	10.2227	10.8976	11.0846	11.2436	10.3067	8.80871	10.9513	9.71304	9.5874	8.81194	9.33899
TNFAIP8	O95379	13.7696	14.4627	0.6931	1.61675	+	0.00194903	0.00453174	13.6583	13.7899	13.791	13.651	14.3718	13.3554	14.2932	14.5375	14.8985	14.4218	14.3014	14.3236
SLU7	O95391	12.1471	11.0329	-1.11425	-2.16482	+	0.000588178	0.00178584	12.5128	11.8228	12.1898	12.0414	12.0085	12.3075	11.2111	10.0923	11.5707	11.0613	11.0832	11.1787
CD2BP2	O95400	14.0214	14.3822	0.3608	1.28414	+	0.00309529	0.00618852	14.2067	13.8377	13.9191	14.0925	14.0431	14.0292	14.5016	14.5685	14.3951	14.1391	14.5249	14.1639
FMNL1	O95466	15.1671	15.5538	0.38675	1.30744	+	0.00625945	0.0103948	15.0552	15.2388	15.4157	15.1803	15.2017	14.9107	15.6405	15.7003	15.8248	15.5183	15.4134	15.2256
SEC24B	O95487	12.0942	12.7364	0.642217	1.56073	+	0.00244853	0.00537194	11.9715	12.6162	12.2288	12.19	11.9958	11.5628	12.5733	12.8134	12.9495	12.8108	12.803	12.4684
TDP2	O95551	10.2504	11.7367	1.48628	2.80166	+	0.0116496	0.0171153	8.15411	10.3998	10.9216	10.1189	11.2492	10.6587	12.4221	11.8332	11.832	11.0946	11.6929	11.5452
SFT2D2	O95562	13.1311	12.5048	-0.6263	-1.5436	+	0.00488171	0.00889912	13.1833	12.8591	13.0207	13.739	12.8649	13.1195	12.9178	12.4441	12.6475	12.2259	12.6026	12.1908
ACSL3	O95573	13.017	12.333	-0.68395	-1.60653	+	0.0106455	0.0160224	13.2254	12.8336	12.8772	13.2624	12.6451	13.2581	12.7683	11.8684	12.8722	12.1428	12.5563	11.7901
ZBTB11	O95625	10.2367	9.13312	-1.10354	-2.14881	+	0.00545377	0.00960137	10.1358	10.208	9.87125	10.8327	10.0783	10.2939	9.55534	9.95429	8.22303	8.39359	9.11852	9.55394
NFATC1	O95644	12.3781	11.0318	-1.34631	-2.54262	+	0.0283752	0.0357915	12.5179	12.0541	12.171	12.4958	12.4588	12.5708	10.1252	8.87761	12.1197	11.4215	11.9283	11.7182
POP4	O95707	11.6932	11.0707	-0.6225	-1.53954	+	0.0188884	0.0253108	11.839	11.3721	11.8007	11.4658	11.9482	11.7332	11.5247	10.379	11.5181	10.5382	11.1571	11.3069
SNAP29	O95721	12.577	13.1816	0.604517	1.52047	+	0.00927869	0.014393	12.0318	12.964	12.7713	12.5821	12.8175	12.2956	12.9092	13.3488	13.4246	13.5608	12.9474	12.8986
OXSR1	O95747	15.0081	15.2571	0.249	1.18838	+	0.0195868	0.0261689	14.993	15.0623	14.9436	15.1579	15.0556	14.8363	15.0371	15.2723	15.6086	15.2091	15.1933	15.2223
HSPA4L	O95757	10.1287	11.6801	1.55136	2.93094	+	0.017866	0.024176	10.8457	8.52908	10.8623	10.6358	9.70803	10.1915	10.9566	11.4706	10.1894	12.6057	12.112	12.7463
LSM8	O95777	15.2506	15.9878	0.737133	1.66686	+	4.3479e-05	0.000216749	15.4349	15.3405	15.2076	15.0425	15.2285	15.2497	16.126	16.297	15.8195	15.7428	16.1349	15.8063
AP2A1	O95782	14.1552	14.5068	0.35165	1.27602	+	0.00502567	0.00901053	13.9763	14.3114	14.0629	14.169	14.3268	14.0847	14.2995	14.686	14.7946	14.4335	14.4828	14.3446
TMEM50A	O95807	10.3045	11.033	0.728567	1.65699	+	0.0382736	0.0469528	10.3206	10.1383	11.3276	9.98257	9.53023	10.5276	11.0395	10.6111	11.1568	11.1705	11.7215	10.4989
CRYZL1	O95825	10.8913	12.2742	1.38288	2.60789	+	0.00223176	0.00504248	9.92281	10.7746	11.1519	10.9371	10.5727	11.9887	11.7838	12.2748	12.674	12.4819	12.797	11.6336
BPNT1	O95861	12.1097	12.622	0.512283	1.42631	+	0.0187623	0.0251636	11.7368	12.5395	12.2549	11.7775	11.9341	12.4154	12.4656	13.0677	12.9065	12.4354	12.3574	12.4993
LY6G6C	O95867	13.6478	11.9006	-1.74722	-3.3571	+	0.0366473	0.0453703	13.4489	13.3	13.0335	15.3141	13.1086	13.6815	11.3674	12.5561	14.6857	10.3028	11.6146	10.8767
NUDT3	O95989	12.0736	12.7014	0.627817	1.54522	+	0.0412517	0.0499045	12.1306	12.1459	12.2033	10.9511	12.9245	12.0862	12.7176	12.4295	12.9147	12.7386	12.5891	12.819
NDUFB10	O96000	15.4749	14.8574	-0.617567	-1.53429	+	0.00750284	0.0120124	15.5869	15.2052	15.075	15.6707	15.3584	15.9534	15.253	14.4838	14.8834	14.4771	14.9812	15.0657
ACTL6A	O96019	14.1837	14.6956	0.511917	1.42594	+	0.0249283	0.0320771	13.9586	14.2103	13.9654	14.4246	14.2782	14.2652	14.4956	14.9111	15.4988	14.3683	14.4479	14.4521
CYB5A	P00167	14.0665	11.6363	-2.43023	-5.38981	+	1.6243e-06	8.16327e-05	13.8518	14.0753	14.0769	14.6852	13.6734	14.0364	12.368	10.9486	11.8221	11.461	11.3634	11.8545
ADH1B	P00325	11.3565	13.8394	2.48295	5.59039	+	0.0402483	0.0489179	8.55946	12.4822	12.7289	8.09135	13.1571	13.1198	13.8389	15.6603	14.1366	13.6748	12.9089	12.817
CYB5R3	P00387	15.8136	14.5437	-1.26995	-2.41153	+	5.54336e-06	4.49438e-05	15.5792	15.6665	15.9209	16.1711	15.63	15.914	14.6581	14.8732	14.3366	14.6275	14.6616	14.105
MT-CO1	P00395	11.562	9.32827	-2.23376	-4.70357	+	0.00219068	0.0050197	11.7575	12.6923	11.5716	9.83427	12.4436	11.0729	9.51804	8.591	10.4339	8.40143	8.83576	10.1895
MT-CO3	P00414	13.4633	10.0524	-3.41089	-10.6361	+	7.26926e-05	0.000372881	13.5711	13.0646	13.0707	13.7956	13.5746	13.7033	8.21223	9.49319	10.0924	11.8572	9.71713	10.9424
PNP	P00491	13.7472	14.42	0.6728	1.59416	+	0.000803444	0.00226059	13.5504	14.1938	13.4512	13.6685	13.8975	13.7219	14.4062	14.0366	14.3112	14.522	14.6063	14.6378
HPRT1	P00492	14.4116	14.8052	0.3936	1.31367	+	0.0172952	0.0236311	14.4354	14.6558	14.7058	14.1099	14.4807	14.0822	14.4947	14.9357	15.0729	14.925	14.7219	14.6812
CFD	P00746	13.777	10.6267	-3.15022	-8.87789	+	0.00878781	0.0138964	15.0234	10.9111	11.9079	14.5715	14.906	15.3419	10.1993	13.1838	9.2455	10.3431	9.4373	11.3515
CFB	P00751	15.852	12.8035	-3.04846	-8.27327	+	0.012342	0.0180134	17.4509	13.4958	13.8475	16.7851	16.1814	17.351	14.5579	13.6406	9.62915	12.3039	13.2701	13.4193
ADA	P00813	12.4322	10.613	-1.81926	-3.52901	+	0.0152679	0.0214846	11.6204	11.4015	12.537	12.6909	13.7908	12.5527	10.6986	8.09323	11.5044	11.0158	11.1031	11.2626
CA1	P00915	9.80507	13.6639	3.85886	14.5089	+	8.09789e-06	7.92079e-05	9.62862	9.17053	8.85112	10.561	9.36466	11.2545	14.6636	13.9263	13.3645	13.0003	14.0426	12.9863
CA2	P00918	13.6509	12.0917	-1.5592	-2.9469	+	0.0211334	0.0280655	11.9631	13.2237	14.1955	15.4004	13.1909	13.9316	13.066	12.347	12.2753	11.0886	12.5782	11.1949
ASS1	P00966	13.2624	10.0369	-3.22556	-9.35388	+	0.000127374	0.000611296	13.3129	11.8295	12.5003	13.6723	13.4335	14.8262	11.3656	9.90879	9.29324	9.62015	9.38313	10.6504
SERPINA1	P01009	12.6404	13.8515	1.21113	2.31519	+	0.0232484	0.0303127	12.1899	12.1645	12.0272	13.8659	13.6983	11.8965	14.3906	13.6546	14.1419	12.6109	14.2723	14.0388
SERPINA3	P01011	12.8695	14.7383	1.86878	3.65224	+	0.000227047	0.00106667	13.1095	12.4142	12.3618	13.3856	13.857	12.089	15.3447	14.8818	14.7036	14.1085	14.9919	14.3993
A2M	P01023	17.9876	16.3905	-1.5972	-3.02556	+	0.0376858	0.0465247	19.5745	15.9788	16.1138	18.8102	18.0868	19.3618	16.6377	17.0053	16.2826	16.0138	16.3557	16.0476
C3	P01024	15.0215	13.4814	-1.54015	-2.90825	+	0.0281013	0.0354578	15.9209	13.1004	13.6131	15.72	15.0212	16.7534	13.8957	13.7285	13.7698	13.0023	13.5498	12.942
CST3	P01034	12.8717	9.95438	-2.91729	-7.55425	+	0.000217277	0.00104065	12.7389	12.1232	12.6023	14.0053	12.7	13.0603	11.8402	8.95393	10.163	8.85759	9.60935	10.3022
CSTA	P01040	16.3865	13.6577	-2.7288	-6.62904	+	0.0116716	0.0171363	16.8543	16.9733	15.7011	17.5881	15.072	16.13	12.0635	13.3357	17.2448	11.942	14.33	13.03
TGFB1	P01137	13.9812	13.4749	-0.506267	-1.42037	+	0.00573136	0.00981788	13.7758	13.8521	13.7388	13.9781	14.3036	14.2386	13.4461	13.2105	13.9255	13.2385	13.5746	13.4542
IGHG1	P01857	16.6999	17.5893	0.8895	1.85253	+	0.0266234	0.0340464	16.6502	16.493	15.9446	18.0963	16.3862	16.6288	17.4488	17.8913	18.0651	17.2437	17.8623	17.0249
IGHG2	P01859	14.4252	16.613	2.18788	4.55637	+	0.000861196	0.00235816	15.4924	13.6184	13.8496	15.7778	14.0516	13.7611	16.8513	17.0226	17.0231	15.3501	16.7537	16.6774
IGHG3	P01860	14.9232	16.9371	2.01395	4.03887	+	0.00210656	0.00488159	14.6559	14.3918	13.9946	17.051	14.7548	14.6909	17.4598	16.7836	17.2509	16.0207	17.2893	16.8184
IGHA1	P01876	12.3045	14.7175	2.41298	5.32574	+	0.00929523	0.0144261	12.3327	10.9268	10.2901	15.0336	12.5584	12.6854	15.0605	14.8987	15.1202	13.2162	15.5438	14.4655
HLA-B	P01889	17.5665	16.3476	-1.21893	-2.32775	+	0.000232976	0.00112042	17.9555	17.0256	17.7809	17.6564	17.0775	17.9031	16.2047	15.856	16.2502	16.3361	16.5936	16.8448
HLA-H	P01893	12.8653	9.50947	-3.35587	-10.2381	+	0.00697978	0.011453	9.51935	13.9235	13.632	14.7982	14.9264	10.3926	8.33913	9.93885	10.1547	9.60567	10.0374	8.98108
HLA-DRA	P01903	13.0869	15.5407	2.45382	5.47864	+	0.00946971	0.0146225	13.0682	11.9773	12.7301	13.284	13.9395	13.5221	18.5527	16.3664	14.6407	15.6585	14.1925	13.8333
HLA-DRB1	P01911	13.1354	14.0144	0.879017	1.83912	+	0.0151336	0.0212753	13.6845	12.5397	12.2949	13.2823	13.3706	13.6404	14.3642	14.6668	13.7842	14.0302	13.3963	13.8448
HBD	P02042	12.3486	15.2558	2.90712	7.50118	+	0.000766583	0.00222222	13.6387	11.2116	10.7822	11.876	13.7053	12.878	16.1862	15.7316	14.8019	14.2057	16.0193	14.5898
COL2A1	P02458	12.0665	10.1792	-1.88729	-3.69939	+	0.0327967	0.0407591	12.8145	11.6542	9.07628	12.8477	12.9261	13.0804	11.1581	8.92996	11	9.45657	9.35453	11.1763
KRT14	P02533	21.0961	18.7889	-2.3072	-4.94922	+	0.00851557	0.0135183	21.0432	21.0714	21.0842	22.0094	20.157	21.2112	18.4801	18.0278	21.2759	16.3636	19.2367	19.3491
KRT6A	P02538	21.2153	19.2248	-1.99052	-3.97379	+	0.0143375	0.0203641	21.024	21.4118	21.4058	21.8847	20.4653	21.1004	18.9214	18.2346	21.6927	17.0402	19.7732	19.6868
APOE	P02649	15.9972	14.2903	-1.7069	-3.26459	+	0.00268378	0.00574215	16.956	14.535	15.059	16.5891	15.9977	16.8464	14.9569	14.2894	14.1704	14.1132	14.1548	14.0571
APOC2	P02655	18.058	13.0825	-4.97548	-31.4608	+	0.000199605	0.000902857	20.2162	15.3829	16.2666	18.4902	18.6204	19.3719	13.8892	14.0415	11.1278	12.8573	13.5302	13.0493
APOC3	P02656	21.0264	18.2315	-2.79488	-6.93975	+	0.00441032	0.00822079	23.183	18.3974	19.4497	21.6349	21.4764	22.0168	19.1054	18.4034	18.1411	17.244	17.9811	18.5139
C9	P02748	15.8715	14.0669	-1.8046	-3.49332	+	0.0163478	0.0226305	17.582	13.6675	14.4598	16.1749	16.3001	17.0447	14.0827	14.1123	14.132	13.6163	14.4256	14.0325
APOH	P02749	18.403	16.1682	-2.23482	-4.70703	+	0.0129511	0.018614	19.6315	15.9942	16.85	18.8454	19.0248	20.072	17.1457	16.8596	15.0607	15.8227	16.5904	15.5299
ORM1	P02763	12.9237	10.2802	-2.64351	-6.24852	+	0.00444277	0.00825712	12.6858	12.8883	11.969	13.4144	14.3853	12.1996	12.6413	8.56423	10.1791	10.0928	8.83418	11.3697
TTR	P02766	13.1992	7.90775	-5.29143	-39.1632	+	0.00306458	0.00617695	13.8044	12.4177	12.0777	13.2725	14.1669	13.4559	7.16971	8.07937	9.89761	9.20924	1.9276	11.163
ALB	P02768	22.3049	23.1351	0.830217	1.77795	+	0.0383963	0.0470801	22.2137	21.5344	21.7792	23.257	23.0397	22.0056	23.542	23.2342	23.236	22.2288	23.5801	22.9898
AFP	P02771	17.6615	15.9069	-1.75457	-3.37425	+	0.030804	0.0386586	19.2178	15.3588	16.1135	18.2892	17.9159	19.0737	16.6402	16.6196	14.9762	15.5577	15.9062	15.7416
TF	P02787	16.6258	17.7545	1.12865	2.18654	+	0.0372214	0.0460391	16.7481	15.7126	15.8425	18.0729	17.0314	16.3475	18.471	17.7825	18.176	16.4477	18.2824	17.3673
MT-ND2	P03891	11.3227	9.35564	-1.96708	-3.90976	+	1.73195e-05	0.000138889	11.6891	11.4488	11.4497	10.9376	11.0023	11.4088	9.22194	9.96579	9.70217	8.3603	9.29796	9.58566
MT-ND5	P03915	9.73816	11.5713	1.83312	3.56307	+	0.0135421	0.0192845	9.57914	9.64545	10.3608	9.32957	9.73171	9.78227	9.54006	10.0014	12.4965	13.183	12.2841	11.9226
F11	P03951	12.341	10.1613	-2.17974	-4.53072	+	0.0166537	0.0229835	13.8758	10.2126	10.5865	13.1675	12.0469	14.1568	10.3239	11.4838	9.29469	9.35406	10.0656	10.4456
KLKB1	P03952	12.9934	10.6596	-2.33378	-5.04124	+	0.0380034	0.0467695	14.8032	10.2114	10.9844	13.9364	13.6707	14.3544	12.9317	9.55106	9.77186	9.12191	11.1657	11.4156
C4BPA	P04003	17.3639	13.2133	-4.15059	-17.7604	+	0.00571032	0.00984228	18.8238	16.0437	16.9799	17.3025	18.0484	16.9849	14.6918	16.5204	9.66616	15.0858	10.3424	12.9731
VTN	P04004	16.0398	10.6087	-5.43104	-43.1426	+	2.32015e-05	0.000125786	17.4529	13.7913	14.3838	16.6871	16.5061	17.4175	10.0766	9.78195	10.7421	9.8061	11.8987	11.347
CAT	P04040	16.6913	16.0731	-0.6182	-1.53496	+	0.018829	0.0252571	16.8308	16.4634	16.6642	16.9521	16.5696	16.6675	16.2123	16.5633	16.6814	15.9569	15.6461	15.3784
FUCA1	P04066	11.9706	12.7813	0.810667	1.75402	+	0.0217793	0.0287543	12.0781	11.9753	11.3225	12.08	11.3884	12.9793	13.145	13.2515	13.0521	12.2913	12.5753	12.3724
ANXA1	P04083	19.6948	20.3243	0.629517	1.54705	+	0.0208396	0.0276982	19.4594	20.2681	20.0998	19.4685	19.3065	19.5666	19.832	20.0956	20.0441	20.8472	20.7311	20.396
PRNP	P04156	12.6921	10.364	-2.32809	-5.0214	+	0.00117216	0.00316028	12.8066	11.8653	12.0922	13.3489	13.3921	12.6473	11.9871	9.39639	9.20799	9.67618	10.8534	11.0628
OAT	P04181	12.4676	12.9007	0.433133	1.35016	+	0.0388008	0.0474637	12.5088	11.9852	12.3625	12.9708	12.3567	12.6215	12.5671	13.2598	13.2709	12.6424	12.8947	12.7694
A1BG	P04217	10.4491	14.2876	3.83847	14.3052	+	0.00100459	0.00263299	9.42844	13.1662	8.49702	12.5935	9.7259	9.28375	14.8588	14.4594	14.1125	13.2147	15.1132	13.967
CD3D	P04234	16.4051	14.8702	-1.53493	-2.89775	+	4.37967e-06	5e-05	16.4008	16.2712	16.3118	16.6512	16.311	16.4845	15.1105	14.4176	15.3035	14.3655	15.1464	14.8774
KRT1	P04264	23.0387	21.1357	-1.90302	-3.73994	+	0.019729	0.0263093	22.8446	22.7016	22.855	23.9633	22.568	23.2999	20.4783	21.2236	23.538	18.6529	21.7964	21.1251
SHBG	P04278	12.3682	9.34383	-3.02435	-8.13615	+	0.0118135	0.017336	14.2445	8.03477	11.6688	13.7432	12.8708	13.647	9.04907	9.00852	8.6522	9.86003	10.5382	8.95497
TUBB4A	P04350	12.0979	10.5124	-1.58546	-3.00103	+	0.0030574	0.00617732	11.2839	11.7328	12.4116	11.7428	12.6055	12.8107	10.6454	9.75854	9.31631	11.181	11.3091	10.8642
GAPDH	P04406	20.4132	21.2374	0.824217	1.77057	+	2.8994e-05	0.000114943	20.6788	20.3906	20.6572	20.3557	20.145	20.2521	20.9869	21.4378	21.1908	21.3126	21.4058	21.0908
HLA-A	P04439	17.9945	16.7968	-1.19773	-2.29379	+	0.000452997	0.00157624	18.3463	17.4608	17.3743	18.7083	17.7622	18.3151	16.7508	17.012	16.6669	17.0564	16.7064	16.5881
HLA-DPB1	P04440	11.9386	13.0707	1.13205	2.1917	+	0.0378412	0.0466193	10.4305	11.5579	13.2383	12.3527	11.1748	12.8774	13.4204	13.1468	13.2779	13.0111	13.3479	12.2198
CAPNS1	P04632	16.4632	17.0361	0.57295	1.48756	+	0.0139185	0.0197345	16.3121	16.7588	16.5195	16.1702	16.5715	16.4471	17.1435	17.2919	17.648	17.0074	16.5352	16.5909
AMY2A	AMY1B	13.3344	11.6449	-1.68948	-3.22541	+	0.0269191	0.0343642	14.0077	11.5544	11.4284	14.3458	13.7339	14.9364	12.0222	11.2706	10.6108	11.8123	12.1062	12.0476
HSPB1	P04792	17.8203	15.5053	-2.31493	-4.97582	+	0.00011945	0.000589041	17.852	17.6033	18.0212	18.7588	16.7726	17.9138	15.5192	15.8158	16.6511	14.6996	15.1749	15.1715
RPN1	P04843	16.4455	16.03	-0.415483	-1.33375	+	0.0298023	0.0375402	16.6245	16.1293	16.1208	16.6086	16.5133	16.6762	16.2092	15.729	16.2272	15.7515	16.4681	15.7948
H2AC8	H2AC25	10.0421	11.9616	1.91954	3.78302	+	0.00512952	0.00914883	10.9846	9.62831	8.76259	10.6348	10.3561	9.88618	10.4485	11.1703	11.8921	13.094	12.059	13.1059
SLC4A2	P04920	12.3726	11.5682	-0.804417	-1.74644	+	0.00101488	0.00262908	12.729	12.3867	12.4764	11.9564	12.7234	11.9637	11.0976	11.5807	11.5871	11.6742	11.5999	11.8696
ALDH2	P05091	14.2435	11.2924	-2.95111	-7.73343	+	0.000290949	0.00137116	14.3762	13.9111	14.4439	14.959	13.5449	14.2259	12.5754	12.8369	11.4088	10.976	9.74255	10.2147
HMGN1	P05114	17.0116	16.3661	-0.645517	-1.5643	+	0.00460641	0.00850633	16.9545	17.2011	17.013	17.0951	17.0649	16.7409	16.7745	15.984	16.954	16.0171	16.3065	16.1603
SLC25A5	P05141	17.9908	17.4481	-0.542667	-1.45666	+	0.0356096	0.0443028	18.2945	17.4497	17.8679	18.3029	17.8937	18.1359	17.7973	17.5834	18.0326	17.3491	17.0315	16.8947
SERPING1	P05155	15.077	13.5263	-1.5507	-2.92959	+	0.0309444	0.0387041	16.2729	13.1647	13.5318	15.9722	14.8149	16.7057	13.3224	13.5335	13.1715	13.609	14.0555	13.4661
F13B	P05160	14.8047	10.0579	-4.74677	-26.8484	+	0.000734561	0.00207358	16.4407	12.0585	12.3842	15.7278	15.5922	16.6247	11.5663	9.6797	10.4674	8.32234	8.93486	11.3769
ISG15	P05161	13.5403	13.1719	-0.36835	-1.29088	+	0.0316661	0.0394433	13.0691	13.9266	13.5982	13.4135	13.572	13.6623	13.0332	12.8499	13.3242	13.1943	13.4871	13.1429
PCCB	P05166	12.5562	12.9602	0.404033	1.3232	+	0.0381236	0.0468526	12.5394	12.509	12.3182	12.8281	12.1376	13.0046	12.5038	13.2713	12.8646	12.9507	13.0397	13.131
EIF2S1	P05198	14.5727	15.2308	0.658117	1.57802	+	0.00061836	0.00180392	14.3926	14.8112	14.6298	14.4716	14.6944	14.4365	15.0729	15.2276	15.7642	15.2467	14.9396	15.1338
HMGN2	P05204	15.4936	17.644	2.15037	4.43941	+	4.19967e-05	0.00022449	16.2254	14.8288	15.5704	14.9868	15.1994	16.1509	17.8483	16.8127	18.0441	17.5091	18.1244	17.5253
RPLP2	P05387	17.4853	17.1202	-0.365117	-1.28799	+	0.000566707	0.00173945	17.3979	17.3793	17.604	17.5467	17.4389	17.545	16.846	17.2534	17.2544	17.1078	17.0642	17.1953
RPLP0	P05388	16.7449	17.1166	0.37165	1.29383	+	0.000133642	0.000658065	16.8225	16.7579	16.828	16.7094	16.6266	16.7252	17.003	17.0345	17.307	16.9868	17.2334	17.1348
SSB	P05455	16.7192	17.1332	0.4139	1.33228	+	0.0197086	0.0263096	16.807	17.0468	16.8946	16.6239	16.5384	16.4048	16.8159	17.0171	17.5846	16.9331	17.2865	17.1617
SERPIND1	P05546	16.5965	13.6707	-2.92585	-7.5992	+	0.0256283	0.0328787	17.8242	14.5507	14.9537	17.5467	16.7335	17.9703	15.0585	14.4342	9.02121	14.3862	14.6148	14.5091
PRKCB	P05771	12.9338	13.7675	0.833617	1.78215	+	0.00600091	0.0101037	12.2504	13.4883	13.0636	12.6716	12.8181	13.311	13.6541	13.589	14.1706	13.943	14.0901	13.1579
CD5	P06127	13.8611	15.1262	1.26515	2.40352	+	0.0229252	0.0299603	14.5909	14.6562	14.8781	12.7916	13.17	13.0797	15.6227	15.5976	15.9117	14.7128	14.6557	14.2569
UROD	P06132	12.614	12.9826	0.368633	1.29113	+	0.0101906	0.0153975	12.3654	12.8706	12.7089	12.5828	12.515	12.6414	12.858	13.3947	13.021	13.0321	12.8171	12.773
FYN	P06241	12.734	12.1852	-0.5488	-1.46287	+	0.0402289	0.0489448	12.9103	12.3153	12.5884	13.4766	12.9187	12.1944	12.1885	12.3872	12.6744	12.0746	12.067	11.7192
GSN	P06396	18.9771	17.754	-1.2231	-2.33448	+	0.0109957	0.0164549	19.6706	18.2479	17.7317	19.2713	19.0319	19.9091	18.2528	18.3439	17.6691	17.5208	17.6446	17.0927
PTMA	P06454	15.0377	16.4235	1.3858	2.61317	+	1.00048e-05	0.000103448	15.3181	15.1711	15.2147	14.3397	15.2113	14.9715	16.526	16.6218	16.0955	16.6235	16.3904	16.284
S100A9	P06702	15.9334	13.3056	-2.6278	-6.18083	+	0.0142041	0.0201694	16.4094	13.7661	14.0211	16.3391	16.5547	18.5102	11.4546	14.5305	14.7689	13.0612	13.5168	12.5018
S100A6	P06703	19.9078	19.222	-0.685867	-1.60867	+	0.0265932	0.0340127	19.9846	20.3626	20.3489	19.7772	19.5427	19.4311	19.0264	20.1582	19.1918	19.3426	18.6825	18.9304
PYGL	P06737	11.9313	10.5105	-1.4208	-2.67734	+	0.0136756	0.0194415	12.8463	10.7421	10.6949	12.3268	12.3109	12.667	11.038	9.64076	9.94284	11.3089	10.2738	10.8589
POLB	P06746	10.6677	12.0817	1.41398	2.66471	+	0.0108873	0.0163479	9.52137	11.5179	11.4846	11.4061	11.0176	9.05875	11.998	12.0774	12.4665	12.0973	11.9297	11.9213
NPM1	P06748	17.7667	18.1467	0.37995	1.3013	+	0.000347789	0.0014026	17.9427	17.6731	17.8942	17.6873	17.8281	17.5751	18.0997	17.9963	18.0995	18.2709	18.2364	18.1774
EPHX1	P07099	9.29911	11.7586	2.4595	5.50027	+	1.0276e-05	0.000102564	9.11502	9.04012	8.94731	10.4455	8.73228	9.51445	12.4074	11.2289	11.9571	11.8502	11.6217	11.4864
LDHB	P07195	16.3978	17.6563	1.25857	2.39258	+	2.49739e-05	0.000121212	16.3786	16.8313	16.5018	15.898	16.7465	16.0304	17.4383	17.6982	17.8744	17.4195	17.8072	17.7004
P4HB	P07237	16.6186	16.003	-0.615567	-1.53216	+	0.000404491	0.00148665	16.7081	16.2889	16.437	16.8617	16.4822	16.9337	16.1159	16.1224	15.945	15.8133	16.1295	15.8921
H1-0	P07305	14.827	15.6005	0.7735	1.70941	+	0.0105281	0.0158678	14.4114	15.2829	15.0723	15.0575	14.0431	15.0948	15.654	15.2349	15.6881	15.1728	16.1522	15.701
ANXA2	P07355	19.7405	19.2735	-0.4671	-1.38233	+	0.00883601	0.0139336	19.9762	19.4867	19.852	19.7705	19.406	19.9519	19.3932	19.5029	18.9246	19.4574	18.9653	19.3973
C8B	P07358	14.0588	11.9348	-2.12398	-4.35896	+	0.0221612	0.0291435	15.2323	11.2802	12.0763	15.0813	14.8533	15.8295	12.5989	11.9253	12.0372	11.762	11.7388	11.5468
CAPN1	P07384	14.676	14.2502	-0.425783	-1.3433	+	0.00640247	0.0106537	14.6121	15.0386	14.615	14.5765	14.6335	14.5804	14.1778	14.1847	14.7304	14.2536	14.1034	14.0515
IVL	P07476	13.5529	9.82255	-3.73038	-13.2726	+	0.000405775	0.0015	12.6321	12.8131	13.2269	14.9351	13.142	14.5684	9.05879	9.9517	12.1246	10.2986	7.64407	9.85755
HEXB	P07686	15.1761	14.8141	-0.362033	-1.28524	+	0.0319929	0.039873	15.2679	14.9724	14.9983	15.3792	15.1333	15.3057	14.8601	15.0612	14.8622	15.0223	14.8807	14.1981
PFN1	P07737	20.1837	20.7172	0.533433	1.44737	+	0.0130854	0.0187717	20.2522	20.5668	20.6161	19.7898	20.0288	19.8488	20.3156	20.6007	20.7604	21.039	20.8923	20.6951
CD3E	P07766	15.916	13.2317	-2.68435	-6.42791	+	1.1366e-09	0	16.064	15.8186	15.877	15.8304	15.7549	16.1513	13.2125	13.3463	13.1831	12.7493	13.5188	13.3801
GALT	P07902	12.1403	12.9752	0.83485	1.78367	+	0.00133597	0.00336413	11.669	12.8371	12.2436	11.8428	12.3152	11.9343	12.6528	12.9057	12.9417	13.2301	12.9865	13.1343
HNRNPC	P07910	17.2772	17.526	0.2488	1.18822	+	0.0226127	0.0296323	17.1484	17.2537	17.2755	17.3408	17.3576	17.287	17.336	17.6295	17.81	17.6143	17.5445	17.2215
UQCRH	P07919	15.1732	14.1352	-1.03797	-2.05333	+	0.000177944	0.000804734	15.7774	15.0359	15.2817	14.9373	14.9276	15.0792	13.7001	14.3169	14.2967	14.3389	13.8044	14.3543
LAMB1	P07942	11.5924	9.32699	-2.26539	-4.80785	+	0.0138754	0.0196774	13.123	9.37779	9.26092	12.646	11.9733	13.1733	9.28673	9.39433	9.16667	8.89151	9.08701	10.1357
TPM2	P07951	9.34111	13.5649	4.22376	18.6843	+	1.05324e-05	0.0001	9.90545	8.09014	9.24099	8.87503	9.58705	10.348	12.78	13.2855	15.3248	13.9329	12.5456	13.5204
FH	P07954	14.8731	14.2469	-0.6262	-1.54349	+	0.0031071	0.00619816	14.8548	14.4038	14.6309	15.2721	14.7815	15.2953	14.5058	14.1019	14.4201	14.2181	14.1803	14.055
HSP90AB1	P08238	17.3982	17.0101	-0.3881	-1.30867	+	0.00493419	0.0089391	17.4916	17.665	17.3891	17.2705	17.5749	16.9981	16.8712	16.91	17.1834	17.0424	17.0597	16.9939
GSTA1	GSTA2	11.6976	9.63618	-2.0614	-4.17391	+	0.00641287	0.0106441	12.9682	9.58264	10.6608	12.4091	11.4998	13.0649	10.2827	10.206	9.53895	9.0604	9.28761	9.44139
CYC1	P08574	14.5169	13.895	-0.621917	-1.53892	+	0.0181515	0.0244319	14.6458	14.228	14.6522	14.7341	14.0878	14.7535	14.2745	13.6224	14.6225	13.8348	13.4754	13.5403
PTPRC	P08575	17.7548	16.9473	-0.807567	-1.75026	+	6.61189e-07	0	17.6437	17.7877	17.7982	17.7493	17.7631	17.787	16.9578	16.8461	16.6924	17.2043	16.9949	16.9881
SNRPB2	P08579	14.3483	15.012	0.663767	1.58421	+	2.85004e-05	0.000115607	14.5467	14.1592	14.3962	14.3179	14.3	14.3696	14.9425	15.015	15.374	14.9134	14.9743	14.853
HCK	P08631	14.1199	12.8012	-1.3187	-2.49441	+	0.0323274	0.0402274	13.9294	13.9432	13.9922	14.699	14.0463	14.1096	13.3798	12.4503	10.3781	13.6072	13.704	13.2881
SERPINF2	P08697	19.5272	17.3942	-2.13303	-4.38639	+	0.0123736	0.0180387	21.0244	17.1517	17.7984	20.3855	19.7904	21.0131	17.8036	17.4937	17.0964	17.5778	17.6786	16.7152
RPS17	P08708	16.325	15.5396	-0.785367	-1.72353	+	0.00290916	0.00603996	16.8997	16.099	16.0396	16.3188	16.2725	16.3202	14.8453	15.8161	15.9201	15.3922	15.6636	15.6003
KRT19	P08727	16.9447	14.3694	-2.57527	-5.95981	+	0.00582532	0.00995837	17.0076	16.5439	16.7535	17.995	16.0457	17.3225	13.5112	13.87	17.5973	12.7901	14.4885	13.9595
RPSA	P08865	17.0907	17.7247	0.633983	1.55184	+	0.000132831	0.000621359	16.7624	17.2556	17.3789	16.951	17.1665	17.0299	17.7111	17.7389	17.9434	17.5589	17.6228	17.7731
MRPL3	P09001	12.5434	11.0201	-1.52323	-2.87435	+	0.00281443	0.0058709	10.874	12.7072	12.5209	13.1272	12.8778	13.153	10.9936	10.3902	11.5473	10.8588	10.9187	11.4121
SRP19	P09132	13.3478	12.8545	-0.493267	-1.40763	+	0.00572016	0.0098325	13.4327	13.2854	13.3696	13.3563	13.3189	13.3238	13.0669	13.1906	13.1048	12.354	12.5226	12.8882
CD48	P09326	13.6199	14.4681	0.848133	1.80017	+	0.0246894	0.0318133	13.5209	13.6343	13.6783	13.1936	14.0334	13.6591	15.2881	14.2805	13.7548	13.6402	15.3762	14.4686
QDPR	P09417	13.2583	13.9883	0.730017	1.65866	+	0.000609091	0.00181362	13.4918	13.179	13.1792	13.3663	13.4458	12.8875	13.7478	14.0115	14.5373	13.9676	13.8611	13.8044
HMGB1	P09429	18.46	17.5695	-0.890533	-1.85386	+	0.0328058	0.0407548	18.9672	18.3251	18.8168	18.1734	17.7582	18.7193	16.9435	17.9526	16.3613	18.1838	18.2251	17.7505
RBP1	P09455	12.1191	9.14279	-2.97634	-7.86986	+	5.91565e-05	0.000365297	12.7756	10.76	11.3465	12.7175	11.9795	13.1357	8.1177	9.56703	8.97908	9.76507	8.96867	9.45922
CLTA	P09496	15.2916	14.9925	-0.29905	-1.23033	+	0.0113652	0.0168296	15.3721	15.1162	15.2331	15.328	15.3388	15.3613	15.0802	15.3827	14.9633	14.8572	14.7963	14.8755
ANXA4	P09525	14.4172	14.8059	0.388717	1.30923	+	0.00801005	0.0128825	14.5299	14.413	14.5321	14.4781	13.9799	14.5704	14.7659	14.8789	15.1413	14.6182	14.695	14.7364
CD7	P09564	13.3605	9.14653	-4.21402	-18.5587	+	1.55556e-05	0.000143885	12.8672	12.9991	13.408	15.2687	12.7494	12.8709	8.76169	9.63321	10.2254	9.62542	9.05388	7.57958
HNRNPA1	P09651	16.3605	15.5833	-0.77725	-1.71386	+	4.26412e-05	0.000222222	16.64	16.3545	16.3443	16.1209	16.4402	16.2633	15.7803	15.4463	15.3519	15.8881	15.6103	15.4228
CTSH	P09668	14.173	12.4855	-1.68758	-3.22117	+	0.00572893	0.00982609	13.6336	13.6357	14.1258	14.2583	15.3115	14.0734	13.0156	13.3614	13.6611	11.7791	11.1046	11.991
COX6C	P09669	15.3216	14.4768	-0.84485	-1.79608	+	0.00138676	0.00349258	15.5562	14.9287	14.9532	15.7188	15.2633	15.5097	14.3857	14.1469	15.0168	14.7478	14.3781	14.1855
TACSTD2	P09758	14.6735	9.71011	-4.96342	-31.1989	+	6.02953e-07	0	14.5066	14.1003	15.1675	15.4851	13.7159	15.0658	9.24897	9.67556	11.0649	9.94788	8.47082	9.85252
LTA4H	P09960	15.68	16.2681	0.588033	1.5032	+	0.00112189	0.00298129	15.3861	16.0867	15.8877	15.659	15.6278	15.4329	16.1668	16.2979	16.5711	16.0981	16.1461	16.3284
C4A	P0C0L4	16.4386	14.7149	-1.72377	-3.30298	+	0.0384475	0.0470866	17.8894	14.0008	14.4446	17.2849	17.0405	17.9717	14.9749	14.7182	14.6432	14.3189	14.7919	14.8422
PET100	P0DJ07	11.4417	9.60022	-1.84151	-3.58386	+	0.000375101	0.00145912	12.1832	11.4715	11.3818	11.5986	11.282	10.7333	9.21177	10.307	10.2037	9.90404	9.59208	8.38272
RGPD1	RGPD2	15.0769	15.8041	0.727183	1.6554	+	0.00603871	0.0101082	14.5697	14.8284	15.1308	15.5149	15.0601	15.3577	16.0546	15.9865	16.3219	15.2917	15.6258	15.5442
IGLC2	IGLC3	14.5304	16.1179	1.5875	3.00528	+	0.0064358	0.0106753	14.5887	13.579	13.59	16.318	14.4554	14.651	16.586	15.8937	16.6606	15.2608	16.3934	15.9126
TRB	P0DTU4	14.4834	12.8769	-1.60648	-3.04509	+	7.0199e-05	0.000362069	14.4086	13.9185	14.2336	15.0461	14.7668	14.5269	13.6103	13.0124	12.3919	12.7287	13.0857	12.4326
RRAS	P10301	12.1162	13.5895	1.47325	2.77647	+	0.0153356	0.021489	10.1761	11.3017	12.9041	12.9266	13.0066	12.3822	13.9202	13.7752	14.1156	12.8159	13.555	13.3549
HLA-C	P10321	14.4431	12.585	-1.85809	-3.62529	+	0.034822	0.0432519	15.0424	13.4488	15.184	14.5344	14.4255	14.0236	13.0592	13.697	9.19723	13.8917	13.3528	12.3122
BCL2	P10415	13.5712	13.0659	-0.505383	-1.4195	+	0.00820729	0.0131084	13.6369	13.4741	13.5821	13.6352	13.274	13.8252	13.532	12.8917	12.9647	12.7085	13.4132	12.8851
SPP1	P10451	10.8298	8.83435	-1.99542	-3.98731	+	0.0402425	0.0489388	12.3562	7.90148	9.01959	11.9073	11.2164	12.5776	8.53768	9.9627	9.02278	9.38608	8.19068	7.90616
DLAT	P10515	14.3999	15.027	0.627117	1.54448	+	0.00251743	0.00546785	14.4341	14.0208	14.3361	14.5654	14.1363	14.9069	14.9961	15.0293	15.3579	14.801	15.1761	14.8019
CTSA	P10619	15.4244	14.3751	-1.04933	-2.06957	+	0.0166182	0.0229657	15.2336	14.8914	14.8163	16.0353	15.4969	16.0731	14.781	13.1192	15.186	14.1197	14.5836	14.4611
CHGA	P10645	13.5943	10.7768	-2.81741	-7.04894	+	0.00909819	0.0141839	14.2906	12.1354	11.988	14.1379	14.2174	14.7962	12.3943	12.3593	9.14482	9.41208	8.95666	12.3939
CD37	P11049	11.3034	11.9607	0.65735	1.57718	+	0.0206291	0.0274019	11.2172	11.3788	11.2149	11.7591	10.9064	11.3438	12.1431	11.2809	11.4119	12.454	12.5007	11.9737
HSPA8	P11142	17.5829	17.9185	0.335567	1.26187	+	0.000969624	0.00256627	17.6628	17.6668	17.7098	17.4213	17.5312	17.5056	17.8683	18.0652	18.0825	17.7151	17.9113	17.8685
SLC2A3	P11169	14.2174	13.5088	-0.7086	-1.63422	+	0.0278221	0.0352911	13.8824	14.0229	14.1785	14.2368	14.8183	14.1655	12.6542	13.0499	13.3646	14.1542	14.0799	13.75
EPB41	P11171	12.8802	13.7678	0.8877	1.85022	+	0.000672649	0.00193772	12.5493	12.7443	12.7001	13.4338	12.7623	13.0911	13.8165	13.9755	14.1082	13.3957	13.9342	13.377
UMPS	P11172	12.6174	12.8568	0.239433	1.18053	+	0.0316561	0.0394766	12.4849	12.7213	12.5408	12.4989	12.7374	12.7209	12.6608	12.7442	13.0188	12.7992	13.1838	12.734
PDHB	P11177	16.1117	16.5268	0.415117	1.33341	+	0.0172315	0.0235792	16.1183	15.9008	15.7585	16.3338	15.9901	16.5689	16.3901	16.4268	16.9184	16.4874	16.4269	16.5115
RALB	P11234	11.4874	11.9139	0.426483	1.34395	+	0.0273104	0.0347985	11.4286	11.3789	11.7206	11.4755	11.6124	11.3084	11.9896	12.2186	12.4309	11.785	11.6369	11.4223
BCR	P11274	11.061	12.0555	0.994483	1.99237	+	0.00293042	0.00604407	10.5443	11.5082	11.5471	10.6028	11.5779	10.586	11.6183	12.0477	12.1772	12.4439	12.3225	11.7236
LAMP1	P11279	13.8121	13.2054	-0.606733	-1.52281	+	0.00318529	0.00628745	13.937	13.3055	13.6006	14.3705	13.7578	13.9014	13.3371	13.1193	13.2413	13.2877	13.2925	12.9545
UBL4A	P11441	11.8929	12.5792	0.6863	1.60915	+	0.0239667	0.0309913	11.1229	12.083	12.4453	11.5453	12.2154	11.9454	12.4522	11.9207	12.9998	12.7306	12.9736	12.3982
PC	P11498	11.641	10.5232	-1.11782	-2.17019	+	0.0387293	0.0474085	11.7295	11.7296	12.2946	11.7738	11.8951	10.4237	11.2004	10.8559	11.3419	11.1332	9.43778	9.17019
IGF2R	P11717	14.2721	13.7532	-0.518867	-1.43283	+	0.0392015	0.0478093	14.4198	14.1611	13.7443	14.674	13.9237	14.7095	13.8617	13.6736	13.2958	13.9512	14.2907	13.4462
PRPS2	P11908	14.8225	15.4929	0.670417	1.59153	+	0.00182251	0.00429412	14.3693	15.1657	14.8934	14.8243	14.991	14.6912	15.1645	15.5169	15.8768	15.2721	15.7574	15.3697
PABPC1	P11940	14.3386	14.6959	0.3573	1.28103	+	0.0277524	0.0352333	14.3445	14.4588	14.319	14.0859	14.5172	14.3064	14.3389	14.7645	15.1512	14.9057	14.5868	14.4285
PCNA	P12004	13.8855	14.7007	0.815217	1.75956	+	0.000118018	0.00057732	13.6993	14.0082	13.8788	13.7992	14.2848	13.6425	14.6853	14.9602	14.9829	14.4186	14.634	14.5231
KRT3	P12035	15.5347	14.4803	-1.05445	-2.07693	+	0.0306729	0.0385651	15.4174	15.5288	15.6674	15.6819	15.4259	15.487	15.4217	15.9575	14.3089	14.2511	13.5748	13.3677
SLC25A6	P12236	17.9594	17.3026	-0.65675	-1.57653	+	0.00502151	0.00901141	18.0354	17.5258	17.8678	18.2525	17.7895	18.2851	17.1194	17.1731	17.5732	17.6072	17.5815	16.7612
CKB	P12277	13.4368	9.85602	-3.58083	-11.9657	+	1.6832e-06	8e-05	14.3278	12.8952	13.03	13.5935	12.9983	13.7763	9.57327	10.5278	9.23608	9.31422	9.60886	10.8759
CKMT1B	P12532	13.9916	9.11036	-4.88126	-29.4717	+	2.5206e-06	6.45161e-05	13.8434	13.4091	14.5306	14.9601	12.927	14.2795	10.5746	8.39903	9.61141	7.77582	9.60709	8.69421
BCKDHA	P12694	14.0429	13.6853	-0.357667	-1.28135	+	0.0197579	0.0263286	14.1596	14.0082	13.9876	13.9946	13.7656	14.3421	14.0074	13.6743	13.6014	13.2583	13.7897	13.7806
MYL4	P12829	10.4276	12.9224	2.49478	5.63644	+	0.0123481	0.018012	7.66773	11.7148	11.5341	11.9055	9.96182	9.78175	11.6791	14.3251	12.9134	13.8113	13.3957	11.4098
PEPD	P12955	13.6189	14.0557	0.4368	1.3536	+	0.000969243	0.00257014	13.5831	13.8162	13.5432	13.4527	13.8535	13.465	13.8184	14.2089	14.1811	14.1568	13.957	14.0123
XRCC5	P13010	16.8722	16.5786	-0.293633	-1.22572	+	0.0304946	0.0383409	17.1394	16.5849	16.7633	16.7826	17.0094	16.9536	16.6311	16.2663	16.7333	16.4187	16.8202	16.6018
EEF2	P13639	17.3167	17.5967	0.279967	1.21417	+	0.00554829	0.00971769	17.1121	17.4327	17.4457	17.2949	17.4341	17.1806	17.54	17.6327	17.8398	17.465	17.5471	17.5553
KRT10	P13645	21.9204	18.8106	-3.10982	-8.63273	+	1.88653e-05	0.000134228	22.0252	21.2949	21.8402	22.6863	21.5505	22.1256	18.4702	19.0541	19.7704	17.3532	19.5982	18.6177
KRT13	P13646	19.9776	17.1338	-2.84375	-7.17884	+	0.00282263	0.00586469	19.6727	19.121	19.6492	19.8662	19.5943	21.962	15.3163	18.0407	18.9255	15.6407	18.1209	16.7588
KRT5	P13647	19.9072	17.0463	-2.86093	-7.26485	+	0.000841857	0.0023141	19.7787	19.786	20.114	20.4822	19.1601	20.1223	16.4476	16.7463	19.203	14.9019	17.5801	17.3988
P4HA1	P13674	12.0905	9.99815	-2.09233	-4.26437	+	8.25275e-05	0.000453441	12.665	11.1081	12.1225	12.4994	11.9117	12.2362	10.8923	10.2797	9.78357	10.108	9.13059	9.79474
TPT1	P13693	14.4367	13.9587	-0.47795	-1.39276	+	0.027236	0.0347358	14.3826	14.7212	14.6727	13.7589	14.4886	14.5959	14.1513	13.5829	13.8374	14.3701	13.7799	14.0306
PLS3	P13797	13.4381	11.2866	-2.15152	-4.44295	+	0.000253455	0.00121696	13.3957	13.1063	13.5111	14.2117	12.6874	13.7166	11.5203	12.4255	11.4904	11.554	10.49	10.2395
APEH	P13798	15.0286	15.4482	0.419583	1.33754	+	0.00474257	0.00872272	14.7812	15.435	15.1011	15.1275	14.9782	14.7488	15.378	15.5572	15.6517	15.3169	15.4108	15.3747
CD59	P13987	13.9965	12.4791	-1.5174	-2.86275	+	0.00104603	0.00276833	13.8833	13.8347	14.1799	14.4145	13.7349	13.9317	12.9543	12.2278	11.0561	12.8971	12.5443	13.195
MIF	P14174	17.1117	17.8751	0.76335	1.69743	+	0.0303048	0.0381116	16.1416	17.5081	17.601	16.4238	17.5334	17.4625	17.2864	17.5878	18.1143	17.9852	18.1302	18.1466
HGF	P14210	17.4333	14.6099	-2.82339	-7.07826	+	0.0378159	0.0465977	18.4998	15.2937	15.6807	18.0266	17.9281	19.1707	16.4582	15.5392	9.75663	15.1813	15.5807	15.1432
IRF2	P14316	11.2026	12.3756	1.17302	2.25483	+	0.00348281	0.00673643	11.7542	11.8231	11.8187	10.6767	10.1611	10.9816	12.6391	12.7647	12.3881	12.1062	12.1189	12.2365
HSP90B1	P14625	18.4463	17.9789	-0.467467	-1.38268	+	0.0111819	0.016657	18.7869	18.1641	18.1705	18.7253	18.1362	18.695	18.1574	17.9447	18.083	17.6326	18.0754	17.9801
COX6B1	P14854	16.3146	16.8987	0.584133	1.49914	+	0.000369119	0.00144068	16.1625	16.394	16.4045	16.0435	16.2107	16.6725	17.023	17.0605	17.0302	16.7791	16.7121	16.7876
JUP	P14923	16.0097	13.3845	-2.62525	-6.16991	+	0.00479471	0.00882931	15.8976	15.8721	16.2131	16.9586	15.0937	16.0232	12.6628	13.4605	16.2382	11.1254	13.802	13.0179
UQCRB	P14927	15.7088	15.0289	-0.6799	-1.60203	+	0.00463038	0.00850811	15.6522	15.2404	15.5591	15.8774	16.0288	15.8946	15.2815	14.6115	14.8749	15.3733	15.3785	14.6534
CPA1	CPB1	11.6646	9.53977	-2.12484	-4.36155	+	0.0152752	0.0214751	13.1909	9.40389	9.75354	12.6541	12.1941	12.7911	9.76134	10.5401	9.88746	8.60553	9.1548	9.28936
AKR1B1	P15121	14.004	15.1342	1.13015	2.18881	+	3.16881e-05	0.000155556	13.7709	14.6231	13.8785	13.6075	14.1626	13.9816	15.0132	14.9158	15.1028	15.1999	15.3236	15.2498
ARSA	P15289	14.979	13.0074	-1.97165	-3.92216	+	0.0178835	0.0241925	16.7383	13.7026	14.5685	15.8693	13.5757	15.4196	14.0583	13.481	10.8027	13.701	13.1624	12.8387
ACP3	P15309	12.3788	9.24579	-3.13302	-8.77271	+	8.78583e-06	7.54717e-05	12.2849	11.8237	12.5161	13.2649	11.7679	12.6154	9.2056	8.93564	9.00597	8.19858	9.77987	10.3491
NME1	P15531	13.8116	12.2083	-1.6033	-3.03838	+	0.000863283	0.002347	14.084	13.8893	14.2435	13.1056	13.7404	13.8069	10.8497	12.2271	12.3244	12.1502	13.0242	12.6743
GNS	P15586	12.7676	13.2403	0.47275	1.38775	+	0.00519958	0.00922463	12.7383	12.5525	12.6431	13.0581	12.4955	13.1181	12.9536	13.3684	13.0448	13.3522	13.4207	13.3024
RPS2	P15880	16.3082	16.8468	0.538633	1.4526	+	0.000828108	0.00228939	16.2681	16.4395	16.47	16.273	16.2638	16.1348	16.791	16.8356	17.3021	16.7024	16.8874	16.5625
DSP	P15924	18.2452	15.042	-3.20318	-9.20989	+	0.00227177	0.00514286	18.2231	18.0512	18.4223	19.1284	17.3356	18.3104	14.6954	14.9286	18.0691	12.278	15.1348	15.146
RPA2	P15927	12.8937	14.0691	1.1754	2.25855	+	0.000297001	0.00138967	12.3817	12.9594	13.1373	13.1175	12.7491	13.0173	13.8823	13.4665	14.6127	13.802	14.5573	14.0939
COX7C	P15954	16.8771	15.8667	-1.01042	-2.01449	+	0.0023491	0.00530159	16.692	16.9211	16.8873	17.1718	16.5534	17.0372	15.4706	16.0241	16.9469	15.7259	15.4602	15.5726
ALOX15	P16050	11.2897	14.0421	2.75241	6.7384	+	0.0405955	0.0492569	14.6587	8.84896	9.27172	9.97218	14.3338	10.6528	16.0775	14.9521	13.6331	13.9237	13.1988	12.4674
CD44	P16070	16.064	16.5516	0.487633	1.40214	+	0.00382777	0.00738432	16.2458	16.2994	16.2869	15.9901	15.5363	16.0254	16.3453	16.6703	16.4898	16.6883	16.6145	16.5015
H2AX	P16104	17.1563	16.2261	-0.930267	-1.90563	+	0.0262494	0.0335966	17.4406	16.2506	16.8734	17.3792	17.3064	17.6877	16.5807	16.112	14.9038	16.6687	16.8634	16.2277
ACADS	P16219	13.6348	14.2857	0.650933	1.57018	+	0.0115975	0.0170618	13.9141	13.3413	13.0607	13.6229	13.4911	14.3785	14.1313	14.4619	14.6802	14.1846	14.1258	14.1304
PPP3CB	P16298	15.3451	14.8202	-0.524817	-1.43875	+	0.0209875	0.0278914	15.8758	15.1637	15.11	15.4482	15.5698	14.9029	14.688	14.3338	15.0957	14.9553	14.6922	15.1565
NCK1	P16333	14.3053	14.8621	0.5568	1.471	+	0.000351394	0.00139655	14.3899	14.5603	14.1076	14.0223	14.5512	14.2005	14.774	14.9512	15.0511	14.83	14.8297	14.7366
H1-3	P16402	20.2623	21.0503	0.788017	1.7267	+	0.0088897	0.0139985	20.631	19.5671	20.2385	20.1427	20.4294	20.5652	20.8745	21.2978	21.5665	20.5447	21.459	20.5595
MGMT	P16455	12.2378	13.3469	1.10912	2.15714	+	0.000596133	0.00177939	12.3749	12.3817	12.8779	11.4016	11.8517	12.5388	13.4437	13.4246	13.2644	13.4175	13.4776	13.0535
ATP2A2	P16615	14.5705	13.7919	-0.778567	-1.71543	+	0.0115398	0.0169484	14.8663	13.8619	14.3546	15.0141	14.5593	14.7669	13.9905	14.2582	14.2086	13.4849	13.7321	13.0774
FAH	P16930	13.152	13.8311	0.67905	1.60109	+	0.00121464	0.00323034	13.1827	12.8716	13.0032	13.0262	13.1142	13.7142	13.6403	14.024	13.9932	13.9074	13.9613	13.4602
YBX3	P16989	14.9206	13.9181	-1.00252	-2.00349	+	0.000233892	0.00111169	15.0938	14.8724	15.2071	14.8309	14.7393	14.7801	14.5171	13.5239	14.2417	13.974	13.637	13.6148
ZNF26	P17031	13.1869	9.69482	-3.49214	-11.2522	+	8.79244e-05	0.000442688	12.9795	13.1506	13.471	13.8847	12.3073	13.3286	9.90721	9.20796	11.3991	8.35176	8.47076	10.8321
PRKCA	P17252	13.3023	13.8921	0.589817	1.50506	+	0.0150542	0.0212137	13.4824	13.5302	13.395	13.0625	13.4341	12.9095	14.1822	13.5279	13.9276	13.2702	14.4109	14.0338
JUNB	P17275	10.4209	12.5938	2.17291	4.5093	+	0.00151266	0.00378618	11.2717	11.6062	11.0547	8.31088	10.3682	9.91359	12.4504	12.3126	12.704	12.4924	12.5392	13.0641
GJA1	P17302	11.327	9.55956	-1.76747	-3.40457	+	0.00583576	0.00994684	10.8965	11.7717	11.9667	12.1285	9.79182	11.407	9.18317	10.2901	10.3043	10.1284	9.41786	8.03356
JUND	P17535	12.3963	12.9989	0.602617	1.51847	+	0.0241223	0.0312104	12.3022	12.9375	12.3376	12.175	12.3545	12.2709	12.8161	12.1276	13.3745	13.0933	13.1163	13.4656
NDUFB7	P17568	13.0613	13.9303	0.869067	1.82648	+	0.000132829	0.000623377	12.8747	12.8524	12.8306	13.347	13.0033	13.4596	14.0401	13.8776	14.2246	13.9609	13.939	13.5398
LGALS3	P17931	16.7787	14.4488	-2.33	-5.02805	+	5.32777e-05	0.000326923	17.0921	17.0067	16.6548	17.0193	16.3149	16.5847	14.181	14.922	15.4899	13.5596	13.5948	14.9452
PSMC3	P17980	14.8125	15.0887	0.2762	1.211	+	0.0286247	0.0360596	14.5503	14.7289	14.727	14.894	14.9179	15.0571	14.8942	15.1978	15.3466	15.2117	14.8543	15.0278
RPL35A	P18077	15.7166	14.4356	-1.28102	-2.4301	+	0.0210547	0.0279526	15.5784	15.6387	15.6691	15.8378	15.7108	15.8649	14.6804	14.7112	12.133	14.9833	15.1605	14.9452
ARF4	P18085	14.1012	14.5389	0.437733	1.35447	+	0.000513164	0.00170342	14.2456	14.1499	14.0705	14.2419	13.9601	13.9392	14.5104	14.7899	14.6008	14.2971	14.5884	14.447
RPL7	P18124	17.5339	16.8246	-0.709267	-1.63497	+	0.00128243	0.00329023	17.6995	17.308	17.5457	17.5952	17.5158	17.5389	16.6617	16.6629	17.5543	16.7957	16.7608	16.5121
NAT1	P18440	10.8133	9.85755	-0.9557	-1.93952	+	0.028969	0.0363752	10.833	10.53	10.9882	11.0381	11.1343	10.3559	9.02151	9.27374	11.1739	10.2901	9.08765	10.2984
IL1RN	P18510	11.6183	9.33715	-2.28114	-4.86061	+	0.014046	0.0199331	12.8692	8.95342	12.6158	13.0006	9.57208	12.6986	9.70818	9.54672	9.28714	9.54543	8.59964	9.33577
NELFE	P18615	12.5042	11.659	-0.84515	-1.79645	+	7.7598e-05	0.000409836	12.4191	12.3657	12.8214	12.5377	12.6559	12.2253	11.7014	11.5175	11.7121	12.0235	11.7059	11.2938
PGAM1	P18669	17.5842	16.9186	-0.665617	-1.58625	+	0.00539849	0.00952921	17.42	17.8519	18.0286	17.4087	17.2489	17.5473	16.4683	16.7965	16.5757	17.2871	17.2244	17.1597
RCC1	P18754	14.3421	15.0636	0.721517	1.64891	+	0.000395245	0.00145455	14.7176	14.201	14.1681	14.286	14.164	14.5158	15.0116	15.2943	15.4361	15.003	14.8307	14.8059
SDC1	P18827	11.2439	9.46029	-1.78358	-3.4428	+	0.00802363	0.012863	11.7978	11.4554	11.3525	12.6888	10.3711	9.79762	9.01738	9.11698	11.136	9.19055	9.34552	8.95529
LIG1	P18858	10.3307	11.9074	1.57673	2.98292	+	0.00394596	0.0074659	9.86337	11.045	10.9004	10.0658	11.0786	9.03078	11.9571	12.8588	12.2913	11.4505	11.8366	11.05
ATP5PF	P18859	16.2868	15.5515	-0.735333	-1.66478	+	0.000634849	0.00181947	16.503	15.8742	16.1668	16.2335	16.1827	16.7607	15.7708	15.7587	15.6367	15.4038	15.2621	15.4768
KRT15	P19012	13.1477	10.4875	-2.66022	-6.32129	+	0.0214882	0.0284579	13.8404	13.081	13.4062	12.6828	13.6239	12.2519	9.04852	9.43102	8.64391	13.5139	8.87973	13.4078
POLR2E	P19388	13.9927	14.4868	0.4941	1.40844	+	0.00323353	0.00636455	14.1035	13.8958	14.0753	14.3132	14.0827	13.4857	14.5281	14.6314	14.6175	14.2891	14.5076	14.3471
ERCC3	P19447	10.1182	10.9116	0.793317	1.73305	+	0.00512447	0.00915679	9.31468	10.1691	10.5232	10.2059	10.5111	9.98552	10.98	10.5722	11.3853	10.8439	10.5849	11.1031
TFEB	P19484	10.6987	9.70598	-0.992732	-1.98995	+	0.0400679	0.0488048	11.2575	10.8174	11.0375	11.7711	9.89539	9.41339	9.0848	9.43177	9.40215	10.3239	10.3987	9.59457
NFKB1	P19838	13.189	13.4143	0.225317	1.16903	+	0.0308416	0.0386526	13.0235	13.1851	13.0018	13.419	13.2926	13.2121	13.2391	13.3557	13.6922	13.4064	13.3587	13.4339
EIF2S2	P20042	14.5671	14.0021	-0.56495	-1.47934	+	0.0016832	0.00403023	14.6171	14.6445	14.523	14.4865	14.8342	14.2971	14.0164	14.4589	13.976	13.8211	14.0836	13.6567
ANXA7	P20073	15.3722	16.182	0.80985	1.75303	+	3.25713e-05	0.000153846	15.4077	15.6986	15.494	15.3017	15.1531	15.178	16.0315	16.041	16.4879	16.0349	16.1802	16.3167
TBP	P20226	12.198	12.8456	0.64765	1.56661	+	0.0408341	0.0495	11.7157	11.7226	12.1498	12.2537	12.4468	12.8994	12.594	12.9423	13.7384	12.7065	12.8609	12.2318
TNFRSF1B	P20333	11.1554	9.46887	-1.68655	-3.21887	+	0.0017408	0.00409465	11.6823	10.921	11.5869	11.6827	11.6521	9.40752	9.50334	9.49979	9.15523	10.1489	9.33034	9.1756
RAB6A	P20340	13.1427	14.1737	1.03095	2.04337	+	0.000263263	0.00123227	13.4704	13.0737	12.9774	13.3485	12.6321	13.3542	14.1235	14.0507	14.8006	13.9169	13.885	14.2653
MX1	P20591	11.1247	12.1648	1.04015	2.05644	+	0.011952	0.017553	10.8337	11.6566	11.9556	10.4728	10.4535	11.3759	11.2505	12.7022	12.713	12.1776	12.1653	11.9804
MX2	P20592	12.6794	14.5086	1.8292	3.5534	+	9.03882e-05	0.000430769	13.22	13.1777	12.8261	12.0688	11.6048	13.1791	14.2808	14.2959	14.6976	14.4311	14.7273	14.619
M6PR	P20645	13.9886	13.2937	-0.694883	-1.61875	+	0.00252794	0.00548508	13.7917	13.8067	13.8676	14.5021	13.8698	14.0938	13.1637	13.0747	13.9269	13.3564	13.145	13.0957
LMNB1	P20700	18.0688	17.529	-0.539767	-1.45374	+	0.00730581	0.0117225	18.2487	17.6363	18.0149	18.1753	18.158	18.1795	17.7042	17.6201	18.0352	17.3111	17.3663	17.1372
PZP	P20742	15.1887	13.0122	-2.17643	-4.52035	+	0.0266033	0.0340179	16.3918	13.6013	13.1427	15.8412	15.7399	16.415	14.4687	13.5591	11.4894	12.3983	14.7446	11.4132
FLG	P20930	14.3458	11.4095	-2.93625	-7.65419	+	0.00297053	0.00606681	13.9426	13.7071	14.1958	17.0387	13.3818	13.8086	11.0381	12.2994	13.4401	10.1722	11.2612	10.2461
PTMS	P20962	14.5096	13.5493	-0.960267	-1.94567	+	0.00905409	0.0141595	14.2258	14.4703	14.5319	14.5744	15.1498	14.1053	13.2614	13.9296	13.1628	14.6766	13.1207	13.1448
CD247	P20963	14.5017	12.4958	-2.0059	-4.01639	+	0.0175635	0.0238348	14.5053	14.4878	14.0122	15.0258	14.4697	14.5095	13.889	13.1116	9.13241	13.0234	13.2276	12.5909
CSRP1	P21291	15.6143	14.2704	-1.34387	-2.53831	+	8.35155e-06	7.84314e-05	15.3626	15.6258	15.7085	15.5598	15.6904	15.7384	14.1015	14.8192	14.589	14.2651	13.8376	14.0099
ACO1	P21399	12.7628	12.3483	-0.414483	-1.33282	+	0.0229796	0.0300474	12.5295	12.8852	12.6021	12.7221	12.7451	13.0926	12.3283	12.0085	11.9544	12.626	12.7422	12.4303
VDAC1	P21796	17.8865	16.9518	-0.934767	-1.91158	+	0.000206757	0.001	18.0646	17.3869	17.6655	18.103	17.7828	18.3164	17.1343	17.1609	17.099	16.9461	16.7154	16.6549
CD9	P21926	14.962	12.9483	-2.01368	-4.03812	+	2.19251e-05	0.000126582	14.5938	15.1378	15.544	15.203	14.3368	14.9567	13.1034	12.7184	12.3115	13.7593	13.1159	12.6815
BCKDHB	P21953	14.7694	13.8233	-0.946033	-1.92657	+	0.000136934	0.00064557	14.7329	14.5532	14.7452	14.9744	14.4341	15.1765	13.7829	14.253	13.9722	13.4165	13.7334	13.7821
OSBP	P22059	13.7909	13.1755	-0.615433	-1.53202	+	0.00328468	0.00641365	13.6921	13.5013	13.5984	13.7654	13.7098	14.4786	12.9723	13.2505	13.4683	13.0069	13.1817	13.1733
PCMT1	P22061	14.1151	14.6265	0.511367	1.4254	+	0.000592102	0.00178261	13.9598	14.361	14.3546	14.206	13.9546	13.8546	14.4537	14.5843	14.5334	14.7936	14.7067	14.6871
GART	P22102	13.0282	12.7416	-0.2866	-1.21976	+	0.0352537	0.0438142	12.9171	12.9955	13.2301	12.9099	13.0574	13.0594	12.2692	12.8621	12.9545	12.9777	12.6565	12.7298
TNXB	P22105	11.1488	9.59755	-1.55127	-2.93075	+	0.0218662	0.0288742	12.2562	9.90179	9.47527	11.1977	11.4135	12.6485	10.5687	9.44596	10.1095	8.90654	9.24001	9.31462
ACHE	P22303	11.9852	9.57342	-2.41182	-5.32146	+	0.00849786	0.0135104	13.7581	9.75726	10.1934	12.341	12.6964	13.1653	9.30161	9.01492	9.10538	10.6115	8.89482	10.5123
IDS	P22304	12.648	11.9563	-0.691667	-1.61515	+	0.0290811	0.0365878	12.5403	12.2243	12.5198	13.1413	11.9906	13.4717	11.8874	11.4424	11.6308	12.3009	12.256	12.2205
NME2	P22392	15.2298	14.3249	-0.9049	-1.87241	+	0.000368914	0.00144374	15.3881	15.258	15.3822	15.1845	15.2226	14.9434	13.9773	14.1157	13.8578	14.7887	14.5894	14.6205
HNRNPA2B1	P22626	18.3462	18.8498	0.503567	1.41771	+	0.000278625	0.0013494	18.4823	18.3663	18.4263	18.0714	18.5302	18.2006	18.6835	18.9715	18.9785	18.7935	18.9719	18.6996
RFX1	P22670	11.188	12.555	1.36702	2.57937	+	0.000115458	0.000527778	10.7785	11.7327	11.5714	10.6715	11.658	10.7157	12.6154	12.6148	12.8592	12.2932	12.507	12.4403
CBL	P22681	11.4415	12.3471	0.905567	1.87328	+	0.00503091	0.00900263	10.7404	12.1023	11.2981	11.1286	11.9933	11.3865	12.1688	12.4719	11.7547	12.7037	12.5083	12.4752
PRKACB	P22694	13.5097	13.9776	0.4679	1.38309	+	0.0295631	0.0372259	12.6858	13.5627	13.5811	13.7419	13.6306	13.8562	14.0208	13.9376	14.2811	13.9868	13.835	13.8044
GNLY	P22749	13.0077	11.3867	-1.6211	-3.07609	+	0.0364542	0.0450895	12.6388	12.6686	13.0702	13.2774	12.4869	13.9046	13.0367	12.7747	11.5121	11.9887	9.42778	9.57993
XPA	P23025	9.25585	12.8455	3.58967	12.0392	+	3.58807e-05	0.000193548	9.45765	7.83447	8.34355	10.3273	9.61579	9.95632	11.3232	13.5968	13.1182	12.822	12.9199	13.293
FBLN1	P23142	15.3438	13.6579	-1.68588	-3.21737	+	0.0181362	0.0244274	16.4167	13.3022	13.8518	16.0081	15.8185	16.6655	14.0962	14.1829	13.371	13.4553	13.5856	13.2565
TCEA1	P23193	14.3756	15.3504	0.97475	1.9653	+	7.61072e-05	0.000363636	14.3247	14.6051	14.5322	14.1898	14.578	14.0238	15.5136	15.2853	15.7654	14.8953	15.316	15.3265
PTGS1	P23219	12.3337	10.5933	-1.74031	-3.34106	+	0.000135371	0.000651757	12.5579	12.1036	12.5471	12.5911	11.6607	12.5415	10.5899	10.9529	9.52906	11.321	10.4483	10.7189
SFPQ	P23246	15.7164	16.201	0.484617	1.39921	+	0.00114037	0.00306897	15.8072	15.7261	15.6599	15.5157	15.9816	15.6079	16.1942	16.0838	16.6042	16.1064	16.1844	16.0331
PPIB	P23284	17.3253	17.6602	0.334933	1.26132	+	0.0227363	0.0297645	17.7456	17.0767	17.0903	17.38	17.1441	17.5148	17.6416	17.6042	17.9082	17.6498	17.6824	17.4749
S100A1	P23297	10.7456	9.60266	-1.14295	-2.20832	+	0.0408863	0.0495657	11.7781	9.03356	9.6288	11.4281	10.9037	11.7014	9.56657	9.94047	9.6662	9.0405	9.78528	9.61696
WARS1	P23381	12.5271	12.9984	0.471267	1.38633	+	0.0187175	0.0250754	11.8872	12.9409	12.4425	12.4897	12.7398	12.6624	12.9354	13.2224	13.2357	12.7604	12.8296	13.0066
TNFSF4	P23510	12.1244	9.26271	-2.86168	-7.26862	+	0.0173423	0.0236464	14.1503	8.52384	9.75992	13.2202	13.5773	13.5148	8.84839	10.5937	8.91164	8.80027	9.45895	8.96332
NFYA	P23511	10.5462	11.6599	1.11363	2.16389	+	0.0123542	0.018008	11.2159	10.5011	11.099	9.59383	9.74332	11.1243	11.5953	11.765	12.4135	11.2558	11.9881	10.9415
EIF4B	P23588	14.1283	15.0251	0.89685	1.862	+	0.000486198	0.00164023	14.0104	14.453	14.584	13.856	14.2411	13.6252	15.0252	15.1557	15.4141	14.8003	14.9491	14.8064
DGKA	P23743	14.6668	15.6682	1.00138	2.00192	+	0.000133795	0.000655949	14.6956	14.8181	14.8363	14.5906	14.8436	14.2168	15.6737	15.5459	16.1204	15.2187	15.9684	15.4822
GATA3	P23771	12.3828	11.5668	-0.816017	-1.76054	+	0.0291326	0.036665	12.4791	12.2904	12.4663	12.8947	11.8551	12.3114	11.2336	11.7939	10.9241	12.4076	12.3044	10.7373
RRM1	P23921	11.2016	9.43174	-1.76986	-3.41021	+	0.00097993	0.00257658	11.4996	10.3607	10.6243	11.4445	11.5601	11.7204	9.40353	8.36694	10.4588	9.7795	8.78852	9.79314
CMA1	P23946	16.246	13.1208	-3.12518	-8.72514	+	0.0284621	0.0358949	18.4014	15.0712	15.4466	15.7328	15.6336	17.1905	15.193	9.55608	9.85485	15.2676	15.0935	13.76
EEF1B2	P24534	15.8937	14.2336	-1.66008	-3.16035	+	4.4968e-06	4.87805e-05	15.9464	15.9897	16.4671	15.7013	15.8166	15.4412	14.0631	14.483	13.7752	14.1794	14.2881	14.613
ATP5PB	P24539	15.6461	15.0921	-0.554	-1.46815	+	0.0070365	0.0114772	15.6473	15.4383	15.3344	15.9301	15.5626	15.9641	15.2382	14.9861	14.5101	15.2084	15.3425	15.2675
IGFBP5	P24593	13.4549	10.8478	-2.60706	-6.09262	+	0.00914438	0.0142991	14.5446	11.0532	12.1088	14.1431	14.1016	14.7779	12.6265	8.65753	10.7459	10.6803	11.2083	11.1683
ACP1	P24666	16.0966	15.53	-0.56655	-1.48098	+	0.00608841	0.0101619	16.0243	16.3466	16.1377	15.95	16.0225	16.0985	15.4356	15.1988	16.1854	15.3377	15.7569	15.2659
PRKCH	P24723	11.751	12.4971	0.746133	1.67729	+	0.0130824	0.0187884	11.5232	11.9599	11.5412	11.6405	12.1849	11.6561	12.3819	11.9538	12.9046	12.3595	13.371	12.0118
MYL9	P24844	18.1862	19.0216	0.835433	1.78439	+	0.000310463	0.00138215	18.6088	17.9992	18.2208	18.1237	17.6549	18.5095	18.8832	19.1791	19.2021	18.8627	18.9131	19.0893
MPST	P25325	13.3634	13.0313	-0.332117	-1.25886	+	0.0231315	0.0301846	13.1794	13.368	13.4537	13.6732	13.1264	13.3796	12.7337	13.231	12.7481	13.2085	13.1866	13.0797
BRD2	P25440	12.3518	12.8137	0.461917	1.37737	+	0.00796854	0.0128231	12.2757	12.6318	12.3778	12.0785	12.5782	12.1686	12.7488	12.4235	13.2329	12.8031	12.7706	12.9032
DNAJB1	P25685	14.2988	14.6399	0.341117	1.26674	+	0.0156271	0.0218002	14.2871	14.644	14.3044	14.2128	14.1457	14.1985	14.3604	14.883	14.727	14.629	14.8512	14.3886
PSMA1	P25786	16.2605	16.9211	0.6606	1.58074	+	0.000337813	0.00137991	15.9539	16.5506	16.3802	16.1772	16.5088	15.9922	16.7109	17.0836	17.136	16.884	16.8174	16.8946
PSMA3	P25788	15.4195	15.7057	0.286133	1.21937	+	0.0134661	0.0191969	15.361	15.6286	15.4047	15.2072	15.7236	15.1922	15.617	15.713	15.7292	15.5892	15.7859	15.7998
PSMA4	P25789	14.9938	15.9677	0.973917	1.96417	+	4.24442e-05	0.00022335	14.5905	15.3175	15.0499	14.942	15.2367	14.8261	15.8073	16.2048	16.2723	15.9116	15.7409	15.8693
ITGB7	P26010	12.8816	10.9751	-1.90652	-3.74904	+	0.000291142	0.00136792	13.1353	12.8072	12.2896	13.0717	12.6725	13.3135	11.5716	11.6764	11.7001	10.6155	9.88517	10.4019
U2AF2	P26368	14.8628	14.4043	-0.458517	-1.37413	+	0.00461262	0.00849864	15.0365	14.6989	14.5594	14.8123	15.1318	14.9379	14.2147	14.4411	14.7324	14.2743	14.5891	14.1741
MGAT1	P26572	12.847	10.8103	-2.03668	-4.103	+	0.0127918	0.0185166	13.3172	12.2385	12.0287	13.1729	13.3252	12.9996	12.0598	9.67097	12.147	8.25335	11.0633	11.6676
PTBP1	P26599	16.0814	16.6152	0.533833	1.44777	+	0.00242622	0.00537514	15.8797	16.1626	16.1426	16.0105	16.3026	15.9904	16.637	16.6106	17.0942	16.1914	16.6167	16.5415
TARS1	P26639	13.6784	13.3243	-0.35415	-1.27823	+	0.0313565	0.0391078	13.679	13.773	13.5226	13.6025	14.0849	13.4087	13.2504	13.4124	13.6523	13.2989	12.8896	13.4422
VARS1	P26640	14.3074	14.7752	0.467783	1.38298	+	0.024839	0.031955	14.1441	14.7613	14.6482	14.0229	14.5771	13.691	14.6407	14.8531	14.9412	14.6853	14.7402	14.7908
EEF1G	P26641	16.5467	16.1996	-0.34715	-1.27205	+	0.0101888	0.0154084	16.3517	16.5888	16.5863	16.6025	16.7635	16.3876	15.8729	16.1687	16.5384	16.1806	16.1134	16.3235
CD27	P26842	13.583	10.5076	-3.07533	-8.42879	+	0.000568489	0.00173626	14.2874	13.5791	14.075	14.2196	12.6636	12.673	12.7698	10.9879	9.87675	10.0423	10.5181	8.8509
AK4	P27144	14.1189	11.8829	-2.23592	-4.71062	+	0.00240839	0.00534083	14.0132	13.6649	14.2629	14.6845	13.1475	14.9402	11.5203	10.802	12.9469	10.3138	12.4859	13.2288
YWHAQ	P27348	15.9103	15.2647	-0.64565	-1.56444	+	0.000542165	0.00171107	15.985	15.9363	16.125	15.746	16.0356	15.6341	14.9576	15.1931	15.5656	15.5007	14.9959	15.3752
MAPK3	P27361	14.6323	14.9144	0.282167	1.21602	+	0.019649	0.0262054	14.932	14.6409	14.6926	14.4896	14.5676	14.4708	14.7706	15.1179	15.166	14.8446	14.852	14.7354
MARK3	P27448	11.0037	9.84306	-1.1606	-2.23551	+	0.0324043	0.040322	9.2984	11.4011	11.3836	11.263	11.285	11.3909	9.1789	9.60086	8.92827	10.8605	9.82326	10.6666
DCK	P27707	12.3103	12.9404	0.630017	1.54758	+	0.00602787	0.010087	11.984	12.3135	12.1366	12.392	12.7947	12.2412	12.9769	13.5046	13.0469	12.4735	12.9397	12.7005
CALR	P27797	18.169	16.7006	-1.46835	-2.76705	+	1.14652e-05	0.00016	18.5309	17.7521	18.0969	18.4654	17.9696	18.199	17.1521	17.1002	16.453	16.3944	16.593	16.5111
MAP4	P27816	16.6905	17.1729	0.482383	1.39705	+	0.00405266	0.00763463	16.7991	16.8443	16.927	16.5163	16.5513	16.5049	16.9538	17.6106	17.1901	17.3153	16.9705	16.9969
CANX	P27824	16.7537	15.6498	-1.10385	-2.14927	+	9.54463e-05	0.000447761	16.9314	16.3354	16.6076	16.9122	16.7303	17.0051	16.0204	15.6168	15.2848	15.5733	16.1123	15.2913
PIK3R1	P27986	12.6776	13.7398	1.06212	2.08799	+	1.3422e-05	0.000153846	12.4207	13.18	12.7116	12.3495	12.8954	12.5086	13.731	13.6173	13.8805	13.6993	13.7068	13.8036
ITPKB	P27987	10.5252	11.6438	1.11864	2.17142	+	0.00707847	0.0115196	9.61418	11.2117	11.0201	9.53718	10.41	11.358	11.7038	11.4827	11.7743	11.6146	11.5395	11.7481
PSMB9	P28065	14.4824	15.6372	1.15473	2.22643	+	2.70057e-05	0.000116959	14.2665	14.7616	14.7748	14.466	14.4995	14.1261	15.7365	16.0569	15.8264	15.5293	15.3907	15.2831
PSMB4	P28070	14.7342	16.2829	1.5487	2.92553	+	2.10584e-06	7.01754e-05	15.0523	14.75	14.5266	14.683	14.7899	14.6032	16.2129	16.6366	16.7193	16.1007	15.791	16.2367
GSTM2	P28161	11.0372	12.7087	1.67145	3.18534	+	0.00189816	0.00444928	11.7016	11.0911	11.4208	11.1357	11.2008	9.67332	13.1647	12.879	13.6334	11.6768	12.3373	12.5608
ABCD3	P28288	12.8425	12.3813	-0.461183	-1.37667	+	0.0212269	0.0281781	13.0513	12.3662	12.8046	13.2458	12.4797	13.1073	12.3515	12.0538	12.6831	12.4354	12.4776	12.2864
GCA	P28676	11.6862	12.5612	0.87495	1.83394	+	0.00314703	0.00622358	11.1856	12.4144	11.7994	11.5494	11.4933	11.6752	12.7209	12.2865	12.0754	12.4263	12.7502	13.1077
RXRB	P28702	9.63896	10.9926	1.35366	2.5556	+	0.00444109	0.00826471	8.89986	9.43653	9.40549	9.57166	10.3649	10.1553	11.2848	10.1201	11.9067	10.9577	10.1534	11.533
ERCC5	P28715	12.2479	12.6068	0.3589	1.28245	+	0.0068404	0.0112165	12.4441	12.1249	12.2084	12.1866	12.2433	12.2802	12.7764	12.9268	12.7297	12.3518	12.4165	12.4397
TNFRSF8	P28908	10.9366	9.41033	-1.52631	-2.88048	+	0.00665153	0.0110368	11.8477	9.94322	11.9689	10.8957	10.6301	10.3342	8.48223	9.36613	10.2936	9.84418	9.86086	8.61495
S100A2	P29034	13.8932	12.5312	-1.36208	-2.57056	+	0.0332621	0.0414301	13.0306	13.237	12.9028	15.1203	14.2183	14.8504	11.6776	13.2629	14.0987	12.2038	12.0293	11.9146
IMPA1	P29218	14.4624	15.0597	0.597267	1.51285	+	0.0134205	0.0191594	13.8566	15.0252	14.6404	14.1209	14.9502	14.1813	15.1576	14.9487	15.0817	15.0192	15.1706	14.9804
CRABP2	P29373	11.5223	9.53211	-1.99016	-3.97282	+	0.0153965	0.0215288	8.70992	11.9897	12.4021	13.0547	11.9463	11.0309	8.78415	8.80286	10.051	9.20704	10.2441	10.1035
CASP1	P29466	14.1019	14.6024	0.500467	1.41467	+	0.0111852	0.016651	14.2559	13.7171	14.3111	14.1299	14.1081	14.0893	14.8154	14.9688	14.66	14.7832	14.2751	14.1117
SERPINB3	P29508	12.5344	9.42333	-3.11105	-8.6401	+	0.0270718	0.0345504	12.7503	12.7029	11.4718	13.6982	11.7976	12.7855	9.39293	4.2596	12.9042	9.44798	10.2587	10.2766
PML	P29590	15.7423	16.0938	0.35155	1.27593	+	0.00397275	0.00753595	15.7863	15.5741	15.5144	15.7226	15.918	15.9381	16.1765	15.9826	16.3651	15.966	16.0228	16.0498
ALDH4A1	P30038	13.5161	10.375	-3.1411	-8.82195	+	9.15538e-05	0.000442748	13.2426	12.9698	13.2086	14.2805	13.3881	14.0068	12.4543	9.91289	9.87818	9.82337	9.40187	10.7792
BLVRB	P30043	13.3407	13.5581	0.217433	1.16266	+	0.020996	0.0278915	13.5367	13.199	13.3725	13.2863	13.2371	13.4127	13.4477	13.731	13.4459	13.6307	13.7064	13.3872
DDT	P30046	14.5167	15.017	0.5003	1.41451	+	0.0241018	0.0312078	14.0559	15.0011	15.0708	14.288	14.3791	14.3054	14.9359	15.3804	15.0447	15.0219	14.9158	14.8034
GCHFR	P30047	13.8287	9.69004	-4.13863	-17.6137	+	0.00343817	0.00660594	13.0383	15.9766	14.8485	9.71721	14.3562	15.0352	9.15928	8.51378	9.86364	8.78163	9.32831	12.4936
PRDX3	P30048	16.9138	16.4627	-0.45115	-1.36713	+	0.00921651	0.0143627	16.8593	16.4399	17.0285	17.1655	16.8358	17.154	16.588	16.649	16.6907	16.3424	16.3458	16.1602
CMPK1	P30085	14.2062	13.3437	-0.862517	-1.81821	+	0.000795968	0.00223529	14.1657	13.6973	14.2767	14.4671	14.5855	14.045	12.962	13.6397	13.0291	13.6132	13.212	13.6062
PDIA3	P30101	18.7712	18.0838	-0.687483	-1.61047	+	0.00462408	0.00850857	19.0113	18.3087	18.5573	19.0406	18.5793	19.1303	18.6192	18.222	17.6942	18.0039	18.1165	17.8468
NMT1	P30419	13.449	14.6828	1.23378	2.35183	+	1.89078e-06	7.69231e-05	13.371	13.5689	13.6715	13.119	13.5215	13.4424	14.345	15.0478	14.8476	14.6175	14.6608	14.5783
HMOX2	P30519	15.4895	14.7959	-0.693567	-1.61728	+	0.00161925	0.00395414	15.8691	15.0845	15.3042	15.5133	15.4288	15.7371	15.016	14.9596	14.4525	15.1268	14.6787	14.542
LRPAP1	P30533	11.921	10.8543	-1.06672	-2.09466	+	0.00262581	0.00566013	12.1632	12.2358	11.8033	12.4385	11.4336	11.4518	10.8854	11.5213	10.9408	11.2283	10.2772	10.2729
TSPO	P30536	16.4074	15.3695	-1.03795	-2.05331	+	0.00012692	0.000613333	16.7097	16.2583	16.3622	16.4814	16.3097	16.3232	14.7715	15.1962	15.8658	15.6935	15.419	15.2708
ADSL	P30566	12.673	13.3598	0.686717	1.60962	+	0.0103392	0.0156023	12.3493	13.3025	12.6191	12.4161	13.0511	12.3001	13.0699	12.8359	13.6941	13.386	13.6041	13.5685
SRI	P30626	15.9801	16.916	0.9359	1.91308	+	1.26424e-05	0.00015625	16.0699	15.8759	15.707	16.0138	16.3367	15.8773	16.933	16.9671	17.1248	16.5552	16.9093	17.0066
GSTT1	P30711	12.4636	9.36512	-3.0985	-8.56527	+	0.000304771	0.00138605	14.8916	11.9608	12.3778	11.1381	11.6106	12.8028	8.92608	9.79842	9.3426	9.73734	8.65834	9.72793
SERPINB1	P30740	15.1335	15.7975	0.66395	1.58441	+	0.00427072	0.00804855	15.0675	15.2704	14.8769	14.803	15.3532	15.4301	15.5216	15.8408	16.4438	15.5484	15.5244	15.9058
ALDH3A1	P30838	11.5266	9.78449	-1.74207	-3.34515	+	0.0303643	0.0381977	12.5202	11.4552	11.9912	12.5497	8.35836	12.2847	9.29696	9.88244	9.7272	10.6314	10.0407	9.12824
POLR2B	P30876	13.8217	13.5274	-0.294383	-1.22636	+	0.0119367	0.0175459	13.9153	13.7201	13.5989	13.9113	13.7621	14.0228	13.4028	13.5933	13.8135	13.2956	13.5453	13.5137
CPS1	P31327	11.4359	9.59469	-1.84121	-3.5831	+	0.00716527	0.0116267	13.3671	10.8672	10.1814	11.2295	11.7087	11.2615	10.4964	8.77058	10.4186	8.67217	9.90356	9.30683
TIA1	P31483	11.5435	12.1489	0.605367	1.52137	+	0.00748848	0.0120155	11.696	11.7289	12.0568	11.4779	11.0591	11.2424	12.4205	12.0404	12.0855	11.8145	12.0362	12.4962
AKT1	P31749	11.7972	10.525	-1.27223	-2.41534	+	0.0236396	0.0306906	11.4031	11.3083	11.6046	11.7745	11.9654	12.7275	9.6016	8.93695	11.6152	11.0728	11.3219	10.6016
ATIC	P31939	14.582	15.1742	0.592283	1.50763	+	0.00327594	0.0064	14.14	14.7924	14.7749	14.2777	14.8135	14.6932	14.995	15.2753	15.5992	14.9554	15.1065	15.114
HNRNPH1	P31943	16.9914	16.243	-0.7484	-1.67993	+	3.03972e-06	5.97015e-05	17.2056	16.9746	16.8754	16.9997	16.9561	16.9369	15.97	16.1397	16.2759	16.4109	16.3307	16.3307
CASP14	P31944	14.948	12.8839	-2.06417	-4.18192	+	0.00140657	0.00352878	15.0161	14.5445	14.5947	15.7781	14.4001	15.3546	12.0669	13.9934	14.1041	11.9088	13.2371	11.9928
SFN	P31947	17.1977	11.7691	-5.42864	-43.071	+	0.000191987	0.000906977	17.4734	16.3026	18.4218	17.8356	15.6296	17.5234	10.9001	12.8248	14.5472	9.09803	10.0609	13.1835
PRDX2	P32119	17.1303	16.6843	-0.445933	-1.3622	+	0.0195731	0.0261645	16.7553	17.3954	17.6286	17.0126	17.1439	16.8457	16.4286	16.8652	16.9101	16.6801	16.7839	16.438
DCTD	P32321	12.4318	10.0172	-2.41458	-5.33162	+	1.83644e-06	7.84314e-05	11.6587	12.9537	12.6215	12.5319	12.7274	12.0974	9.74291	10.1869	10.1951	9.52575	9.89059	10.5619
ELF1	P32519	13.5248	13.8743	0.349467	1.27409	+	0.00409024	0.00773004	13.5621	13.6142	13.4317	13.4259	13.4687	13.6463	14.0448	13.492	14.0597	13.7954	13.9182	13.9356
GTF2H1	P32780	11.0677	9.79226	-1.27544	-2.42072	+	0.0133072	0.0190418	11.8754	10.6734	10.8695	10.4393	11.8125	10.7361	9.56845	10.1471	10.4383	8.41441	10.7399	9.44542
DSG3	P32926	11.4311	9.58203	-1.84903	-3.60258	+	0.00241152	0.00532884	11.3138	11.7509	12.5654	12.1462	9.46036	11.3497	9.8375	9.1846	9.75764	9.28236	9.98083	9.44924
ACSL1	P33121	12.168	11.0643	-1.10363	-2.14895	+	0.000320924	0.00136913	11.9301	11.9897	12.1582	12.7133	11.9559	12.2606	11.2659	11.5218	11.3596	10.8648	10.9808	10.3931
CSTF2	P33240	13.2971	13.8549	0.557767	1.47199	+	0.00111258	0.00293218	13.1304	13.5446	13.3774	13.1957	13.5041	13.0304	13.7636	14.1592	14.0942	13.749	13.6178	13.7454
LSP1	P33241	16.6491	15.8558	-0.79325	-1.73297	+	0.00293463	0.00603774	16.4972	16.8385	16.8945	16.586	16.4666	16.6116	15.5429	16.5814	15.5157	16.1545	15.9716	15.3688
MCM7	P33993	10.9744	8.89172	-2.08273	-4.23608	+	0.000696474	0.00197952	10.4387	10.5786	11.0361	11.0704	11.4257	11.2972	8.52497	9.17155	9.87525	9.21691	9.46233	7.09931
SHMT1	P34896	12.6092	11.9202	-0.689067	-1.61224	+	0.0376693	0.0465145	12.7322	12.5315	12.5021	12.4159	12.2904	13.1833	11.768	12.677	12.5171	12.0992	11.0784	11.3813
EVI2B	P34910	12.6932	13.0328	0.339617	1.26542	+	0.00923795	0.0143971	12.3748	12.8699	12.8176	12.6235	12.8187	12.6548	13.269	12.7275	13.1242	12.9601	13.0741	13.0421
HSPA4	P34932	14.9072	15.3059	0.398683	1.3183	+	0.0172283	0.0235862	14.7647	15.1815	15.0942	14.5259	15.1606	14.7164	14.9772	15.4567	15.5515	15.3911	15.2222	15.2367
CTNNA1	P35221	13.6377	12.478	-1.15972	-2.23414	+	0.0084648	0.0134937	13.617	13.44	13.9461	14.0063	12.9669	13.8499	12.8665	12.3895	12.0611	13.7562	12.3291	11.4655
CTNNB1	P35222	14.3344	10.3026	-4.03183	-16.3569	+	3.06523e-05	0.000158192	13.9084	13.9599	14.5549	15.0255	13.6463	14.9114	11.8514	11.1852	9.89808	8.47337	10.9616	9.44578
PTPN7	P35236	14.5934	15.0614	0.468017	1.38321	+	0.0340688	0.0424386	14.5236	15.0407	14.58	14.1935	14.9425	14.2802	14.6571	14.8947	15.2571	15.1772	14.852	15.5305
SERPINB6	P35237	13.9203	15.519	1.59868	3.02867	+	3.13811e-05	0.000156425	14.0421	13.9135	13.8189	14.2922	13.3084	14.1468	14.9264	15.9635	15.3279	15.9896	15.2308	15.6758
RDX	P35241	16.7107	16.2654	-0.445283	-1.36158	+	0.00157504	0.00389133	16.653	16.8188	16.7759	16.6243	16.976	16.4161	15.9972	16.3595	16.2327	16.4649	16.3612	16.1769
RFC4	P35249	11.5437	12.016	0.472233	1.38726	+	0.00578666	0.00990826	11.6004	11.3193	11.6073	11.6708	11.8099	11.2547	12.3103	11.6242	12.0612	11.8342	12.04	12.2259
RFC2	P35250	13.9604	14.5482	0.587883	1.50304	+	0.00287653	0.00599578	13.9991	13.6004	13.7293	14.3523	13.8322	14.2489	14.4915	14.2961	14.8613	14.3264	14.6655	14.6487
GTF2F1	P35269	13.1416	12.5366	-0.605	-1.52098	+	0.00459298	0.00850317	13.2716	13.2177	13.4742	12.8334	13.2367	12.8157	12.7124	12.6633	12.9353	12.0859	12.2561	12.5663
THBS4	P35443	15.4322	13.4382	-1.99407	-3.98358	+	0.0270405	0.0345426	17.0332	12.8506	13.4401	16.2752	15.9013	17.0929	14.0511	13.8439	12.9331	13.1376	13.4235	13.2397
KRT9	P35527	21.5905	19.6255	-1.96497	-3.90404	+	0.0188149	0.0252415	20.946	21.3924	20.9769	22.8063	21.3703	22.0511	19.191	19.7728	22.0944	17.2136	19.9159	19.5655
AGL	P35573	13.1598	13.6265	0.466683	1.38193	+	0.00523938	0.00923103	12.8056	13.5957	13.3981	12.9491	13.0701	13.1401	13.5334	13.6961	13.754	13.5002	13.7898	13.4853
MYH9	P35579	19.6334	19.3144	-0.31895	-1.24742	+	0.00208274	0.00485478	19.7334	19.5775	19.7251	19.5201	19.6335	19.6106	19.1778	19.3605	19.5494	19.247	19.1005	19.4513
MYH10	P35580	14.7595	13.2002	-1.55937	-2.94724	+	0.000719064	0.00205405	15.9013	14.2722	13.9	14.7752	14.8719	14.8366	13.7169	13.5675	12.7544	13.3489	13.0895	12.7238
ADD1	P35611	12.8497	13.7612	0.911517	1.88102	+	7.35198e-05	0.000371308	12.696	13.0091	12.8332	12.8503	13.0648	12.6445	13.4949	13.8233	14.3124	13.5099	13.6259	13.8006
NUP214	P35658	13.533	13.7447	0.21175	1.15809	+	0.0397768	0.0484262	13.4914	13.3145	13.5114	13.5347	13.7228	13.6232	13.7475	13.9314	13.9322	13.6056	13.747	13.5048
IGFALS	P35858	13.2281	9.78394	-3.44416	-10.8841	+	0.000450505	0.0015825	15.2908	11.2098	11.8145	13.5202	12.8674	14.6659	10.5025	9.27555	9.41276	9.90733	9.93685	9.66868
KRT2	P35908	22.827	20.3864	-2.44063	-5.4288	+	0.00142198	0.00353723	22.8254	21.7962	22.118	23.9568	22.7551	23.5104	18.954	21.0345	21.6048	19.2717	21.3002	20.1529
FLT4	P35916	11.1471	9.95827	-1.18888	-2.27976	+	0.0161164	0.0223649	11.8993	10.1827	10.72	11.1012	10.7909	12.1888	9.11543	10.8143	10.6966	9.78072	9.69725	9.64532
PSMC2	P35998	14.8394	15.296	0.456617	1.37232	+	0.00189909	0.00444391	14.8685	14.8462	15.0443	14.5328	14.9043	14.8404	15.3254	15.4263	15.6177	15.1639	15.0269	15.216
TCF7	P36402	11.4619	13.3173	1.85542	3.61856	+	0.024701	0.0318155	8.8722	12.3651	11.5188	13.2383	12.5542	10.223	13.3783	12.3042	13.4264	13.3661	13.8568	13.5723
ARL2	P36404	12.5	13.5466	1.04658	2.06563	+	0.0407604	0.0494176	10.6964	12.3873	13.095	12.7891	13.0844	12.9481	13.7017	12.414	13.6234	13.6792	13.7207	14.1408
ATP5F1C	P36542	15.5755	16.1629	0.587367	1.5025	+	0.0275902	0.035084	15.7487	15.1777	15.2864	15.7695	15.4691	16.0018	16.1025	15.9767	17.0658	16.0579	16.0295	15.745
CPOX	P36551	13.2144	13.723	0.50855	1.42262	+	0.038007	0.0467493	13.099	13.1564	13.4221	13.3688	13.4537	12.7865	13.2415	13.9836	14.5032	13.5169	13.4416	13.651
NUDT1	P36639	12.358	11.2894	-1.06858	-2.09737	+	0.00148598	0.00370157	12.3754	13.0317	12.8705	11.828	12.2866	11.7559	10.881	11.5822	11.1915	11.2086	11.1642	11.7091
PPP1CC	P36873	13.6704	12.9333	-0.737117	-1.66684	+	0.000782864	0.00223102	13.6927	13.8849	13.8952	13.4507	13.9377	13.1612	13.111	13.262	12.9783	12.7355	12.8001	12.7128
GNL1	P36915	13.0781	13.7608	0.6827	1.60514	+	0.00079237	0.00224631	13.395	13.0617	13.3291	12.9161	12.9852	12.7815	13.3385	13.9334	14.0549	13.6498	13.6785	13.9097
SERPINB5	P36952	14.7252	10.8678	-3.85741	-14.4942	+	0.0010978	0.00289436	14.6767	14.3738	15.3551	15.4129	13.9332	14.5994	10.9164	7.84606	14.0925	10.156	11.0423	11.1534
POLR2I	P36954	12.0471	11.1836	-0.86345	-1.81938	+	0.00770621	0.0123188	11.6311	12.2744	12.1902	11.9588	11.9069	12.3211	11.6656	10.6312	10.416	11.2908	11.1802	11.918
SERPINF1	P36955	17.978	16.2769	-1.70102	-3.2513	+	0.0236866	0.0307458	19.2233	15.7823	16.3772	18.5819	18.4756	19.4275	16.7342	16.3316	16.4558	15.7507	16.3328	16.0566
DLST	P36957	16.1801	16.6229	0.44285	1.35929	+	0.0113092	0.0167742	16.3022	15.7805	16.1987	16.3531	15.8031	16.6428	16.4402	16.6238	16.6964	16.5925	16.7311	16.6535
ACVRL1	P37023	14.2724	10.0031	-4.2693	-19.2835	+	2.12106e-06	6.89655e-05	13.7739	13.2398	14.1127	14.6065	15.0199	14.8815	9.25381	10.0734	11.4826	9.18864	10.1192	9.90086
TAGLN2	P37802	16.6923	17.2773	0.585067	1.50011	+	0.00854488	0.0135179	16.7879	17.2225	16.8914	16.518	16.1911	16.5428	17.0754	16.9787	17.1316	17.6539	17.4421	17.3824
TALDO1	P37837	16.5373	17.2926	0.755317	1.688	+	0.000501063	0.00167692	16.3946	17.1046	16.7861	16.3115	16.4557	16.1712	17.1908	17.3517	17.4124	17.0923	17.3542	17.3542
LIPA	P38571	14.2706	11.2589	-3.01167	-8.06495	+	6.64853e-05	0.000355556	14.3462	14.5906	13.8723	14.4511	13.9767	14.3866	10.2346	11.5979	11.7828	12.3961	9.59271	11.9494
RPL3	P39023	14.9767	14.6654	-0.311283	-1.24081	+	0.0173687	0.0236635	15.1334	14.8465	14.9769	14.9072	15.0803	14.9159	14.4064	14.3951	15.0411	14.7193	14.7821	14.6485
COL15A1	P39059	11.8495	9.42163	-2.42788	-5.38103	+	0.0160277	0.0222266	13.8932	9.89227	9.2602	12.4136	12.5596	13.0782	9.0913	10.7887	10.2514	8.49243	9.19535	8.71059
COL18A1	P39060	12.0929	9.44273	-2.65016	-6.27737	+	0.0134634	0.0192068	13.0865	9.42016	10.3153	12.8439	12.9343	13.9572	11.4471	8.71451	9.80969	8.42499	8.25211	10.008
DDOST	P39656	15.7508	16.1614	0.410633	1.32927	+	0.0285416	0.0359876	15.7514	15.6234	15.545	16.0491	15.6253	15.9103	16.2809	15.9827	16.5852	15.8678	16.4937	15.758
CCT6A	P40227	14.8478	15.2952	0.44745	1.36363	+	0.00436263	0.00813309	14.6609	15.191	15.0239	14.6095	15.0183	14.5831	15.3384	15.2234	15.5661	15.271	15.2255	15.147
PSMB10	P40306	14.7637	14.0991	-0.664617	-1.58515	+	0.00204883	0.00477251	14.2423	14.9235	14.6338	14.6925	15.2169	14.8734	14.091	14.3565	14.3103	14.0956	13.7579	13.9834
RPL13A	P40429	16.0562	16.4563	0.400133	1.31963	+	0.00157649	0.0038863	16.0825	15.8012	16.2217	16.0872	15.9161	16.2284	16.2815	16.3654	16.7321	16.486	16.4184	16.4545
ARL1	P40616	14.0934	15.194	1.10058	2.14441	+	0.000152232	0.000666667	14.2159	14.0202	14.2649	14.337	13.5521	14.1702	14.9612	14.9654	15.1805	15.7783	15.4424	14.836
MDH1	P40925	17.4121	18.2522	0.84005	1.79011	+	0.00055289	0.00172491	17.3817	17.9809	16.9395	17.2115	17.662	17.2972	17.9788	18.3903	18.536	18.1709	18.2758	18.1613
RFC5	P40937	11.6967	12.8212	1.12455	2.18034	+	0.000836865	0.0023114	12.2367	11.2591	11.6353	11.9452	10.9113	12.1924	12.9227	12.7894	12.3888	12.761	12.9551	13.1103
CETN2	P41208	12.6945	13.5981	0.9036	1.87073	+	2.76068e-05	0.000116279	12.236	12.8398	12.7711	12.8273	12.5401	12.9528	13.7103	13.7036	13.6122	13.4782	13.7374	13.347
NAA10	P41227	12.5611	13.2919	0.730783	1.65954	+	0.000858096	0.00235556	12.5209	12.8799	13.0267	12.4507	12.4503	12.0384	13.0894	13.3701	13.4191	13.1554	13.257	13.4606
CSK	P41240	14.9286	15.4755	0.5468	1.46084	+	0.00125778	0.00321992	14.8768	15.1809	14.9995	14.7159	15.1467	14.6521	15.2871	15.7467	15.6841	15.4754	15.4289	15.2305
ACTR1B	P42025	14.3237	13.2618	-1.06187	-2.08763	+	0.00243042	0.00538702	14.1868	14.4686	13.7041	14.6178	14.7575	14.2071	13.4198	13.0121	13.5087	13.3955	12.352	13.8826
ECI1	P42126	14.1897	14.847	0.657317	1.57715	+	0.00298604	0.00607917	14.1956	13.6057	14.4285	14.3623	14.1224	14.4234	14.9583	15.1125	14.3608	14.8327	14.7668	15.0507
TMPO	P42166	17.9098	18.6643	0.754517	1.68707	+	0.000213375	0.00102479	18.0082	17.7986	18.0537	17.7852	18.0275	17.7857	18.8614	18.6835	19.1334	18.2948	18.5415	18.4714
ARHGAP25	P42331	15.2217	15.5942	0.372433	1.29453	+	0.00739589	0.0118942	15.4033	15.2994	15.267	15.0394	15.2524	15.0689	15.3037	15.8432	15.7857	15.7777	15.4396	15.4151
MTOR	P42345	12.3386	11.7668	-0.571817	-1.48639	+	0.00421888	0.00798499	12.6062	12.1202	12.3231	12.3181	12.1365	12.5274	11.6754	11.8883	12.3443	11.4938	11.7393	11.4595
EPS15	P42566	13.4896	13.9654	0.475833	1.39072	+	0.00523874	0.009239	13.3209	13.7251	13.6886	13.2851	13.746	13.1717	13.8035	14.2473	14.1968	13.8347	13.804	13.9061
RPS27	P42677	15.4505	14.6315	-0.819017	-1.7642	+	0.00186564	0.00440438	15.1617	15.7475	15.5111	15.3247	15.4385	15.5194	14.2328	14.7004	14.0503	15.2175	14.6296	14.9582
RBM34	P42696	12.7437	12.2633	-0.48035	-1.39508	+	0.0290941	0.036608	13.0341	12.4644	12.4733	12.9239	12.5628	13.0035	12.2435	12.4061	12.7325	12.0046	12.507	11.6862
CDKN2C	P42773	10.9154	12.8959	1.98045	3.94617	+	0.0093346	0.0144747	8.54544	11.8793	12.2653	9.80425	11.2842	11.7142	12.369	12.8598	12.5231	13.5161	13.3631	12.7443
SLC1A4	P43007	11.6279	9.79733	-1.83057	-3.55677	+	0.0124526	0.0181575	9.24106	12.0389	12.5839	12.2124	11.8714	11.8197	10.7005	9.35898	9.58959	8.60804	9.64815	10.8787
PAFAH1B1	P43034	15.2689	14.792	-0.4768	-1.39165	+	0.020808	0.0276617	14.8804	15.7707	15.397	15.0082	15.4039	15.1529	14.5973	14.7014	15.3544	14.6739	14.7018	14.7235
CRAT	P43155	12.9545	12.4698	-0.48475	-1.39934	+	0.0167259	0.0230202	13.1087	12.7212	12.8784	13.0708	12.8643	13.0837	12.5698	12.5676	13.143	12.2556	12.1526	12.13
CTSK	P43235	11.3574	9.61255	-1.74486	-3.35163	+	0.0306686	0.0385724	12.8959	9.54614	9.86073	12.2192	11.4077	12.2148	9.18971	9.39738	9.70441	8.30306	11.3789	9.70184
GRK6	P43250	12.5666	13.0426	0.475983	1.39087	+	0.00397821	0.0075364	12.8071	12.3777	12.4415	12.6218	12.5795	12.5718	12.8414	12.6814	13.4471	13.2405	12.9758	13.0691
BTD	P43251	11.8226	10.7113	-1.11136	-2.16049	+	0.0310869	0.0388114	13.1098	11.2758	11.5286	12.1401	11.6023	11.2793	12.0495	11.2153	10.0108	9.79026	10.6329	10.569
TNFRSF4	P43489	10.6418	8.82364	-1.81815	-3.5263	+	0.00256049	0.00550769	11.0617	10.0081	10.8709	11.8403	10.4643	9.60546	8.31618	9.00238	9.71656	8.41992	9.69083	7.79597
MAPK9	P45984	10.1917	12.0258	1.83414	3.56559	+	0.0075048	0.0120062	11.3831	11.6821	10.315	10.1025	8.10527	9.56219	11.6492	12.6509	11.9592	11.7212	12.0499	12.1246
MKI67	P46013	14.9451	9.96235	-4.98275	-31.6196	+	0.00999447	0.0152468	15.0773	15.482	14.0694	15.7746	14.4474	14.8199	9.1916	11.9063	8.40896	13.6548	3.49946	13.113
RANGAP1	P46060	15.4363	15.9842	0.547883	1.46194	+	0.000854775	0.00236683	15.5756	15.4632	15.5418	15.2765	15.5917	15.1689	16.007	16.1801	16.3099	15.8463	15.8526	15.7091
CRKL	P46109	13.8308	14.732	0.9012	1.86762	+	0.000129608	0.000631579	13.8482	13.8596	13.9245	13.4724	14.0631	13.8171	14.9141	14.6056	15.0889	14.2013	14.8802	14.702
CDKN1B	P46527	12.229	12.9645	0.735483	1.66496	+	0.00349682	0.0067468	11.8006	12.3529	12.1646	11.9987	12.7621	12.2953	13.0112	12.6134	13.4419	12.6184	12.8364	13.2658
RPS9	P46781	16.9122	16.3312	-0.581	-1.49589	+	0.00241357	0.00533184	16.8748	17.1135	16.9898	16.797	16.918	16.7802	16.0247	16.1291	16.9596	16.2178	16.3699	16.2862
GNPDA1	P46926	12.827	14.0525	1.22558	2.3385	+	2.86506e-06	6.15385e-05	12.4557	12.9664	13.0202	12.6897	13.0337	12.796	13.8386	14.3333	14.3423	13.8904	13.9244	13.9862
GYG1	P46976	14.5141	15.3201	0.806017	1.74838	+	0.00417036	0.00789067	14.4096	13.8928	14.581	14.4369	14.9222	14.842	15.4832	15.6932	15.8005	15.045	14.918	14.9807
STT3A	P46977	14.2383	13.4057	-0.832617	-1.78091	+	0.00128106	0.00329477	14.4262	13.8338	13.8726	14.4797	14.2466	14.5709	13.5995	13.7881	13.1634	12.9729	13.7052	13.205
CAPZB	P47756	17.0316	16.6187	-0.412917	-1.33137	+	0.00458754	0.00851496	16.9731	17.1747	17.2318	16.8432	17.1798	16.787	16.3277	16.6718	16.9222	16.6678	16.4675	16.6551
EIF1AX	P47813	14.1388	14.5303	0.391467	1.31173	+	0.0280934	0.03547	14.1093	14.2022	14.1224	13.8637	14.2606	14.2746	14.4586	14.2405	15.1177	14.2146	14.4226	14.7276
RPL29	P47914	17.4693	18.0302	0.560833	1.47512	+	0.00429827	0.00808582	17.211	17.3314	17.8453	17.4868	17.4212	17.5204	17.782	17.574	18.3074	18.0406	18.1087	18.3684
LGALS7B	P47929	19.0023	14.6961	-4.30622	-19.7834	+	2.4052e-05	0.000122699	18.6105	18.7118	19.4399	19.8479	18.2611	19.1429	14.4946	14.8907	17.0247	13.0437	14.5631	14.16
ZFP36L2	P47974	11.4624	9.79762	-1.66481	-3.17072	+	0.0052237	0.00923529	11.3422	12.0144	11.0498	11.9558	11.6376	10.7748	10.7016	8.70822	9.82749	8.47402	10.0413	11.0331
UQCRFS1	P47985	15.6537	15.3077	-0.345967	-1.271	+	0.016969	0.0233009	15.8643	15.3041	15.5732	15.9175	15.5056	15.7572	15.4195	15.4931	15.4934	15.0926	15.1604	15.1871
LIMS1	P48059	13.5457	12.8085	-0.737217	-1.66696	+	0.00413884	0.00783743	13.6817	13.2973	13.0824	13.7206	13.7153	13.7772	12.6527	13.4497	12.9764	12.7281	12.7977	12.2466
GLIPR1	P48060	11.6199	13.0958	1.47583	2.78144	+	0.000331154	0.00136283	11.1817	11.8076	11.1913	11.2307	11.8084	12.4999	13.1471	12.3881	12.9304	13.0483	13.4476	13.6131
RFX5	P48382	12.8828	12.1619	-0.720967	-1.64829	+	0.0105448	0.0158819	13.3823	12.5863	12.5997	12.4953	12.5001	13.7333	12.1797	12.0107	12.4929	12.1131	12.0868	12.088
LSS	P48449	12.9828	12.4121	-0.57075	-1.4853	+	0.0100504	0.0152694	12.5421	13.0856	12.864	13.4271	12.5309	13.4471	12.5309	12.1728	12.6132	12.4751	12.4195	12.2608
GCLC	P48506	11.1745	11.872	0.6976	1.6218	+	0.0017597	0.00412376	10.9883	11.4195	11.2845	10.896	11.0791	11.3793	11.2102	12.0914	12.1417	11.8528	12.0189	11.9173
SERPINB4	P48594	14.183	12.9613	-1.22175	-2.33229	+	0.0409102	0.0495514	14.6541	13.496	13.4064	15.1343	14.1537	14.2536	11.8986	13.4568	14.6544	11.9005	13.4572	12.4001
HSPA13	P48723	12.3774	11.1278	-1.24958	-2.37773	+	0.0197607	0.0263272	13.161	11.1699	11.4756	12.6768	12.4518	13.3291	10.0232	11.9164	11.7117	11.0332	11.1072	10.975
CSNK1A1	P48729	12.5068	10.4079	-2.09889	-4.28378	+	0.000153793	0.000664615	12.9297	11.6674	12.9598	11.9026	12.7291	12.8522	9.62914	9.61495	10.3969	10.7207	11.2036	10.8822
CSNK1D	P48730	11.7462	12.398	0.6518	1.57113	+	0.0127673	0.0184997	11.323	11.7542	11.8124	11.8921	12.3737	11.3217	11.7714	12.3164	12.4939	12.7783	12.6431	12.3848
PITPNB	P48739	14.2357	13.8589	-0.3768	-1.29846	+	0.00592178	0.0100348	14.4606	14.3052	14.3038	14.15	14.0961	14.0983	13.6584	13.8877	14.239	13.9581	13.6647	13.7453
MASP1	P48740	13.0816	10.2866	-2.79498	-6.94023	+	0.00571607	0.00984074	14.4931	10.7302	11.1296	13.9788	13.7278	14.43	11.7435	11.0899	9.10276	9.76658	9.73286	10.284
MARCKSL1	P49006	12.958	13.9999	1.04195	2.05901	+	0.00415607	0.00785283	14.0502	12.4675	12.508	12.5985	12.6759	13.4477	14.1271	13.6952	13.9084	14.0323	13.8381	14.3984
PXN	P49023	11.5592	12.9002	1.34102	2.5333	+	1.81257e-05	0.000136054	11.5843	12.1247	11.4385	10.999	11.6377	11.5707	12.6869	12.6974	13.2715	12.9276	12.7503	13.0673
MAPKAPK2	P49137	10.764	12.0246	1.26059	2.39595	+	0.0154852	0.0216771	11.6666	11.1153	10.9509	9.81445	11.8057	9.23108	12.0342	12.1736	12.437	11.8039	11.7945	11.9044
ALDH9A1	P49189	16.5194	17.4115	0.892033	1.85579	+	0.000198255	0.000905444	16.5579	16.2812	16.4053	16.6084	16.4472	16.8166	17.5257	17.2942	17.8373	16.8289	17.5204	17.4623
LMAN1	P49257	16.2788	16.7009	0.42215	1.33992	+	0.0291545	0.0366605	16.5094	15.7807	16.1485	16.3992	16.1293	16.7057	16.9667	16.3518	16.9019	16.4785	16.7354	16.7714
NASP	P49321	14.1506	14.728	0.5774	1.49216	+	0.001046	0.00277647	14.3732	14.3748	14.046	13.6955	14.454	13.9603	14.7433	14.7031	14.8628	14.6769	14.7653	14.6168
FNTA	P49354	12.3447	11.7562	-0.5885	-1.50368	+	0.0389427	0.0476215	11.6323	12.9537	12.4991	12.1834	12.4813	12.3182	12.0556	11.6612	11.0202	12.1355	11.6103	12.0542
CCT3	P49368	15.1291	15.4716	0.3425	1.26795	+	0.0313239	0.0390874	14.7789	15.4961	15.3511	14.9616	15.1858	15.0013	15.2449	15.3779	15.84	15.3864	15.534	15.4466
ALDH7A1	P49419	13.5798	11.4065	-2.17322	-4.51027	+	0.0263248	0.0336668	13.6991	13.1699	13.312	14.1578	13.4043	13.7354	12.6583	9.34945	14.0756	9.00196	12.5155	10.8384
SRP9	P49458	15.0916	16.1522	1.0606	2.0858	+	0.000183012	0.000842105	15.4622	15.009	15.0421	15.0835	14.9012	15.0518	16.4204	16.7635	15.8877	15.9044	16.2759	15.6615
UBE2A	P49459	11.3799	9.42599	-1.95394	-3.8743	+	0.0114135	0.0168607	10.3546	12.8054	12.6532	9.92651	12.6277	9.91213	8.70363	9.87072	10.0702	9.72862	9.04092	9.14183
HARS2	P49590	14.9485	15.1949	0.246333	1.18619	+	0.0393862	0.0480075	14.9615	14.7322	14.8944	15.1967	14.883	15.0235	15.1229	15.0587	15.5906	15.0513	15.1487	15.1971
PPM1F	P49593	12.1378	13.027	0.889233	1.85219	+	0.0308692	0.0386801	11.2293	13.0176	12.5166	11.8803	12.6596	11.5234	12.9817	13.4306	13.4723	12.3375	12.4912	13.4489
CTCF	P49711	14.1603	12.5606	-1.59972	-3.03084	+	9.44325e-05	0.000449438	14.5485	13.343	13.4	14.4858	14.5132	14.6715	12.5514	12.5969	12.3322	12.6682	12.5622	12.6528
PSMB3	P49720	13.379	13.938	0.559	1.47325	+	0.00311137	0.0062	13.1887	13.2611	13.6173	13.6174	13.5375	13.0518	13.9397	13.7617	14.4364	13.7781	13.7799	13.932
MCM2	P49736	13.5298	12.6702	-0.85965	-1.8146	+	0.0356226	0.0443084	12.8246	13.6031	13.8885	13.4833	13.6687	13.7107	13.6402	12.04	11.8787	13.0948	13.3666	12.0007
COMP	P49747	16.5408	14.6513	-1.88957	-3.70524	+	0.0235149	0.0305661	18.0534	14.2023	14.6994	17.3034	16.9524	18.0342	15.0049	15.3359	14.2357	14.3749	14.4925	14.4638
YLPM1	P49750	13.3659	13.0413	-0.3246	-1.25232	+	0.00640483	0.0106483	13.3473	13.4859	13.3339	13.1686	13.5926	13.2669	13.0945	12.818	13.293	12.8634	13.0906	13.0881
RBM25	P49756	13.2361	12.6782	-0.557917	-1.47214	+	0.0151101	0.0212634	13.4328	13.2512	13.1505	13.2197	13.1424	13.2202	12.3142	12.373	13.5669	12.5653	12.6393	12.6106
CLK1	P49759	9.97857	11.938	1.95946	3.88917	+	0.000210408	0.00103047	9.43497	10.7596	8.75655	10.2384	10.1406	10.5413	11.2836	12.1205	12.4286	12.1392	11.936	11.7203
RGS19	P49795	13.0761	13.4454	0.369333	1.29176	+	0.0354454	0.0440773	12.7701	13.0299	13.0618	13.491	12.8145	13.2891	13.7135	13.2545	13.7843	13.2397	13.4483	13.2321
RGS3	P49796	10.9242	9.87913	-1.04505	-2.06344	+	0.0158741	0.0220199	10.4046	10.6795	10.5296	10.6717	12.3204	10.9393	10.1371	9.68668	10.3553	8.93827	9.84905	10.3084
TSC2	P49815	11.4205	10.5521	-0.868415	-1.82566	+	0.00201596	0.00465955	11.5073	11.779	10.8686	11.5427	11.4541	11.3714	9.90771	10.3059	10.7226	10.7284	10.5258	11.1222
NDUFV1	P49821	15.7158	15.0661	-0.649717	-1.56886	+	0.00523088	0.00923661	15.3352	15.6322	15.6358	15.864	15.6354	16.1924	14.8418	14.8528	15.7496	15.0421	14.9715	14.9389
GSK3B	P49841	12.4329	11.4871	-0.94575	-1.92619	+	0.000135743	0.000647619	11.9976	12.4333	12.6915	12.662	12.4505	12.3623	11.9638	11.1973	11.3561	11.2839	11.3938	11.7278
SULT1E1	P49888	13.888	9.55173	-4.33632	-20.2005	+	0.000102085	0.000507246	14.8324	11.7726	12.1364	14.2736	14.8602	15.4531	8.80004	10.0245	10.6503	9.42945	9.68563	8.72046
SEPHS1	P49903	13.9914	15.2038	1.21247	2.31734	+	1.35209e-05	0.000150376	13.884	14.3023	14.132	13.8013	13.8158	14.0129	15.1937	14.9542	15.7549	14.856	15.1156	15.3487
SELENOP	P49908	12.676	9.38747	-3.28854	-9.77125	+	0.0015593	0.00388571	13.8966	9.78718	11.2244	13.6675	13.3982	14.0822	9.62279	10.3345	9.20042	8.79528	9.77585	8.59598
GMPS	P49915	13.474	13.8259	0.3519	1.27624	+	0.00553481	0.00970213	13.4217	13.5428	13.3364	13.4353	13.7481	13.3599	14.0473	13.6517	13.9385	13.5459	13.9409	13.8313
CRIP1	P50238	19.6657	17.6673	-1.99837	-3.99547	+	0.0148569	0.0209645	19.905	20.2448	20.1705	19.9175	18.5156	19.2406	17.5943	18.6283	14.6577	18.7268	18.2049	18.1918
EMD	P50402	17.6085	17.2224	-0.386133	-1.30689	+	0.0362232	0.0449179	17.7274	17.2384	17.4004	17.8637	17.416	18.0052	17.2883	17.038	17.6798	17.1771	17.1724	16.9787
GATM	P50440	11.6174	9.91045	-1.70699	-3.26478	+	0.017483	0.023765	10.9232	11.7251	12.836	12.1213	9.32703	12.772	9.52084	9.42322	10.9165	9.24335	10.0823	10.2765
SERPINB8	P50452	14.2826	15.0977	0.815183	1.75952	+	0.00168594	0.00403522	13.8355	14.7299	14.3926	14.3601	14.6168	13.7605	14.6919	15.2764	15.248	15.323	14.9243	15.1229
SERPINB9	P50453	13.9708	15.5315	1.56067	2.9499	+	2.3821e-05	0.000124224	13.9241	13.8573	14.2586	13.7732	14.3537	13.6581	15.0314	15.5544	16.1146	15.3883	15.1318	15.9685
PDLIM4	P50479	10.9627	9.80558	-1.1571	-2.23009	+	0.0272221	0.0347226	11.3467	11.1552	11.2962	11.952	10.5582	9.46777	9.89642	9.09529	10.2677	10.7122	8.92451	9.93734
ST13	P50502	16.4119	16.6902	0.278333	1.21279	+	0.0238822	0.0308953	16.3311	16.5807	16.4533	16.1903	16.6123	16.3037	16.7082	16.5027	16.866	16.4116	16.7577	16.8952
METAP2	P50579	13.6001	12.3349	-1.26523	-2.40366	+	0.0015105	0.0037859	13.5683	13.3457	13.748	13.4414	13.4136	14.0837	12.1417	11.23	12.0926	13.064	12.659	12.822
CDK9	P50750	12.6756	12.366	-0.309567	-1.23934	+	0.0250524	0.0321841	12.7038	12.6509	12.5819	12.4533	12.7061	12.9575	12.4441	12.1951	12.7446	12.0919	12.2577	12.4627
CCT8	P50990	16.5521	17.0703	0.518183	1.43215	+	0.0018645	0.00441514	16.2071	16.8344	16.6793	16.4279	16.7555	16.4083	16.7969	17.1559	17.3491	16.988	17.08	17.0517
CCT4	P50991	15.7267	16.1974	0.47065	1.38573	+	0.000484724	0.00164341	15.3794	15.9381	15.77	15.7373	15.812	15.7235	16.1683	16.1938	16.4261	16.0419	16.2309	16.1232
ANXA11	P50995	16.3661	16.8668	0.500667	1.41487	+	0.00562337	0.00972727	16.5037	16.8271	16.3501	16.1705	16.4078	15.9376	16.68	17.0982	17.0589	16.7481	16.7433	16.8723
PAPOLA	P51003	11.8636	12.7835	0.91985	1.89192	+	0.00146868	0.0037	12.1109	12.3658	11.7433	11.348	12.3713	11.2423	12.7353	13.0698	12.8022	12.6739	12.7498	12.6697
FXR1	P51114	13.7665	12.447	-1.31953	-2.49585	+	0.00124127	0.00321558	13.8193	13.7859	13.4483	14.0055	13.6519	13.8881	12.6544	13.0584	12.8805	12.3723	11.1003	12.6159
RAB7A	P51149	15.641	16.3251	0.684033	1.60663	+	0.00252726	0.00548673	15.7214	15.8182	15.7548	15.6128	15.5211	15.4178	16.4875	16.4035	16.9654	16.0154	16.2134	15.8651
RAB9A	P51151	13.5076	14.4718	0.9641	1.95085	+	0.00176341	0.00414833	13.2457	13.6524	13.6731	13.7863	13.6181	13.0703	14.2615	14.6855	15.2367	14.2554	14.5773	13.8141
RAB28	P51157	15.0032	9.78698	-5.21627	-37.1751	+	1.13049e-07	0	15.5237	15.2255	14.6429	14.9575	13.9113	15.7586	9.83126	9.76935	9.71503	8.67222	10.8667	9.86735
RAB27A	P51159	14.9276	14.346	-0.5816	-1.49651	+	0.000805739	0.00225691	14.8281	14.6336	14.7823	15.0655	15.0967	15.1591	14.2915	14.5953	14.5015	14.3533	14.3693	13.9648
DAP	P51397	10.8777	14.0581	3.18039	9.06553	+	0.00270528	0.00577346	10.2702	12.0308	12.0187	8.54373	13.2781	9.12472	13.9495	13.2874	14.9957	13.396	14.3129	14.4071
SMARCA4	P51532	13.4722	12.9384	-0.533783	-1.44772	+	0.00141656	0.00352597	13.6904	13.0815	13.3184	13.4408	13.6333	13.669	13.182	12.9346	13.1231	12.7994	12.7402	12.8514
MECP2	P51608	15.4818	16.2264	0.744633	1.67555	+	0.00578994	0.0099	15.7231	15.3514	15.2623	15.4616	15.1149	15.9776	16.3957	16.1371	16.8655	15.5972	16.2645	16.0987
HCFC1	P51610	14.05	14.7072	0.657167	1.57698	+	0.000341376	0.00137391	14.0388	13.9301	14.0404	14.0111	13.968	14.3118	14.4373	14.5462	15.1271	14.5569	14.9566	14.6191
ALDH3A2	P51648	14.5231	13.1482	-1.37493	-2.59356	+	0.000322696	0.00136303	14.7013	14.1298	14.6634	15.2168	13.8199	14.6077	13.7131	13.3173	13.2541	12.9903	13.1027	12.5118
HSD17B4	P51659	14.3613	13.5746	-0.786633	-1.72504	+	0.000652653	0.00188482	14.4135	14.178	14.1064	14.8994	14.0952	14.475	13.6919	13.3278	13.8412	13.6554	13.7231	13.2083
PSMD7	P51665	14.7494	15.7186	0.969183	1.95773	+	0.000516648	0.00169697	15.1112	14.6585	14.8273	14.725	14.5066	14.6681	15.5557	16.2426	16.2134	15.531	15.6076	15.1615
CCR6	P51684	12.4846	10.4643	-2.02033	-4.05677	+	0.00909028	0.0141797	12.2197	12.1334	12.3573	12.8321	12.677	12.6883	11.7561	10.9689	12.4792	8.61506	9.61248	9.35408
NDUFA8	P51970	14.2247	13.738	-0.4867	-1.40124	+	0.00418011	0.00790584	14.1273	13.9843	14.1525	14.4644	14.0132	14.6063	13.5772	13.687	13.8344	13.9694	13.9076	13.4522
HNRNPA3	P51991	15.6046	14.9853	-0.619283	-1.53611	+	0.00398059	0.00752199	16.0853	15.6647	15.4732	15.3005	15.6085	15.4952	14.8473	15.1249	15.5054	14.8505	14.6005	14.9831
HNRNPM	P52272	17.2868	17.7508	0.464033	1.37939	+	0.0134853	0.0192	17.5659	16.9079	16.9432	17.3938	17.3039	17.6058	17.7598	17.8888	18.1336	17.5599	17.6454	17.5172
KPNA1	P52294	13.5012	12.4344	-1.06688	-2.0949	+	0.000248927	0.00114286	13.6763	13.1631	13.2814	13.731	13.4478	13.7078	12.6713	12.9655	12.5644	12.4461	11.8161	12.1427
NCBP2	P52298	14.077	12.2108	-1.86613	-3.64553	+	0.0149606	0.0210824	14.1432	13.9228	14.0158	13.9436	14.4961	13.9403	13.4814	12.2276	9.17844	12.7642	12.9975	12.6159
RAP1GDS1	P52306	13.5507	14.378	0.82735	1.77442	+	0.000296344	0.00139294	13.5251	13.9647	13.7706	13.1458	13.7233	13.1745	14.3335	14.5669	14.5442	14.1956	14.4531	14.1748
ARHGDIA	P52565	16.8114	16.0124	-0.79905	-1.73996	+	0.0139962	0.0198559	16.997	17.3175	16.9664	16.3866	16.6505	16.5504	15.8759	15.6547	15.1671	16.5635	16.1787	16.6342
STAT2	P52630	11.1213	9.63542	-1.48586	-2.80085	+	0.0128989	0.0185822	10.1903	11.1717	11.5311	11.6554	11.6101	10.5691	9.84882	8.06039	11.2304	9.6685	9.12163	9.88277
GTF2A1	P52655	10.6924	12.6763	1.98387	3.95552	+	0.0150353	0.0212101	12.915	10.2629	10.1669	8.82711	12.3672	9.61529	12.5715	13.231	12.8899	12.0866	12.9494	12.3292
GTF2A2	P52657	10.9662	12.4866	1.52041	2.86872	+	0.00424411	0.00803742	9.67506	11.6139	11.9246	11.9715	10.0987	10.5136	12.3361	12.5607	12.5727	12.2229	12.5456	12.6818
MRPL12	P52815	17.3349	15.8848	-1.45013	-2.73233	+	0.000168378	0.000706587	17.2944	16.6651	17.152	18.0068	17.5181	17.373	15.9117	16.4116	16.3574	15.5883	15.6548	15.3848
CAPZA1	P52907	18.4761	18.0334	-0.442717	-1.35916	+	0.00211392	0.00488993	18.5337	18.5522	18.4819	18.2506	18.7765	18.2619	17.9079	18.0304	18.3695	18.0059	17.8867	18.0001
SLC25A1	P53007	14.5118	15.09	0.5782	1.49299	+	0.00122365	0.00323249	14.6582	14.3224	14.5391	14.6709	14.0832	14.7969	14.9398	15.1646	14.908	15.311	15.2598	14.9567
PPP5C	P53041	12.3913	12.9297	0.538367	1.45233	+	0.0161748	0.0224148	12.2376	12.5999	12.4233	11.9716	12.4975	12.6178	12.9538	13.1711	13.5561	12.5563	12.5973	12.7433
ACLY	P53396	14.0688	14.6092	0.540383	1.45436	+	0.0126445	0.018367	14.0019	13.9683	14.0669	13.8908	14.6614	13.8237	14.4345	15.0751	14.8393	14.6491	14.1941	14.4632
FOSB	P53539	11.313	12.7617	1.44872	2.72966	+	0.00644763	0.0107021	12.0461	11.6187	12.1959	9.79286	10.8638	11.3608	12.4536	12.0995	13.4599	12.4061	12.8697	13.2817
METAP1	P53582	12.1339	13.2001	1.06618	2.09389	+	0.000250098	0.00117	12.0287	12.556	12.4407	11.9961	12.1963	11.5855	13.3045	13.1137	13.7238	13.253	12.7708	13.0346
CLTCL1	P53675	10.293	12.0478	1.75483	3.37487	+	0.0359288	0.0445519	8.99347	11.0521	10.6903	9.7526	10.4819	10.7875	12.1901	8.85027	12.8832	12.5473	13.1079	12.7081
HCCS	P53701	12.031	11.144	-0.887	-1.84933	+	0.000318284	0.00137838	11.9186	11.9668	11.8083	11.877	12.3399	12.2756	11.4452	10.9896	11.3908	11.4394	10.605	10.9942
SLC16A1	P53985	12.4271	9.9028	-2.52428	-5.75286	+	5.8245e-05	0.000368664	12.5002	11.4934	12.7322	12.9595	12.5569	12.3203	9.66181	9.26774	9.2417	11.2464	9.58778	10.4114
IST1	P53990	14.4205	14.9304	0.509967	1.42402	+	0.00104333	0.00278877	14.5589	14.4468	14.5235	14.2188	14.4398	14.335	14.6182	15.1868	15.2535	14.897	14.83	14.7971
SEC24C	P53992	14.5807	15.2229	0.642217	1.56073	+	0.000160913	0.000717325	14.5314	14.7679	14.5358	14.4019	14.7733	14.4739	15.1462	15.18	15.6209	14.9757	15.1254	15.2893
POLG	P54098	11.534	12.8513	1.3173	2.49199	+	0.0222854	0.0292889	12.1288	11.2613	11.1069	11.6777	11.2879	11.7415	13.3324	12.5044	11.0521	12.2978	13.8082	14.113
HSPA2	P54652	17.5011	16.945	-0.556117	-1.47031	+	0.000383964	0.00145	17.5573	17.5768	17.4475	17.4901	17.739	17.1959	16.601	16.9117	17.0444	17.0596	17.1308	16.9224
ATP1B3	P54709	14.019	13.6593	-0.359683	-1.28314	+	0.0161316	0.0223595	13.7519	14.0204	13.9934	14.0732	14.1396	14.1355	13.7962	13.7733	13.1152	13.8151	13.7433	13.7128
RAD23A	P54725	14.6872	15.3375	0.650317	1.56951	+	0.000300094	0.00137995	14.8257	14.8427	14.9125	14.5295	14.6102	14.4027	15.4285	15.734	15.2686	15.2016	15.1909	15.2016
RAD23B	P54727	16.4415	16.8827	0.441183	1.35772	+	0.000125901	0.00061745	16.4241	16.5547	16.5092	16.393	16.3349	16.4332	16.8839	17.1554	16.9193	16.8885	16.7633	16.6858
EMP3	P54852	14.2117	9.64365	-4.56799	-23.7194	+	3.58696e-07	0	14.0155	15.2974	14.6091	13.1202	14.883	13.3447	9.13035	9.6138	10.3472	9.5338	9.62016	9.61662
NAPA	P54920	15.2929	14.5602	-0.732767	-1.66182	+	0.00141448	0.00353538	15.5586	15.0024	15.0565	15.3409	15.324	15.4753	14.8136	14.5083	13.9354	14.901	14.4966	14.7062
EIF5	P55010	12.9599	13.6121	0.652267	1.57164	+	0.000683668	0.0019554	12.6452	13.0675	12.9199	13.3017	13.1336	12.6914	13.2591	13.769	13.8483	13.6537	13.6163	13.5265
PSMD4	P55036	14.2143	14.8405	0.62625	1.54355	+	0.00309578	0.00618219	13.9348	14.2562	14.3205	14.1015	14.1408	14.5318	14.5082	15.4328	14.9369	14.541	14.8915	14.7327
PLTP	P55058	15.4794	13.3544	-2.125	-4.36203	+	0.00808941	0.0129312	16.9769	13.4326	13.8027	15.9056	16.2446	16.5142	14.1966	13.0127	13.5965	12.8491	12.8948	13.5769
CSE1L	P55060	14.3146	14.7409	0.42635	1.34383	+	0.0208998	0.027796	14.3681	14.5913	14.3927	14.1447	14.1606	14.2301	15.0402	14.5068	15.219	14.2881	14.6925	14.699
GDF10	P55107	14.7927	13.8133	-0.979367	-1.9716	+	0.00449685	0.00832117	14.3304	15.2527	15.468	14.6704	14.871	14.1637	13.1817	14.1881	14.1143	13.9748	14.0188	13.4023
MANF	P55145	14.5904	14.2129	-0.37755	-1.29913	+	0.0364072	0.0450906	14.5824	14.2137	14.3979	15.0849	14.5678	14.6958	14.0727	14.3052	14.6065	14.0526	14.3103	13.9299
ELL	P55199	10.2218	12.1031	1.88134	3.68416	+	0.0148544	0.0209702	10.2901	11.1166	10.1082	8.36861	11.8476	9.59967	12.5699	11.2154	10.4857	12.6787	12.8567	12.8124
BRPF1	P55201	10.5069	11.7439	1.23699	2.35707	+	0.00944218	0.0145964	9.37742	10.7844	11.395	10.4337	11.4317	9.61932	11.9883	11.4183	12.3485	11.5086	11.432	11.7678
NAP1L1	P55209	14.8115	14.2005	-0.610917	-1.52723	+	0.0054161	0.00952528	15.3156	14.6754	15.2226	14.7155	14.5519	14.3878	14.4245	14.2762	14.4179	14.0851	14.0315	13.9681
CASP7	P55210	10.3741	11.5181	1.14408	2.21005	+	0.0374193	0.0462059	9.54572	11.0466	11.0282	11.5758	9.24886	9.79916	10.2441	11.9005	11.4209	11.9352	12.0314	11.5767
CASP6	P55212	10.2784	10.963	0.684585	1.60724	+	0.0219589	0.0289626	9.9332	10.39	9.69419	10.6609	10.5489	10.4432	10.4211	10.282	11.0908	11.416	11.2107	11.3573
ADK	P55263	12.6084	12.911	0.30255	1.23332	+	0.0164012	0.0226798	12.3219	12.7436	12.7541	12.533	12.428	12.87	13.0083	12.8108	13.1242	12.7551	12.9618	12.8057
ADAR	P55265	14.6424	14.8893	0.24685	1.18661	+	0.0356839	0.0443256	14.7472	14.4237	14.4895	14.6904	14.7328	14.7709	14.8238	14.9821	15.2318	14.6497	14.8756	14.7726
GFER	P55789	11.7165	12.8511	1.13454	2.19549	+	0.0173151	0.0236291	9.92005	11.9376	11.9904	12.4478	11.8854	12.1179	12.7099	13.5135	13.018	12.4572	12.685	12.7228
HNRNPH2	P55795	12.7972	14.0007	1.20343	2.30287	+	0.000153941	0.000662577	12.283	12.9397	12.4665	12.8717	13.2403	12.9821	14.0504	13.6235	14.6474	13.8186	13.8358	14.0282
OXCT1	P55809	16.1013	15.5402	-0.561133	-1.47543	+	0.00925352	0.0144099	16.345	15.7482	15.7254	16.5349	16.0424	16.212	15.8205	15.8731	15.268	15.4513	15.6159	15.2123
SUMO3	P55854	17.3466	18.2952	0.948583	1.92998	+	5.33002e-05	0.000325359	17.386	17.4764	17.4747	17.2662	17.1468	17.3296	17.9188	18.8564	18.3163	18.3112	18.0483	18.3202
EIF3B	P55884	15.2134	14.8924	-0.32095	-1.24915	+	0.03096	0.0387168	15.1635	15.2275	15.3549	15.0919	15.3969	15.0455	14.9029	15.0665	15.3206	14.5518	14.6454	14.8673
CTSW	P56202	14.0156	12.0812	-1.93443	-3.82228	+	0.00209689	0.00487059	13.3567	14.7581	13.653	14.2597	13.9021	14.164	11.0321	11.3072	11.1678	13.1904	13.3029	12.4866
ARPP19	P56211	13.9665	12.3999	-1.56665	-2.96216	+	6.85847e-05	0.000366812	14.2846	14.1322	14.2144	13.5914	13.9933	13.5832	11.9591	13.1228	12.9445	12.2365	12.0383	12.098
CMC4	P56277	13.7165	11.9888	-1.72772	-3.31203	+	0.000949592	0.00251446	12.4734	13.9383	13.6926	14.3312	13.5509	14.3126	12.261	11.2295	11.8039	11.529	12.1661	12.9432
NDUFA6	P56556	13.3557	12.74	-0.615633	-1.53223	+	0.018763	0.0251489	12.9957	13.2681	13.27	13.3985	13.277	13.9246	11.9589	13.0284	12.8439	13.0258	13.0931	12.49
PEX3	P56589	12.3547	11.0105	-1.3442	-2.53889	+	0.0304293	0.038304	12.6203	12.1181	11.8455	12.5858	12.21	12.7486	12.4113	9.61728	9.32734	11.8126	11.7343	11.1603
PCBP3	P57721	10.9423	14.9044	3.9621	15.5852	+	0.00147623	0.00369029	8.9075	13.3516	10.2552	13.8068	8.97019	10.3624	14.3202	14.9983	16.1812	14.7285	14.6565	14.5416
RAB25	P57735	13.5785	11.476	-2.10247	-4.29443	+	0.0260076	0.0332719	13.9194	13.7427	13.7005	13.2997	13.2577	13.5508	12.4903	13.3858	9.8598	13.6282	10.5237	8.9682
EEFSEC	P57772	12.5106	13.1424	0.631833	1.54953	+	0.00367609	0.00704892	12.6129	12.7157	12.5938	12.5826	12.1086	12.4497	12.5198	13.3295	13.4864	13.2963	13.265	12.9573
EPPK1	P58107	15.7143	12.5754	-3.13888	-8.80842	+	3.48116e-06	5.7971e-05	15.6819	15.2101	16.0731	16.6039	14.9481	15.7685	12.1879	12.7684	13.6337	12.0307	12.6293	12.2023
ANTXR2	P58335	13.7081	12.1768	-1.53132	-2.8905	+	0.00126167	0.00323757	13.9401	12.8435	13.227	13.1991	14.025	15.0141	12.6587	12.3186	12.0315	12.2592	12.036	11.7569
MTPN	P58546	16.38	15.6827	-0.697283	-1.62145	+	2.54643e-05	0.000120482	16.2087	16.5803	16.3447	16.2297	16.4648	16.4515	15.7355	15.9149	15.8189	15.6864	15.4468	15.4935
GNG2	P59768	15.0761	16.2603	1.1842	2.27237	+	2.5286e-06	6.34921e-05	15.4421	14.8426	15.2085	14.9366	15.0989	14.9277	16.0641	16.567	16.3254	16.4176	16.1127	16.0748
ARPC4	P59998	17.8217	18.4977	0.675967	1.59767	+	0.00129974	0.00332787	17.5151	18.1314	17.9568	17.5287	18.2637	17.5346	18.3219	18.6773	18.4616	18.7092	18.3558	18.4603
EIF3E	P60228	15.0159	15.5881	0.572233	1.48682	+	0.0172515	0.0235821	14.7671	15.302	15.2672	15.0178	14.9004	14.8408	15.4172	15.752	16.3273	15.251	15.1039	15.6773
PPP4C	P60510	12.7064	13.1949	0.48845	1.40294	+	0.0175617	0.0238491	12.5273	12.5203	12.6477	12.3309	13.2807	12.9317	13.0606	13.0047	13.669	13.2013	13.1655	13.0682
UBE2G2	P60604	11.5393	9.24901	-2.29031	-4.89161	+	0.0011618	0.00311681	9.99878	11.5839	11.7348	12.0583	11.8596	12.0005	9.44623	8.44889	10.7646	9.82411	8.94987	8.06033
ACTB	P60709	19.2584	23.0709	3.81255	14.0505	+	4.69427e-07	0	19.4829	19.467	19.534	18.9617	18.5383	19.5664	23.1366	24.341	22.622	22.9061	23.1416	22.2783
PSMA6	P60900	15.4548	14.9076	-0.54715	-1.4612	+	0.00226422	0.00512586	15.0881	15.6855	15.4562	15.3979	15.7545	15.3463	14.9508	14.7759	15.3128	14.6871	14.9432	14.7758
S100A10	P60903	18.751	15.4985	-3.25255	-9.53049	+	1.49406e-09	0	18.7481	18.7923	18.8392	18.6871	18.537	18.9025	14.9912	15.7486	15.82	15.7884	15.116	15.5267
DSTN	P60981	15.2181	14.9655	-0.252583	-1.19134	+	0.034287	0.0426939	14.9034	15.4443	15.2454	15.1402	15.1792	15.3959	14.9765	15.0959	14.7947	15.1854	14.7808	14.9596
KRTDAP	P60985	14.468	11.7179	-2.75001	-6.72722	+	0.00562113	0.0097403	14.769	13.6368	14.0972	15.065	14.7238	14.5159	13.5081	10.2022	13.3705	11.0903	13.0163	9.12024
RAB8A	P61006	14.4476	14.2025	-0.245117	-1.18519	+	0.00351191	0.00676772	14.6122	14.3034	14.5419	14.4715	14.4098	14.3468	14.1739	14.2506	14.1258	14.3968	14.1335	14.1343
RAB4B	P61018	12.8978	13.5025	0.60475	1.52072	+	0.000698577	0.00197279	12.576	13.1849	12.8327	13.0293	13.1088	12.6548	13.7982	13.3216	13.5949	13.4419	13.5225	13.3359
RAB2A	P61019	14.1725	13.6863	-0.486217	-1.40077	+	0.00015757	0.00066055	14.1937	14.106	14.0054	14.4049	14.1431	14.1821	13.7845	13.8669	13.4527	13.5839	13.7829	13.647
RAB10	P61026	14.0259	12.963	-1.06287	-2.08908	+	0.000105907	0.000501792	14.2066	13.7742	14.3009	14.186	14.0042	13.6835	12.8034	13.3852	13.063	12.9054	13.206	12.4152
CXCR4	P61073	10.7015	12.8872	2.18574	4.54961	+	0.00106112	0.00282044	10.1609	10.0323	11.114	11.0796	9.63454	12.1876	12.8278	11.8159	13.3803	12.3294	13.2531	13.7169
UBE2D3	P61077	14.4668	13.9001	-0.566667	-1.4811	+	0.0014148	0.00353067	14.278	14.6854	14.4818	14.3478	14.7261	14.2817	13.9515	13.67	14.2762	14.0139	13.9002	13.589
ACTR3	P61158	17.4655	17.0356	-0.4299	-1.34714	+	0.0371145	0.0459226	16.9731	17.6967	17.6658	17.3351	17.781	17.341	17.2671	16.9353	16.4416	17.2424	17.1608	17.1661
ACTR2	P61160	17.1529	17.6136	0.4607	1.37621	+	0.0045911	0.00850725	17.1646	17.3367	17.4717	16.6983	17.3363	16.9096	17.7063	17.7088	17.5689	17.679	17.5385	17.4799
ACTR1A	P61163	14.8901	14.0911	-0.799017	-1.73991	+	0.000206996	0.000997199	14.887	14.7669	15.034	14.9096	14.7191	15.0239	14.1185	13.9217	14.7158	13.8513	13.9153	14.0238
TMEM258	P61165	9.64754	11.9716	2.32409	5.00748	+	0.0150371	0.0211992	9.65395	9.82607	9.90173	9.16377	9.63608	9.70367	11.93	9.53578	15.4375	11.2261	11.9072	11.7932
COPS2	P61201	13.6906	12.8482	-0.842417	-1.79305	+	3.59451e-05	0.000192513	13.6065	13.8042	13.4958	13.6501	13.8289	13.7583	12.4349	12.825	12.7592	13.0634	13.1958	12.811
POLR2F	P61218	9.87709	11.3026	1.42549	2.68606	+	0.00279602	0.0058259	10.5952	9.82627	9.36673	10.4232	9.63597	9.41519	11.8634	11.2408	9.96581	11.4374	11.3243	11.9838
RAP1B	P61224	17.1122	16.8027	-0.309483	-1.23926	+	0.0412205	0.049898	17.0105	16.9966	16.8497	17.0508	17.3749	17.3907	16.9675	17.1185	16.8865	16.6809	16.7125	16.4504
MAX	P61244	13.9504	15.066	1.1156	2.16685	+	8.35616e-06	7.69231e-05	14.0016	13.9375	14.285	13.57	13.9285	13.9798	15.1926	14.6404	15.3433	15.0186	15.1101	15.091
RPL15	P61313	16.7527	15.7805	-0.972133	-1.96174	+	0.000237321	0.00115167	16.8117	16.868	17.0886	16.8165	16.5572	16.3741	15.9101	15.976	16.2746	15.3218	15.4905	15.7103
MAGOH	P61326	11.0068	12.7283	1.72156	3.29793	+	0.0261352	0.0334513	11.0285	10.8665	10.8361	10.8292	11.3641	11.1163	14.1125	12.6249	9.67606	12.7656	13.367	13.824
ATP6V0D1	P61421	13.4999	11.9933	-1.50657	-2.84133	+	0.00397824	0.00752919	13.8619	12.9454	13.6374	13.5559	13.2548	13.7439	12.4544	10.2228	12.932	11.9131	12.2691	12.1685
RHOA	P61586	15.8558	14.9471	-0.908683	-1.87733	+	0.00520572	0.00924437	15.6723	14.8858	16.4155	16.0758	16.1895	15.8958	15.2249	14.7576	14.7898	15.3873	14.5291	14.9939
RPL37	P61927	10.6765	12.0598	1.38332	2.60867	+	0.000415071	0.00151724	10.8183	10.4305	10.3805	10.4033	11.3343	10.6922	11.2154	11.9693	12.6031	12.5329	12.3529	11.6854
UFM1	P61960	15.9775	16.4638	0.486283	1.40083	+	0.0043792	0.00816236	15.9925	16.354	16.1401	15.8068	15.8674	15.7042	16.0804	16.7107	16.4661	16.4071	16.6468	16.4716
DCAF7	P61962	12.4758	11.3872	-1.0886	-2.12668	+	0.00376313	0.0072483	12.0487	12.0865	12.5174	12.829	12.5666	12.8069	10.5296	11.5686	10.9029	12.252	11.8096	11.2608
HNRNPK	P61978	16.824	17.2377	0.413667	1.33207	+	0.0034532	0.00665084	16.8229	17.1172	16.9666	16.5008	16.8864	16.6501	16.9855	17.2501	17.2078	17.2447	17.441	17.2969
YWHAG	P61981	15.7244	16.01	0.28555	1.21887	+	0.0263754	0.0337158	15.6936	15.9753	15.7005	15.371	16.0316	15.5746	15.9537	15.9629	16.1134	15.9187	15.9408	16.1704
RRAS2	P62070	10.9662	12.3064	1.34025	2.53195	+	0.000668293	0.00194107	10.8314	11.8727	11.2166	11.0564	10.9556	9.86421	12.1717	12.1926	12.5365	12.3151	12.1129	12.5096
TIMM10	P62072	13.9865	14.6479	0.66135	1.58156	+	0.00247379	0.00540444	13.7656	13.6832	14.1659	14.1406	13.6826	14.4811	14.5506	14.7443	15.0774	14.4163	14.6019	14.4966
PPP1CA	P62136	15.5322	14.94	-0.592267	-1.50761	+	0.00687079	0.0112468	15.2442	16.0081	15.7352	15.4824	15.581	15.1425	15.015	14.4173	15.0277	15.2659	14.8726	15.0413
PPP1CB	P62140	13.627	15.0989	1.47185	2.77377	+	0.000228075	0.00106101	13.8753	13.5064	13.564	13.5259	13.4866	13.8038	14.519	15.6784	16.014	14.4903	14.995	14.8964
PSMC1	P62191	13.6146	13.9344	0.319783	1.24814	+	0.00702423	0.0114795	13.6445	13.7475	13.8162	13.4591	13.697	13.3233	13.8326	13.7439	14.0368	13.9371	13.9301	14.1258
RPS8	P62241	17.7744	16.7942	-0.980233	-1.97278	+	0.000690589	0.0019726	17.8	17.5276	17.8508	17.8677	17.9396	17.6607	17.0271	16.9429	15.846	16.88	16.9337	17.1353
RPS15A	P62244	15.8047	16.4119	0.607133	1.52323	+	0.00175122	0.00410905	15.6462	16.1191	15.797	15.7763	15.9245	15.5652	16.1572	16.172	16.9464	16.4876	16.3838	16.3241
RPS16	P62249	14.475	14.971	0.496017	1.41031	+	0.00376808	0.00724514	14.4361	14.4353	14.3613	14.451	14.5687	14.5975	14.4212	14.8716	15.2513	15.2319	15.1229	14.9271
UBE2G1	P62253	10.9057	13.1407	2.23498	4.70757	+	1.93176e-05	0.000133333	10.6353	11.1298	10.5811	10.9808	11.0177	11.0895	12.1515	14.2306	13.1159	12.8778	13.0225	13.4458
YWHAE	P62258	15.6537	16.2335	0.579817	1.49466	+	0.0307932	0.03867	16.0785	15.5007	15.7091	15.5433	15.5202	15.5702	15.8818	16.2445	17.2567	15.9007	15.9827	16.1345
RPS23	P62266	15.284	13.8206	-1.46332	-2.75742	+	0.014785	0.0208895	15.2027	15.362	15.1567	15.5557	15.0852	15.3414	13.6537	14.2047	11.4643	14.6554	14.3981	14.5476
RPS18	P62269	18.0482	18.3676	0.31945	1.24785	+	0.00817545	0.0130528	17.9722	18.1516	18.0251	18.0362	18.1453	17.9586	18.0398	18.4046	18.7256	18.3439	18.4168	18.275
RPS29	P62273	11.2819	13.5333	2.2514	4.76145	+	2.0349e-05	0.000128205	11.6489	11.4267	11.7718	10.7188	10.8587	11.2666	13.5478	12.8688	14.6252	13.211	13.3035	13.6436
SNRPE	P62304	14.1019	15.4953	1.39338	2.62694	+	0.00144479	0.00360847	14.1638	13.9226	14.2272	14.1964	14.1648	13.9364	13.9865	15.9725	15.9528	15.3785	15.7376	15.9436
LSM3	P62310	15.0168	16.8257	1.80888	3.50371	+	5.11357e-06	4.5977e-05	14.7426	15.0521	15.5245	14.8205	15.2985	14.6625	16.171	16.8826	16.8738	16.8899	17.3299	16.8068
SNRPD2	P62316	17.1645	18.0471	0.88255	1.84363	+	0.000232926	0.00112336	17.4638	17.2677	17.2412	16.8025	17.1588	17.0532	17.526	18.3254	18.2462	18.1398	18.2477	17.7974
SNRPD3	P62318	18.2617	18.7704	0.50865	1.42272	+	0.00342496	0.00658987	18.4113	18.1515	18.168	18.1611	18.3094	18.3689	18.517	18.9875	19.1781	18.5339	18.9524	18.4532
TMSB4X	P62328	18.4479	19.3579	0.91005	1.87911	+	0.0237938	0.0308109	18.1099	18.9659	18.6676	17.4986	18.4415	19.0039	18.8534	19.7357	18.4352	20.0885	19.3943	19.6406
ARF6	P62330	14.8103	15.3885	0.57825	1.49304	+	0.00831336	0.0132603	15.2126	14.9094	14.8089	14.8229	14.5846	14.5233	15.4085	15.6163	15.5822	15.6474	15.3747	14.7021
PSMC6	P62333	14.2581	14.7053	0.4472	1.36339	+	0.00222443	0.00501266	14.1423	14.3542	14.5883	14.2359	14.3205	13.9072	14.5919	14.7411	14.9593	14.7245	14.5656	14.6492
SELENOT	P62341	13.6019	11.0209	-2.58106	-5.98379	+	0.00342822	0.00660317	13.5108	13.8685	13.262	13.7529	13.3911	13.8263	12.264	10.176	9.41039	9.10045	12.5323	12.6421
RPL7A	P62424	17.3362	16.52	-0.816233	-1.7608	+	4.28328e-05	0.000221106	17.4533	17.3286	17.5557	17.2948	17.3049	17.0801	16.2626	16.5879	16.9565	16.4796	16.3563	16.4771
POLR2G	P62487	11.9162	13.2132	1.29693	2.45706	+	0.000163981	0.000715152	12.2658	11.2831	11.4962	12.3195	11.8651	12.2676	13.3067	13.2442	13.774	12.9005	13.0227	13.0308
YPEL5	P62699	10.6384	11.8766	1.23819	2.35902	+	0.00917629	0.0143265	9.18986	10.7973	11.1135	11.4146	11.4376	9.87772	11.628	11.7266	11.9099	12.1908	12.1039	11.7005
RPS4X	P62701	16.5072	17.0527	0.5455	1.45953	+	0.000131788	0.000627451	16.3592	16.6731	16.7453	16.3191	16.4643	16.4823	16.9647	16.9991	17.3016	16.9545	17.1521	16.9443
RPL23A	P62750	16.1359	15.1816	-0.95435	-1.93771	+	7.26785e-05	0.000374468	16.4084	15.8831	15.7243	16.2392	16.1004	16.4601	15.1896	15.3023	15.477	15.054	15.2179	14.8486
RPL23	P62829	16.1567	16.8072	0.650517	1.56973	+	0.00184298	0.00437699	16.1679	15.8887	16.185	16.304	16.0326	16.362	16.2915	17.1392	17.2043	16.8523	16.6725	16.6835
RPS15	P62841	12.3939	14.6115	2.21758	4.65114	+	7.65636e-05	0.000378601	12.0852	11.7983	12.9601	13.3614	12.494	11.6644	14.6685	14.3527	15.6271	14.2779	14.4188	14.3239
RPS24	P62847	13.9437	14.3684	0.424667	1.34226	+	0.0259211	0.0332017	14.176	14.0388	13.7254	14.0563	13.789	13.8769	14.1564	14.2582	15.0265	14.3385	14.4423	13.9885
RPS25	P62851	17.0499	17.9342	0.884367	1.84595	+	4.29582e-05	0.00022	16.9636	17.0953	17.493	16.7035	16.9439	17.1	17.992	17.9504	18.2425	17.783	17.7559	17.8817
RPS28	P62857	15.792	17.2964	1.50433	2.83694	+	6.78885e-07	0	15.7352	15.9597	16.099	15.5263	15.7627	15.6694	17.0955	17.2786	17.5638	17.105	17.0566	17.6788
RBX1	P62877	13.8525	14.7927	0.940233	1.91884	+	0.000267642	0.00130097	14.3223	13.1673	13.8454	14.1434	13.8662	13.7705	14.7542	15.0611	14.7867	14.7758	14.6402	14.7385
RPL31	P62899	13.862	14.3644	0.502467	1.41663	+	0.00652686	0.0108026	13.8864	13.8385	14.1167	13.8756	13.6995	13.755	14.2602	14.3403	15.0024	14.0474	14.3197	14.2165
RPL10A	P62906	16.024	15.0876	-0.936483	-1.91386	+	0.000466263	0.00159528	15.96	16.0573	16.423	15.9383	15.7817	15.9839	14.5805	15.018	14.7115	15.6071	15.3868	15.2214
RPS27A	P62979	20.5705	19.5816	-0.988967	-1.98476	+	0.000112287	0.000517483	20.9434	20.4651	20.6862	20.3921	20.4401	20.4962	19.7789	19.2085	20.0959	19.245	19.647	19.514
GRB2	P62993	14.8015	15.7302	0.928783	1.90367	+	3.88286e-05	0.000185567	14.6492	15.282	14.7686	14.3639	15.0037	14.7414	15.6427	15.6955	15.8551	15.7114	15.8321	15.6447
TRA2B	P62995	14.3399	13.6729	-0.66705	-1.58782	+	0.00397108	0.00751631	14.6014	14.1793	14.1747	14.4063	14.3258	14.3521	14.0444	13.7593	14.1825	13.5583	13.4136	13.0792
RAC1	P63000	18.2738	18.6695	0.395733	1.31561	+	0.0381842	0.0468914	18.0293	18.6532	18.597	18.051	18.3323	17.9799	18.5076	18.8248	18.2039	18.9744	18.793	18.7134
AP2B1	P63010	15.1844	15.6404	0.456017	1.37175	+	0.00243112	0.00538101	15.0343	15.5322	15.2053	15.0378	15.3964	14.9005	15.6372	15.5476	15.9129	15.5851	15.6074	15.5524
GNAI1	P63096	12.7787	10.3219	-2.45677	-5.48986	+	0.000245848	0.00113854	12.9138	12.9249	12.7806	12.8402	12.6437	12.5689	9.22615	10.6335	9.77936	10.027	12.3138	9.95167
PPP3R1	P63098	14.1426	13.3557	-0.786867	-1.72532	+	0.000126888	0.000615385	13.9032	14.4832	14.3998	14.0165	13.9168	14.1361	13.2652	13.6426	13.4914	13.0559	13.3902	13.2891
DYNLL1	P63167	15.3638	14.0345	-1.3293	-2.51281	+	0.037359	0.0461822	15.8094	14.8571	14.7814	16.2288	14.841	15.6652	13.4895	14.2961	16.3578	13.3564	13.6284	13.0789
RPL38	P63173	16.0362	14.3543	-1.68188	-3.20847	+	5.62039e-07	0	16.2452	15.92	15.854	15.9419	16.0559	16.2003	14.1802	14.1903	15.002	14.3758	14.2866	14.0911
SKP1	P63208	15.7942	15.3598	-0.4344	-1.35135	+	0.0151746	0.0213274	16.0263	15.9248	15.8681	15.414	16.0586	15.4733	15.012	15.7128	15.2543	15.4587	15.387	15.3339
SUPT4H1	P63272	14.5444	14.9848	0.440433	1.35701	+	0.00411024	0.00776515	14.4629	14.3131	14.6511	14.53	14.5931	14.7162	14.6731	15.3425	15.2064	14.7707	14.9646	14.9517
UBE2I	P63279	16.3089	15.3332	-0.975667	-1.96655	+	0.000749493	0.00218667	16.3412	16.7045	16.3937	15.9845	16.3988	16.0307	14.8648	15.4461	14.7391	15.7305	15.5915	15.6274
TMSB10	P63313	19.5294	20.5641	1.03472	2.04871	+	0.000430854	0.00159519	19.8025	19.9455	19.5984	19.0027	19.7146	19.1125	20.2076	20.9325	20.7757	20.7743	20.2316	20.4628
CSNK2B	P67870	13.9226	11.5473	-2.37528	-5.18835	+	0.000943187	0.0024893	13.7972	13.9221	13.7255	14.0729	14.2583	13.7595	12.8962	10.9342	9.59804	11.0836	12.5852	12.1866
TPM4	P67936	19.4044	18.983	-0.42135	-1.33918	+	0.00527129	0.00928399	19.4414	19.4345	19.6343	19.1649	19.5639	19.1873	18.9795	19.3698	18.7586	19.0601	18.9091	18.8211
UBE2L3	P68036	15.2388	14.5812	-0.657567	-1.57742	+	0.0106715	0.0160308	15.1905	15.783	15.6399	14.6195	15.2624	14.9373	14.2104	14.7871	14.2715	14.8984	14.6506	14.6692
EEF1A1	P68104	18.8294	18.0169	-0.812433	-1.75617	+	2.18296e-05	0.000127389	18.8752	18.5773	18.7148	19.2088	18.7033	18.8967	18.161	18.1917	17.8988	18.0343	18.0177	17.798
ACTA1	P68133	18.481	14.1685	-4.31253	-19.8702	+	5.80265e-05	0.00037037	18.1564	18.1116	18.2872	18.6746	18.8952	18.7613	14.5918	13.8692	11.19	15.3449	14.719	15.2962
TUBA1B	P68363	19.6358	18.763	-0.8728	-1.83121	+	1.34418e-05	0.000152672	19.6821	19.4799	19.6299	19.8495	19.446	19.7276	19.0323	18.9268	18.4625	18.9096	18.6496	18.5974
HBB	P68871	16.8029	19.2262	2.42325	5.36378	+	0.000917701	0.00245963	17.1752	16.623	16.0677	16.3918	16.4691	18.0908	19.6867	19.6643	17.3399	19.1756	20.4586	19.032
HBG2	P69892	19.3852	15.6296	-3.7556	-13.5067	+	0.00485243	0.00888414	20.8523	17.3298	16.6754	20.3467	20.0219	21.0854	15.7166	15.6919	12.2831	16.8722	16.7715	16.4426
CXADR	P78310	11.2407	9.10834	-2.13239	-4.38443	+	0.00024178	0.00115897	11.215	11.1664	11.846	11.8477	10.0907	11.2786	7.97509	9.92117	8.80693	9.43788	8.96667	9.54233
GTF2I	P78347	14.4663	14.19	-0.276267	-1.21106	+	0.00676299	0.0110994	14.547	14.3663	14.5127	14.6402	14.2893	14.4423	14.1721	14.2699	14.4559	14.074	14.1283	14.04
CCT2	P78371	15.0174	15.4223	0.404883	1.32398	+	8.31241e-05	0.000449799	14.9361	15.1506	15.1069	14.8596	15.0581	14.993	15.2333	15.5437	15.4922	15.4004	15.4883	15.3757
SLC35A1	P78382	10.0348	9.03382	-1.00094	-2.0013	+	0.0352311	0.0437967	10.1329	10.1045	9.91446	11.0217	10.2531	8.78191	10.2727	8.4877	8.3351	8.73799	9.19839	9.17106
BLOC1S1	P78537	11.5547	12.7026	1.14788	2.21589	+	0.000246758	0.00113568	11.1377	12.1331	11.5412	11.2811	12.0579	11.1771	12.5185	12.7677	13.0106	12.6497	12.3495	12.9194
MRPS35	P82673	13.1029	11.1832	-1.91962	-3.78323	+	6.9149e-07	0	13.2872	12.7545	12.9504	13.4725	13.0046	13.148	10.8931	10.8623	11.8012	11.2253	11.2687	11.0489
MRPS5	P82675	11.5004	12.3144	0.814017	1.7581	+	0.0012404	0.00322006	11.4844	11.0704	11.4289	12.046	11.285	11.6877	12.0618	12.5405	12.5099	12.5087	12.4319	11.8337
MRPS36	P82909	13.0955	13.8453	0.74985	1.68162	+	0.00963372	0.0148026	13.3967	12.6543	12.7845	13.2627	12.573	13.9016	13.5457	14.0667	14.2212	13.7743	13.6531	13.8109
MRPS11	P82912	10.7179	9.35583	-1.36204	-2.57048	+	0.00594259	0.0100447	10.2695	10.646	10.636	11.6399	11.0066	10.1092	8.23247	9.98762	9.6076	10.0402	9.76309	8.504
MRPS15	P82914	12.8946	11.9404	-0.954217	-1.93753	+	0.00607935	0.0101637	12.9278	12.3087	12.7164	13.0981	12.5105	13.8063	12.2598	11.4606	12.4917	12.1186	11.4979	11.8139
MRPS34	P82930	11.6764	10.5941	-1.08231	-2.11743	+	0.00888443	0.0139971	11.5236	11.698	11.9043	11.689	11.4823	11.7614	10.6979	9.03541	10.7277	11.139	11.2758	10.6889
HMGN5	P82970	12.2712	10.5407	-1.73052	-3.31848	+	0.00673476	0.0110796	13.3088	12.4294	12.357	12.0525	10.9556	12.5241	8.80106	10.2965	10.7771	10.7295	11.7747	10.8654
SARNP	P82979	16.299	17.0514	0.752417	1.68461	+	0.00013262	0.000625407	16.4181	16.4912	16.3523	15.8817	16.4683	16.1823	16.9828	17.3476	17.2609	16.9207	16.9253	16.8711
LACTB	P83111	14.5621	13.2886	-1.27353	-2.41753	+	1.14583e-05	0.00016129	14.7559	14.1963	14.4229	14.7746	14.4947	14.7284	13.5406	12.8052	13.696	13.2479	13.3033	13.1386
RPL36A	P83881	16.5984	15.1007	-1.49773	-2.82399	+	0.000332712	0.00137143	16.6704	16.5733	16.8062	16.5517	16.3924	16.5965	14.7966	14.3274	16.3382	14.9816	15.2175	14.9428
ARF1	P84077	16.5373	17.5226	0.98535	1.97979	+	0.000281295	0.001375	16.3449	16.9848	16.4803	16.3325	16.5905	16.4905	18.2104	17.5759	17.4413	17.1096	17.3286	17.4698
ARF5	P84085	14.2084	15.0482	0.8398	1.7898	+	0.000113513	0.000515679	14.5105	14.0176	13.7272	14.2324	14.5347	14.228	15.083	15.2146	15.1783	15.0364	14.922	14.8549
RPL19	P84098	16.3302	15.789	-0.541167	-1.45515	+	0.0349391	0.0434073	16.5087	15.9989	16.3503	16.0914	16.8143	16.2176	15.3942	16.0475	16.4001	15.1893	16.0357	15.6674
MXRA7	P84157	14.34	13.5214	-0.818583	-1.76367	+	0.00216284	0.00497561	14.0339	14.5406	14.2996	14.2722	13.8124	15.0812	13.4391	13.4146	13.7923	13.3457	13.7966	13.3401
FOXK1	P85037	11.8636	12.5512	0.687567	1.61056	+	0.0145304	0.0205773	12.5904	11.6769	10.919	12.0245	12.0303	11.9405	12.4631	12.5727	12.4779	12.3548	12.6648	12.7737
HSPG2	P98160	14.6093	13.0355	-1.57382	-2.97691	+	0.035517	0.0441428	15.4739	12.9375	13.6429	15.0262	15.0371	15.5385	12.1406	13.5002	11.157	13.8528	14.3164	13.2462
ARHGAP4	P98171	12.689	13.3386	0.64955	1.56868	+	0.00519943	0.00923264	12.8619	12.6899	12.7627	12.6502	13.2207	11.9488	13.4861	13.3062	13.5106	13.0627	13.3774	13.2885
RBM10	P98175	13.2799	13.7239	0.443933	1.36031	+	0.00466016	0.0085781	13.279	13.1624	13.1779	13.1493	13.4557	13.4553	13.7899	13.8983	14.0505	13.2863	13.6042	13.714
TFAM	Q00059	15.184	14.3317	-0.852267	-1.80534	+	0.0003573	0.0014188	15.4358	14.8714	15.1308	15.3547	14.9806	15.3308	14.2806	14.5177	14.5499	14.2547	14.6391	13.7485
MAT1A	Q00266	11.5418	9.84825	-1.69354	-3.23449	+	0.0321023	0.0399703	12.2472	8.96765	10.4154	12.2052	12.1258	13.2895	10.0512	10.3287	10.4182	9.99941	9.32776	8.96424
HDLBP	Q00341	13.2086	12.4989	-0.709683	-1.63545	+	0.000115998	0.000525952	13.0462	13.1098	13.0223	13.5736	13.2924	13.2073	12.5861	12.4261	12.7462	12.2901	12.2774	12.6676
GTF2B	Q00403	12.7681	13.6387	0.870617	1.82844	+	3.39416e-05	0.000153005	12.7399	12.7568	12.7289	12.939	12.6799	12.7642	13.7165	13.8224	14.0205	13.2822	13.67	13.3208
PURA	Q00577	13.9602	14.3928	0.432583	1.34965	+	0.0215911	0.0285423	13.8218	14.2307	13.785	13.8875	13.9858	14.0503	13.7221	14.2734	14.5924	14.5632	14.5802	14.6253
CLTC	Q00610	17.1315	16.3116	-0.81985	-1.76522	+	0.000125356	0.000619529	17.0185	17.0868	17.0471	17.2612	17.1182	17.257	16.5202	15.9873	16.8236	16.0277	16.2694	16.2415
NFKB2	Q00653	14.0554	13.6514	-0.40405	-1.32322	+	0.00794327	0.012803	14.0898	14.2545	14.0234	14.035	13.9652	13.9646	13.7208	13.33	14.033	13.3146	13.7775	13.7323
HNRNPU	Q00839	18.101	18.3902	0.2892	1.22196	+	0.0088742	0.0139808	18.3547	17.8617	17.8448	18.2266	18.1737	18.1445	18.3235	18.3836	18.4497	18.4166	18.484	18.2838
IRF9	Q00978	9.79639	10.876	1.0796	2.11345	+	0.0191105	0.0255713	9.49228	8.91734	10.0407	10.402	9.5487	10.3773	11.4026	9.71931	11.6377	10.5276	10.5046	11.4641
SPTBN1	Q01082	13.6137	14.3608	0.74705	1.67836	+	0.00559269	0.00973751	13.7309	13.2991	13.6851	14.0378	13.1986	13.7308	14.5543	14.4301	15.0376	13.8415	14.2327	14.0684
TIAL1	Q01085	13.4457	14.1601	0.7144	1.6408	+	0.000164543	0.000712991	13.3058	13.463	13.5675	13.1801	13.7813	13.3763	14.1159	14.2106	14.4154	13.8013	14.3173	14.0999
SET	Q01105	17.6436	17.2463	-0.397283	-1.31703	+	0.0122771	0.017937	17.7476	17.6917	17.883	17.4248	17.8136	17.3009	17.3216	17.4983	16.8435	17.1925	17.2793	17.3427
RUNX1	Q01196	11.7656	12.4089	0.6433	1.5619	+	0.0171171	0.0235361	12.1918	11.7165	11.6876	12.0004	11.8856	11.1115	12.2603	12.1976	13.1958	12.0355	12.4508	12.3132
RELB	Q01201	11.0638	10.1886	-0.875225	-1.83429	+	0.00268104	0.00574403	11.0103	10.8344	10.6761	11.3848	11.2287	11.2484	10.0983	9.68422	11.0162	10.0504	9.89283	10.3894
CAP1	Q01518	18.6354	19.2197	0.584317	1.49933	+	0.00123395	0.00322905	18.4445	19.0539	18.8609	18.3469	18.7495	18.3566	19.0464	19.3529	19.2343	19.3751	19.1607	19.1488
FLI1	Q01543	13.0322	13.775	0.7428	1.67342	+	0.000289869	0.00137767	13.2587	12.8351	13.0985	12.8315	13.1562	13.013	14.004	13.3071	14.0341	13.5594	13.9328	13.8124
IFITM3	Q01628	11.1033	12.4885	1.38522	2.61211	+	0.0309181	0.0387108	10.0472	12.4481	11.3644	10.6033	11.0121	11.1445	13.3201	12.425	10.5229	13.6163	12.6851	12.3615
SLC7A5	Q01650	12.9286	9.84481	-3.08375	-8.47817	+	0.000123042	0.000623729	13.1654	12.5203	12.82	13.3133	13.5398	12.2126	10.973	8.38027	10.4905	9.66545	8.63066	10.929
DR1	Q01658	13.0916	13.5816	0.49005	1.40449	+	0.012809	0.0185202	13.1366	13.2227	13.0644	12.7564	13.486	12.8834	13.7519	13.7276	13.8623	13.1091	13.2996	13.7393
EWSR1	Q01844	17.2189	15.7723	-1.44658	-2.72562	+	0.001955	0.00452569	17.0917	17.3801	17.4015	16.9959	17.2592	17.1851	16.1065	15.4797	14.3244	16.6138	15.6415	16.4681
OGDH	Q02218	16.481	16.0931	-0.387883	-1.30847	+	0.0152697	0.0214861	16.5982	16.0952	16.2002	16.653	16.4564	16.883	15.997	16.0331	16.3121	16.2191	15.9745	16.0229
ALDH6A1	Q02252	14.6099	15.2742	0.664217	1.58471	+	0.000956851	0.00253333	14.7046	14.5609	14.5195	14.6781	14.2745	14.922	15.4572	15.2446	15.655	14.837	15.3026	15.1485
APBA1	Q02410	12.013	14.1325	2.11953	4.34553	+	0.0169494	0.023298	12.5043	12.2983	12.7869	12.5363	9.5054	12.4465	12.5547	15.0888	13.589	15.5779	15.2117	12.7728
DSG1	Q02413	16.3222	14.3909	-1.93128	-3.81394	+	0.024456	0.0316019	16.3052	15.9333	16.0189	17.3659	15.7965	16.5132	13.8119	14.4967	16.9381	11.7553	15.1138	14.2295
SP4	Q02446	9.74353	11.7342	1.99068	3.97425	+	9.35659e-05	0.00045283	9.68459	10.3494	8.39181	10.2956	9.69191	10.0479	12.2684	11.7787	11.462	11.4674	11.7033	11.7255
RPL18A	Q02543	15.7122	14.6647	-1.04753	-2.06699	+	0.00640903	0.0106462	15.6941	15.7587	15.6488	15.6997	15.7878	15.6842	14.6401	14.8188	13.1974	15.1723	15.0562	15.1033
MAP2K1	Q02750	14.4835	15.3216	0.838	1.78757	+	0.00729662	0.0117283	14.4519	15.3454	14.9462	13.8453	14.3051	14.0074	15.0647	15.191	15.6926	15.3818	15.4043	15.1949
RPL6	Q02878	15.3164	14.7706	-0.545733	-1.45976	+	0.00996067	0.0152063	15.4697	15.3768	15.5398	15.2566	15.153	15.1023	14.3706	14.5598	15.4862	14.671	14.8334	14.7028
SLC25A11	Q02978	15.1623	15.64	0.477733	1.39255	+	0.0241814	0.0312631	15.0942	14.9117	14.6473	15.5735	15.2614	15.4856	15.6316	15.5945	15.9958	15.5601	15.8429	15.2152
CAV1	Q03135	10.5484	12.7228	2.17443	4.51408	+	0.00012921	0.000633663	10.4358	10.2667	11.1237	10.7838	9.89981	10.7803	12.6292	14.1625	12.1175	12.6782	12.7443	12.005
PPARD	Q03181	16.1886	13.0979	-3.09065	-8.5188	+	0.00100409	0.00262891	17.8643	14.2619	15.023	16.8045	15.4202	17.7576	13.2075	14.0813	13.4736	13.0358	12.7207	12.0687
GBE1	Q04446	12.3976	11.9482	-0.449367	-1.36544	+	0.0321611	0.0400654	11.9288	12.7309	12.5516	12.6679	12.4658	12.0403	12.0987	12.2082	12.2873	11.8137	11.5813	11.6999
HGFAC	Q04756	13.8504	11.7892	-2.06127	-4.17353	+	0.023333	0.0303505	15.4606	11.5861	11.885	14.6313	14.1193	15.4203	12.4258	12.7725	11.884	10.6173	11.8304	11.205
GLO1	Q04760	14.8492	15.6313	0.782183	1.71973	+	0.00642985	0.0106742	14.5162	15.4771	15.2077	14.0838	14.7461	15.0641	15.3984	15.5372	15.8832	15.9761	15.4724	15.5208
REL	Q04864	12.6838	12.1446	-0.539283	-1.45325	+	0.00783133	0.0126346	12.5006	13.1361	12.7324	12.2261	12.7465	12.7614	11.7976	12.0838	12.0586	12.5921	12.198	12.1373
PTPN12	Q05209	16.3293	12.0753	-4.25402	-19.0804	+	0.0180918	0.0244092	18.2314	15.4426	16.1952	15.664	15.4231	17.0194	8.78967	12.9753	15.3971	14.2424	6.66043	14.3867
SRSF11	Q05519	14.46	15.483	1.02302	2.03216	+	8.29841e-05	0.000451613	14.4624	14.3814	14.5218	14.4613	14.1246	14.8083	14.97	15.4277	15.9284	15.3946	15.728	15.4492
EEF1A2	Q05639	16.146	14.6708	-1.4752	-2.78022	+	0.00302114	0.00608515	16.7545	16.1088	15.7826	15.577	17.3757	15.2776	13.8961	15.0941	15.1033	14.9856	14.6755	14.2704
CALD1	Q05682	13.8517	11.8445	-2.00725	-4.02015	+	0.0129785	0.0186517	15.2931	11.4138	12.4295	14.3628	14.4695	15.1417	12.3946	12.3639	11.5984	11.474	11.795	11.441
ITIH3	Q06033	16.8426	14.2106	-2.63192	-6.19849	+	0.00249613	0.00545616	18.3642	14.5019	15.6011	17.8612	16.8575	17.8695	14.5679	15.0056	14.4786	13.6859	13.6712	13.8547
KDSR	Q06136	15.2918	14.3205	-0.9713	-1.96061	+	0.000267558	0.00130414	15.0536	14.8169	15.2176	15.45	15.4003	15.8123	14.1531	14.2064	14.669	14.4883	13.9508	14.4553
GABPA	Q06546	13.8498	14.3303	0.480433	1.39516	+	0.010102	0.0153135	13.8574	13.8686	13.7414	13.7099	13.8404	14.0813	14.3676	14.3292	14.5541	13.6993	14.7257	14.3057
GABPB1	Q06547	13.7325	14.4032	0.670733	1.59188	+	0.00188991	0.00444121	13.5873	13.7279	13.8478	13.6855	13.9331	13.6132	14.532	14.7213	14.8261	13.8377	14.1539	14.3482
RPL18	Q07020	16.7533	17.2179	0.464567	1.3799	+	0.010941	0.0164083	16.5394	16.9209	16.8434	16.7769	16.5995	16.8397	16.8793	17.354	17.8222	17.0608	17.0959	17.095
C1QBP	Q07021	15.4889	14.2324	-1.25648	-2.38913	+	0.00572321	0.00983096	16.4248	15.1608	15.3516	15.6135	14.6629	15.7198	14.8582	14.3682	14.9825	13.2805	13.7574	14.1477
CKAP4	Q07065	11.6073	10.7246	-0.882717	-1.84384	+	0.00401253	0.00755725	11.4614	11.3516	11.4914	12.4463	11.2844	11.6087	10.887	10.7941	11.3646	10.2167	10.6451	10.44
CD69	Q07108	12.973	10.2917	-2.68129	-6.41428	+	1.12605e-05	0.000162602	12.4627	13.0302	13.5023	12.5235	13.3679	12.9516	10.7005	9.63202	10.797	10.9378	9.22796	10.4552
TJP1	Q07157	13.2346	13.9521	0.717467	1.64429	+	0.0324245	0.0403238	12.4039	12.966	13.8152	14.0506	12.5536	13.6184	14.1473	13.8902	14.1277	13.9455	13.8773	13.7245
TCHH	Q07283	13.4212	13.7238	0.302617	1.23338	+	0.0312975	0.0390749	13.3955	13.5971	13.8291	13.1382	13.3689	13.1981	13.7776	13.4926	13.9376	13.7064	13.7666	13.6618
KHDRBS1	Q07666	14.9136	15.974	1.06043	2.08556	+	5.60725e-06	8.88889e-05	15.2144	14.8264	14.9552	14.8775	14.6694	14.9384	15.8964	16.3517	15.7153	15.7476	16.0811	16.0518
BAX	Q07812	13.041	14.1414	1.10033	2.14404	+	0.00240915	0.00533483	13.1528	12.3091	12.806	13.2198	13.0131	13.7454	14.0743	14.2646	14.829	13.8019	13.4823	14.3961
BCL2L1	Q07817	12.8736	11.6842	-1.18938	-2.28055	+	0.000242401	0.00115601	13.5188	12.7564	12.7341	12.5477	12.86	12.8244	11.8219	11.4323	12.0383	11.8749	10.9789	11.9588
LRP1	Q07954	12.0975	10.4154	-1.68209	-3.20892	+	0.00318929	0.00629323	12.9168	10.7291	12.1958	12.3167	11.9785	12.4483	10.1005	11.28	9.98804	9.28954	10.6222	11.2124
[truncated: 4,623 more rows]

## Sheet: S4
Supplementary Table S4. Transcription factors (TF) detected in ET and DTs
[truncated: 1,538 more rows]
